# Supplementary material for: Distinct gene regulatory dynamics drive skeletogenic cell fate convergence during vertebrate embryogenesis
Source: Nat Commun. 2025 Mar 4;16:2187. doi: 10.1038/s41467-025-57480-8 (PMC11880379; doi:10.1038/s41467-025-57480-8)
Supplement: Supplementary file 3 — Supplementary Data 1 [file 41467_2025_57480_MOESM3_ESM.xlsx]

## Sheet: Sample prep and MS specs
Magnetic beads were resuspended in elution buffer (5% SDS, 10mM TCEP, 0.1 M TEAB), incubated for 10 min at 95°C, and eluate was transferred into a new tube. Proteins were alkylated in 20 mM iodoacetamide for 30 min at 25°C and digested using S-Trap™ micro spin columns (Protifi) according to the manufacturer’s instructions. Shortly, 12 % phosphoric acid was added to each sample (final concentratio…
Dried peptides were resuspended in 0.1% aqueous formic acid and subjected to LC–MS/MS analysis using a Orbitrap Fusion Lumos Mass Spectrometer fitted with an EASY-nLC 1200 (both Thermo Fisher Scientific) and a custom-made column heater set to 60°C. Peptides were resolved using a RP-HPLC column (75μm × 36cm) packed in-house with C18 resin (ReproSil-Pur C18–AQ, 1.9 μm resin; Dr. Maisch GmbH) at a f…
The mass spectrometer was operated in DDA mode with a cycle time of 3 seconds between master scans. Each master scan was acquired in the Orbitrap at a resolution of 120,000 FWHM (at 200 m/z) and a scan range from 375 to 1600 m/z followed by MS2 scans of the most intense precursors in the linear ion trap at “Rapid” scan rate with isolation width of the quadrupole set to 1.4 m/z. Maximum ion inject…

## Sheet: Sample IDs
RUN	SAMPLE ID	REPLICATE ID	ANTIBODY	TISSUE
SOX9_RIME_Limma	001_Sox9-set_APMS_D24	L1	anti-SOX9	limb
	002_Sox9-set_APMS_D24	L2	anti-SOX9	limb
	003_Sox9-set_APMS_D24	L3	anti-SOX9	limb
	004_Sox9-set_APMS_D24	L4	anti-SOX9	limb
	005_Sox9-set_APMS_D24	N1	anti-SOX9	pharyngeal arches
	006_Sox9-set_APMS_D24	N2	anti-SOX9	pharyngeal arches
	007_Sox9-set_APMS_D24	N3	anti-SOX9	pharyngeal arches
	008_Sox9-set_APMS_D24	N4	anti-SOX9	pharyngeal arches
	009_Sox9-set_APMS_D24	S1	anti-SOX9	Paraxial mesoderm
	010_Sox9-set_APMS_D24	S2	anti-SOX9	Paraxial mesoderm
	011_Sox9-set_APMS_D24	S3	anti-SOX9	Paraxial mesoderm
	012_Sox9-set_APMS_D24	S4	anti-SOX9	Paraxial mesoderm
FOXP1_RIME_Limma	001_FxP1-set_APMS_D24	L1	anti-FOXP1	limb
	002_FxP1-set_APMS_D24	L2	anti-FOXP1	limb
	003_FxP1-set_APMS_D24	L3	anti-FOXP1	limb
	004_FxP1-set_APMS_D24	L4	anti-FOXP1	limb
	005_FxP1-set_APMS_20240910012231_D24	N1	anti-FOXP1	pharyngeal arches
	006_FxP1-set_APMS_20240910030331_D24	N2	anti-FOXP1	pharyngeal arches
	007_FxP1-set_APMS_20240910052809_D24	N3	anti-FOXP1	pharyngeal arches
	008_FxP1-set_APMS_20240910070905_D24	N4	anti-FOXP1	pharyngeal arches
	009_FxP1-set_APMS_20240910093344_D24	S1	anti-FOXP1	Paraxial mesoderm
	010_FxP1-set_APMS_20240910111443_D24	S2	anti-FOXP1	Paraxial mesoderm
	011_FxP1-set_APMS_20240910133928_D24	S3	anti-FOXP1	Paraxial mesoderm
	012_FxP1-set_APMS_20240910152034_D24	S4	anti-FOXP1	Paraxial mesoderm
testRun_RIME_Limma	001_limb-D7_APMS_D23	Neg. rep 1	IgG	limb
	002_limb-D7_APMS_D23	Neg. rep 2	beads only	limb
	003_limb-D7_APMS_D23	FOXP1 rep 1	anti-FOXP1	limb
	004_limb-D7_APMS_D23	FOXP1 rep 2	anti-FOXP1	limb
	005_limb-D7_APMS_D23	SOX9 rep 1	anti-SOX9	limb
	006_limb-D7_APMS_D23	SOX9 rep 2	anti-SOX9	limb

## Sheet: SOX9_RIME_Limma
	Protein.ID	Protein	Gene	Description	fasta_header	uniquePeptideCount	SmplWithMore50missing	Protein.Probability	Top.Peptide.Probability	Spectral.Count_..001	Spectral.Count_..002	Spectral.Count_..003	Spectral.Count_..004	Spectral.Count_..005	Spectral.Count_..006	Spectral.Count_..007	Spectral.Count_..008	Spectral.Count_..009	Spectral.Count_..010	Spectral.Count_..011	Spectral.Count_..012	log2FC_jaw vs limb	log2FC_jaw vs somite	log2FC_limb vs somite	pvalue_jaw vs limb	pvalue_jaw vs somite	pvalue_limb vs somite	qvalue_jaw vs limb	qvalue_jaw vs somite	qvalue_limb vs somite	PCF_QC_filter_passed_jaw vs limb	PCF_QC_filter_passed_jaw vs somite	PCF_QC_filter_passed_limb vs somite	Log2Int_001_Sox9-set_APMS_D24	Log2Int_002_Sox9-set_APMS_D24	Log2Int_003_Sox9-set_APMS_D24	Log2Int_004_Sox9-set_APMS_D24	Log2Int_005_Sox9-set_APMS_D24	Log2Int_006_Sox9-set_APMS_D24	Log2Int_007_Sox9-set_APMS_D24	Log2Int_008_Sox9-set_APMS_D24	Log2Int_009_Sox9-set_APMS_D24	Log2Int_010_Sox9-set_APMS_D24	Log2Int_011_Sox9-set_APMS_D24	Log2Int_012_Sox9-set_APMS_D24	CV_jaw	CV_limb	CV_somite
1	A0A1D5NTB4	tr|A0A1D5NTB4|A0A1D5NTB4_CHICK	SMARCA2	SWI/SNF related, matrix associated, actin dependent regulator of chromatin, subfamily a, member 2	tr|A0A1D5NTB4|A0A1D5NTB4_CHICK SWI/SNF related, matrix associated, actin dependent regulator of chromatin, subfamily a, member 2 OS=Gallus gallus GN=SMARCA2 PE=1 SV=1	34	0 of 12	1	0.999	24	12	15	21	20	11	24	28	22	26	25	27	0.402103	-0.0370777	-0.439181	0.373699	0.933804	0.332402	0.534762	0.97492	0.517672	TRUE	TRUE	TRUE	22.1043	20.7896	20.9653	21.6631	21.5709	20.7592	22.3875	22.4132	21.7886	22.0098	21.9132	21.5675	46.7856	42.7062	12.8699
2	A0A1D5NTE2	tr|A0A1D5NTE2|A0A1D5NTE2_CHICK	PROSER1	Proline and serine rich 1	tr|A0A1D5NTE2|A0A1D5NTE2_CHICK Proline and serine rich 1 OS=Gallus gallus GN=PROSER1 PE=4 SV=1	1	0 of 7	0.9874	0.9954	0	0	0	1	0	0	1	1	0	0	0	0	0.641092	0.322942	-0.31815	0.431954	0.60635	0.718773	0.574235	0.801023	0.834349	TRUE	TRUE	FALSE	NA	NA	NA	19.8156	19.7407	19.6527	21.289	21.1444	NA	19.9911	20.2764	NA	56.1416	NA	13.9407
3	A0A1D5NTR2	tr|A0A1D5NTR2|A0A1D5NTR2_CHICK	Dnmt3a	DNA (cytosine-5-)-methyltransferase	tr|A0A1D5NTR2|A0A1D5NTR2_CHICK DNA (cytosine-5-)-methyltransferase OS=Gallus gallus GN=Dnmt3a PE=2 SV=1	1	0 of 11	1	0.9988	0	0	0	1	1	0	2	1	2	1	1	1	1.95039	-0.00460505	-1.955	0.00145662	0.99281	0.000756798	0.0785408	0.99761	0.0101985	TRUE	TRUE	TRUE	16.9602	15.9353	16.9519	17.7692	17.8671	NA	19.3358	19.3606	19.2808	18.833	18.69	18.6326	47.1527	49.0487	21.8421
4	A0A1D5NUC6	tr|A0A1D5NUC6|A0A1D5NUC6_CHICK	MED30	Mediator of RNA polymerase II transcription subunit 30	tr|A0A1D5NUC6|A0A1D5NUC6_CHICK Mediator of RNA polymerase II transcription subunit 30 OS=Gallus gallus GN=MED30 PE=3 SV=1	1	0 of 5	0.7745	0.9953	0	1	0	0	0	0	0	1	0	0	0	0	Inf	0.856837	-Inf	NA	0.238342	NA	0	0.495523	0	FALSE	TRUE	TRUE	NA	NA	NA	NA	NA	19.4575	NA	21.5569	NA	19.1725	19.9034	19.8752	87.9072	NA	26.0243
5	A0A1D5NUH1	tr|A0A1D5NUH1|A0A1D5NUH1_CHICK	TXNL1	Uncharacterized protein	tr|A0A1D5NUH1|A0A1D5NUH1_CHICK Uncharacterized protein OS=Gallus gallus GN=TXNL1 PE=1 SV=1	1	0 of 4	0.9416	0.999	1	0	1	0	1	0	1	1	0	0	0	0	1.7431	Inf	Inf	0.05882	NA	NA	0.211438	0	0	FALSE	FALSE	FALSE	20.2196	NA	17.8558	NA	NA	NA	20.8982	20.6634	NA	NA	NA	NA	11.4816	95.4105	NA
6	A0A1D5NUT5	tr|A0A1D5NUT5|A0A1D5NUT5_CHICK	NR2F6	Nuclear receptor subfamily 2 group F member 6	tr|A0A1D5NUT5|A0A1D5NUT5_CHICK Nuclear receptor subfamily 2 group F member 6 OS=Gallus gallus GN=NR2F6 PE=3 SV=1	4	2 of 12	1	0.999	2	0	1	0	0	1	0	1	2	4	3	1	0.305076	-0.451787	-0.756863	0.442569	0.260644	0.0683823	0.582308	0.518693	0.176354	TRUE	TRUE	TRUE	19.7752	18.8029	19.218	19.9635	19.4825	19.1824	20.1725	20.1427	20.4735	20.2124	20.1386	19.9626	32.4658	34.6782	14.9952
7	A0A1D5NV94	tr|A0A1D5NV94|A0A1D5NV94_CHICK	AP2A2	AP-2 complex subunit alpha	tr|A0A1D5NV94|A0A1D5NV94_CHICK AP-2 complex subunit alpha OS=Gallus gallus GN=AP2A2 PE=1 SV=1	41	0 of 12	1	0.999	31	33	43	41	28	43	43	36	35	31	29	30	0.225415	0.748803	0.523388	0.568893	0.0711192	0.19554	0.692909	0.26879	0.358806	TRUE	TRUE	TRUE	22.5863	22.6196	22.9267	23.5272	22.3598	23.1822	23.7723	23.2472	22.4929	22.6127	22.2061	22.2545	37.331	32.9312	13.488
8	A0A1D5NVI1	tr|A0A1D5NVI1|A0A1D5NVI1_CHICK	RPL9	Large ribosomal subunit protein uL6	tr|A0A1D5NVI1|A0A1D5NVI1_CHICK Large ribosomal subunit protein uL6 OS=Gallus gallus GN=RPL9 PE=1 SV=1	8	5 of 12	1	0.999	1	1	0	2	2	1	7	4	7	7	5	4	2.43551	-0.580341	-3.01585	0.00406794	0.436977	0.000752669	0.0995822	0.676251	0.0101985	TRUE	TRUE	TRUE	19.233	17.8611	18.5911	18.1665	19.6505	18.7738	23.0804	22.0891	21.9635	21.7529	20.9218	21.277	107.433	43.2062	31.2555
9	A0A1D5NVQ6	tr|A0A1D5NVQ6|A0A1D5NVQ6_CHICK	CREB5	cAMP responsive element binding protein 5	tr|A0A1D5NVQ6|A0A1D5NVQ6_CHICK cAMP responsive element binding protein 5 OS=Gallus gallus GN=CREB5 PE=4 SV=1	1	0 of 9	1	0.999	2	1	0	0	0	0	0	0	0	1	0	1	-1.56456	-1.44543	0.119129	0.120482	0.148741	0.844616	0.282452	0.383928	0.915994	TRUE	TRUE	TRUE	22.3087	19.4757	19.3238	21.2068	19.0142	NA	NA	NA	20.5024	20.5081	20.4513	20.3767	NA	94.4665	4.17079
10	A0A1D5NWB1	tr|A0A1D5NWB1|A0A1D5NWB1_CHICK	LIMD2	LIM domain containing 2	tr|A0A1D5NWB1|A0A1D5NWB1_CHICK LIM domain containing 2 OS=Gallus gallus GN=LIMD2 PE=1 SV=1	1	0 of 10	0.9905	0.999	0	0	0	1	1	0	1	0	0	0	0	0	2.59818	0.358728	-2.23945	0.00140683	0.568421	0.00260686	0.0785408	0.771056	0.0216911	TRUE	TRUE	TRUE	20.4145	NA	18.326	19.2517	20.6922	NA	22.9044	22.1901	22.0908	21.2599	20.804	22.126	64.442	70.4537	41.4231
11	A0A1D5NWG1	tr|A0A1D5NWG1|A0A1D5NWG1_CHICK	BCLAF1	BCL2 associated transcription factor 1	tr|A0A1D5NWG1|A0A1D5NWG1_CHICK BCL2 associated transcription factor 1 OS=Gallus gallus GN=BCLAF1 PE=1 SV=1	6	2 of 12	1	0.9988	1	0	1	2	1	2	8	3	1	3	4	2	0.703473	0.132328	-0.571145	0.137686	0.772644	0.222732	0.302619	0.888191	0.390814	TRUE	TRUE	TRUE	19.9556	19.3822	19.7895	20.48	19.9603	19.8402	21.9113	20.7094	20.5295	20.5023	20.5997	20.2603	73.7118	32.2107	9.82582
12	A0A1D5NWL9	tr|A0A1D5NWL9|A0A1D5NWL9_CHICK	HSD17B4	Hydroxysteroid 17-beta dehydrogenase 4	tr|A0A1D5NWL9|A0A1D5NWL9_CHICK Hydroxysteroid 17-beta dehydrogenase 4 OS=Gallus gallus GN=HSD17B4 PE=1 SV=1	5	0 of 12	1	0.999	5	6	2	3	2	5	3	4	4	2	2	1	0.154289	0.259671	0.105382	0.722009	0.55078	0.807804	0.816187	0.760592	0.892101	TRUE	TRUE	TRUE	21.4116	20.9394	20.1213	21.6954	20.454	21.2872	21.6279	21.4158	21.1455	21.3962	20.7107	20.4939	30.6369	41.8583	28.1338
13	A0A1D5NWP6	tr|A0A1D5NWP6|A0A1D5NWP6_CHICK	RBM26	RNA binding motif protein 26	tr|A0A1D5NWP6|A0A1D5NWP6_CHICK RNA binding motif protein 26 OS=Gallus gallus GN=RBM26 PE=1 SV=1	5	1 of 12	1	0.999	0	1	2	2	0	1	5	0	0	0	1	1	0.521876	0.814523	0.292648	0.283512	0.102424	0.542559	0.455512	0.316993	0.696899	TRUE	TRUE	TRUE	20.6698	20.3361	20.5969	21.1143	20.6451	20.5669	22.6735	20.9191	19.9531	20.8769	19.9734	20.743	83.9096	23.3657	33.3594
14	A0A1D5NX04	tr|A0A1D5NX04|A0A1D5NX04_CHICK	REPS1	RALBP1 associated Eps domain containing 1	tr|A0A1D5NX04|A0A1D5NX04_CHICK RALBP1 associated Eps domain containing 1 OS=Gallus gallus GN=REPS1 PE=1 SV=1	2	3 of 6	1	0.9988	0	0	0	1	0	1	0	0	0	0	0	0	0.302754	1.24023	0.937475	0.576659	0.0908922	0.21226	0.700934	0.29512	0.38	TRUE	TRUE	TRUE	NA	18.7897	NA	19.3194	NA	19.4265	19.1495	19.4959	NA	NA	NA	18.1171	12.2832	25.6749	NA
15	A0A1D5NX87	tr|A0A1D5NX87|A0A1D5NX87_CHICK	C2H6orf52	tRNA selenocysteine-associated protein 1	tr|A0A1D5NX87|A0A1D5NX87_CHICK tRNA selenocysteine-associated protein 1 OS=Gallus gallus GN=C2H6orf52 PE=1 SV=1	3	3 of 12	1	0.9986	1	0	2	2	0	0	1	0	1	1	1	1	-1.80558	-0.683105	1.12247	0.00158366	0.170688	0.0314234	0.0789458	0.414569	0.100319	TRUE	TRUE	TRUE	19.949	19.2642	20.0569	20.3731	17.3672	19.1986	17.899	17.9562	19.6346	19.1474	17.9112	18.4601	60.9139	29.427	50.1263
16	A0A1D5NX91	tr|A0A1D5NX91|A0A1D5NX91_CHICK	C5H14orf4	Interferon regulatory factor 2 binding protein like	tr|A0A1D5NX91|A0A1D5NX91_CHICK Interferon regulatory factor 2 binding protein like OS=Gallus gallus GN=C5H14orf4 PE=1 SV=1	24	0 of 12	1	0.999	14	10	10	12	12	9	17	12	11	13	10	11	0.243803	0.522437	0.278634	0.591489	0.257683	0.540206	0.716377	0.516738	0.695226	TRUE	TRUE	TRUE	21.8593	20.7757	20.6219	21.429	21.3228	20.2388	22.1239	21.9757	20.7482	21.008	20.9894	20.8259	48.3264	40.4358	8.69554
17	A0A1D5NXB3	tr|A0A1D5NXB3|A0A1D5NXB3_CHICK	LOC100859276	RNA binding motif protein 4B	tr|A0A1D5NXB3|A0A1D5NXB3_CHICK RNA binding motif protein 4B OS=Gallus gallus GN=LOC100859276 PE=1 SV=1	32	0 of 12	1	0.999	41	30	41	46	42	41	41	44	36	35	38	38	-0.00448322	-0.0111675	-0.00668424	0.989706	0.974362	0.984653	0.995615	0.992162	0.990926	TRUE	TRUE	TRUE	23.9985	23.6637	23.7026	24.4635	24.0013	23.9413	24.042	23.8256	24.1675	24.1851	23.8427	23.6597	6.42411	27.2787	17.3605
18	A0A1D5NXF3	tr|A0A1D5NXF3|A0A1D5NXF3_CHICK	TBX3	T-box 3	tr|A0A1D5NXF3|A0A1D5NXF3_CHICK T-box 3 OS=Gallus gallus GN=TBX3 PE=4 SV=1	4	3 of 12	1	0.9989	0	0	0	0	2	0	0	0	0	0	2	0	-0.424864	1.29269	1.71755	0.356051	0.0105663	0.00142159	0.519553	0.0972516	0.0145152	TRUE	TRUE	TRUE	21.132	20.2759	20.6869	21.3666	20.6284	19.3312	20.8104	20.9919	18.7353	19.4936	19.7333	18.6291	40.2232	31.9779	37.3026
19	A0A1D5NXI7	tr|A0A1D5NXI7|A0A1D5NXI7_CHICK	EYA4	Eyes absent homolog	tr|A0A1D5NXI7|A0A1D5NXI7_CHICK Eyes absent homolog OS=Gallus gallus GN=EYA4 PE=3 SV=1	2	4 of 9	0.9999	0.998	0	0	1	1	2	0	1	2	0	0	0	1	0.740382	1.45367	0.713288	0.133756	0.0158627	0.219893	0.298083	0.117418	0.38686	TRUE	TRUE	TRUE	NA	19.0412	18.9117	19.9585	19.9388	19.2766	20.3264	20.6349	NA	18.5223	18.6587	NA	37.0969	42.561	6.68167
20	A0A1D5NXK7	tr|A0A1D5NXK7|A0A1D5NXK7_CHICK	PFDN5	Prefoldin subunit 5	tr|A0A1D5NXK7|A0A1D5NXK7_CHICK Prefoldin subunit 5 OS=Gallus gallus GN=PFDN5 PE=3 SV=1	1	0 of 7	0.9383	0.9989	0	0	0	0	1	0	1	1	1	0	1	0	Inf	2.03254	-Inf	NA	0.00117916	NA	0	0.0270433	0	TRUE	TRUE	TRUE	NA	NA	NA	NA	17.6138	NA	19.1138	19.2358	16.5835	16.5107	16.8529	16.5406	49.2833	NA	11.3883
21	A0A1D5NXL1	tr|A0A1D5NXL1|A0A1D5NXL1_CHICK	TBL1XR1	Transducin beta like 1 X-linked receptor 1	tr|A0A1D5NXL1|A0A1D5NXL1_CHICK Transducin beta like 1 X-linked receptor 1 OS=Gallus gallus GN=TBL1XR1 PE=1 SV=1	8	2 of 12	1	0.999	3	4	3	4	3	3	5	4	8	6	7	5	0.67456	-0.432993	-1.10755	0.144932	0.339994	0.0228584	0.304799	0.600737	0.0812949	TRUE	TRUE	TRUE	20.7161	19.463	19.1356	19.8934	20.1125	19.6623	21.1502	20.9813	21.1818	20.7498	21.0795	20.6272	45.352	51.0338	18.0955
22	A0A1D5NXL7	tr|A0A1D5NXL7|A0A1D5NXL7_CHICK	PSMD3	Proteasome 26S subunit, non-ATPase 3	tr|A0A1D5NXL7|A0A1D5NXL7_CHICK Proteasome 26S subunit, non-ATPase 3 OS=Gallus gallus GN=PSMD3 PE=1 SV=1	2	4 of 7	1	0.999	0	0	0	0	1	0	2	2	0	0	0	0	1.79456	1.39087	-0.403685	0.0699391	0.253784	0.755755	0.225219	0.512114	0.85899	TRUE	TRUE	FALSE	18.5386	NA	17.9669	NA	18.7215	18.4738	21.7832	21.2108	NA	18.6564	NA	NA	92.9678	27.6617	NA
23	A0A1D5NYA8	tr|A0A1D5NYA8|A0A1D5NYA8_CHICK	DNAJA4	DnaJ heat shock protein family (Hsp40) member A4	tr|A0A1D5NYA8|A0A1D5NYA8_CHICK DnaJ heat shock protein family (Hsp40) member A4 OS=Gallus gallus GN=DNAJA4 PE=1 SV=1	1	0 of 3	0.9999	0.9971	1	0	0	0	0	0	0	1	0	0	0	0	2.03131	Inf	Inf	0.0317194	NA	NA	0.173188	0	0	FALSE	FALSE	FALSE	19.5135	NA	18.8855	NA	NA	NA	NA	21.2308	NA	NA	NA	NA	NA	30.3013	NA
24	A0A1D5NYE8	tr|A0A1D5NYE8|A0A1D5NYE8_CHICK	CTNNB1	Catenin beta 1	tr|A0A1D5NYE8|A0A1D5NYE8_CHICK Catenin beta 1 OS=Gallus gallus GN=CTNNB1 PE=1 SV=1	12	4 of 12	1	0.999	5	0	1	4	3	0	10	6	7	6	4	4	0.861182	-0.0221579	-0.88334	0.089113	0.963447	0.0818713	0.246372	0.988169	0.199845	TRUE	TRUE	TRUE	19.9316	19.2358	19.664	20.1695	20.1905	19.3065	21.8679	21.0807	20.6723	20.6976	20.5958	20.5685	70.83	26.4429	4.24348
25	A0A1D5NYF8	tr|A0A1D5NYF8|A0A1D5NYF8_CHICK	SEC13	SEC13 homolog, nuclear pore and COPII coat complex component	tr|A0A1D5NYF8|A0A1D5NYF8_CHICK SEC13 homolog, nuclear pore and COPII coat complex component OS=Gallus gallus GN=SEC13 PE=1 SV=1	5	2 of 12	1	0.999	3	4	2	2	3	3	8	4	5	5	4	4	1.09808	-0.21553	-1.31361	0.059917	0.696462	0.0276427	0.212559	0.850961	0.0928205	TRUE	TRUE	TRUE	20.1066	19.6445	19.2453	20.9296	20.0065	20.1037	22.5103	21.6977	21.4653	21.5758	21.2298	20.9095	80.5752	53.1889	19.518
26	A0A1D5NYK7	tr|A0A1D5NYK7|A0A1D5NYK7_CHICK	MSN	Moesin	tr|A0A1D5NYK7|A0A1D5NYK7_CHICK Moesin OS=Gallus gallus GN=MSN PE=1 SV=1	14	5 of 12	1	0.999	1	0	0	0	3	0	11	4	4	3	3	2	1.61061	-0.109651	-1.72026	0.00793099	0.83924	0.00513981	0.128807	0.933304	0.0325357	TRUE	TRUE	TRUE	19.1293	17.9512	17.9557	18.3159	19.3175	18.621	21.5324	20.3237	20.0782	20.3319	20.1732	19.6498	87.7813	43.0937	18.9228
27	A0A1D5NYM7	tr|A0A1D5NYM7|A0A1D5NYM7_CHICK	CSRP2	Cysteine and glycine rich protein 2	tr|A0A1D5NYM7|A0A1D5NYM7_CHICK Cysteine and glycine rich protein 2 OS=Gallus gallus GN=CSRP2 PE=1 SV=1	2	5 of 8	1	0.999	0	0	0	0	0	0	3	0	1	3	1	1	Inf	-0.984998	-Inf	NA	0.11951	NA	0	0.343315	0	TRUE	TRUE	TRUE	NA	NA	NA	NA	18.7776	18.6657	21.5409	20.5158	21.2418	20.6761	20.7598	20.7623	91.4582	NA	19.2699
28	A0A1D5P089	tr|A0A1D5P089|A0A1D5P089_CHICK	ENOX2	Ecto-NOX disulfide-thiol exchanger 2	tr|A0A1D5P089|A0A1D5P089_CHICK Ecto-NOX disulfide-thiol exchanger 2 OS=Gallus gallus GN=ENOX2 PE=4 SV=1	1	0 of 6	0.995	0.999	0	2	0	1	1	1	0	0	0	0	0	0	-0.816814	Inf	Inf	0.132011	NA	NA	0.296586	0	0	TRUE	TRUE	TRUE	NA	20.6249	20.6708	21.4352	19.6267	20.7357	19.9181	NA	NA	NA	NA	NA	42.0232	33.7608	NA
29	A0A1D5P0E2	tr|A0A1D5P0E2|A0A1D5P0E2_CHICK	SEC23A	Protein transport protein SEC23	tr|A0A1D5P0E2|A0A1D5P0E2_CHICK Protein transport protein SEC23 OS=Gallus gallus GN=SEC23A PE=1 SV=1	15	1 of 12	1	0.999	6	7	5	4	4	4	19	8	11	10	7	9	0.736529	-0.486292	-1.22282	0.166643	0.353015	0.0285273	0.325557	0.6106	0.0945906	TRUE	TRUE	TRUE	19.8291	19.5212	19.8646	19.8651	19.5335	19.3756	22.1149	21.0022	21.1242	21.0487	21.0063	20.7921	89.2438	10.8994	9.55113
30	A0A1D5P0G7	tr|A0A1D5P0G7|A0A1D5P0G7_CHICK	EHMT1	Euchromatic histone lysine methyltransferase 1	tr|A0A1D5P0G7|A0A1D5P0G7_CHICK Euchromatic histone lysine methyltransferase 1 OS=Gallus gallus GN=EHMT1 PE=1 SV=1	3	4 of 10	1	0.999	0	0	0	0	0	1	2	3	1	2	3	0	1.60424	0.352931	-1.25131	0.0156659	0.555402	0.0647037	0.141729	0.76252	0.170979	TRUE	TRUE	TRUE	19.4178	18.674	NA	18.9534	19.8659	19.6447	22.0817	20.885	19.4789	20.9709	20.3494	NA	82.2678	26.5966	48.2632
31	A0A1D5P1Q3	tr|A0A1D5P1Q3|A0A1D5P1Q3_CHICK	EDC4	Enhancer of mRNA-decapping protein 4	tr|A0A1D5P1Q3|A0A1D5P1Q3_CHICK Enhancer of mRNA-decapping protein 4 OS=Gallus gallus GN=EDC4 PE=1 SV=1	5	6 of 11	1	0.999	0	0	1	0	1	0	6	0	1	2	3	1	0.825005	-0.446445	-1.27145	0.261078	0.505303	0.0919383	0.429764	0.726536	0.214902	TRUE	TRUE	TRUE	18.167	17.3214	NA	18.4292	17.6401	18.2221	21.1847	18.1431	18.2509	19.7277	19.4826	19.5145	133.138	35.8208	36.5609
32	A0A1D5P1W4	tr|A0A1D5P1W4|A0A1D5P1W4_CHICK	PIAS1	Protein inhibitor of activated STAT 1	tr|A0A1D5P1W4|A0A1D5P1W4_CHICK Protein inhibitor of activated STAT 1 OS=Gallus gallus GN=PIAS1 PE=3 SV=1	1	0 of 7	0.9999	0.9989	0	0	0	0	0	0	0	0	0	1	2	0	3.12021	-0.321082	-3.44129	0.00185325	0.566979	0.000455506	0.0834653	0.770101	0.00803513	FALSE	TRUE	TRUE	NA	NA	15.0354	NA	17.5064	NA	NA	18.8047	18.5046	18.3882	18.9549	18.0589	59.6623	NA	26.349
33	A0A1D5P1W7	tr|A0A1D5P1W7|A0A1D5P1W7_CHICK	KPNB1	Karyopherin subunit beta 1	tr|A0A1D5P1W7|A0A1D5P1W7_CHICK Karyopherin subunit beta 1 OS=Gallus gallus GN=KPNB1 PE=1 SV=1	15	2 of 12	1	0.999	5	2	7	7	3	7	17	3	4	5	3	7	0.803767	0.326323	-0.477444	0.139485	0.536838	0.369448	0.302886	0.749538	0.554173	TRUE	TRUE	TRUE	20.2583	19.1918	19.9229	20.6788	19.6699	20.3791	22.4052	20.8125	20.8318	20.6058	20.1252	20.3987	89.3847	40.0824	20.5584
34	A0A1D5P2B5	tr|A0A1D5P2B5|A0A1D5P2B5_CHICK	RXRA	Retinoic acid receptor RXR	tr|A0A1D5P2B5|A0A1D5P2B5_CHICK Retinoic acid receptor RXR OS=Gallus gallus GN=RXRA PE=1 SV=1	7	2 of 12	1	0.999	2	0	0	0	1	1	4	3	4	5	4	4	0.840318	-0.710728	-1.55105	0.113696	0.176198	0.00701078	0.27349	0.419435	0.0391361	TRUE	TRUE	TRUE	19.7633	19.143	18.0669	19.5079	19.0935	19.6467	19.7382	21.364	20.9745	20.3487	21.0453	20.3168	79.404	42.4776	26.7486
35	A0A1D5P2P6	tr|A0A1D5P2P6|A0A1D5P2P6_CHICK	ARID2	AT-rich interaction domain 2	tr|A0A1D5P2P6|A0A1D5P2P6_CHICK AT-rich interaction domain 2 OS=Gallus gallus GN=ARID2 PE=4 SV=1	8	7 of 12	1	0.999	5	0	0	2	8	0	5	9	7	6	6	2	1.16188	-0.120816	-1.2827	0.0747504	0.845449	0.0514851	0.232283	0.934268	0.145381	TRUE	TRUE	TRUE	19.3106	17.9089	17.5115	18.4014	19.8862	17.6002	19.4548	20.8387	19.8752	19.9357	19.9526	18.4997	74.5435	57.6572	37.2606
36	A0A1D5P2U0	tr|A0A1D5P2U0|A0A1D5P2U0_CHICK	TEAD3	Transcriptional enhancer factor TEF-5	tr|A0A1D5P2U0|A0A1D5P2U0_CHICK Transcriptional enhancer factor TEF-5 OS=Gallus gallus GN=TEAD3 PE=4 SV=1	1	0 of 11	0.9963	0.9976	0	0	0	0	0	0	1	1	0	0	0	0	0.85544	0.386018	-0.469421	0.0778477	0.371032	0.315592	0.236742	0.62918	0.495288	TRUE	TRUE	TRUE	22.7825	NA	21.5043	22.7481	23.029	22.5017	23.6313	23.6397	22.5682	23.1616	22.8661	22.6618	34.5728	41.7851	18.853
37	A0A1D5P373	tr|A0A1D5P373|A0A1D5P373_CHICK	PITX1	Homeobox protein	tr|A0A1D5P373|A0A1D5P373_CHICK Homeobox protein OS=Gallus gallus GN=PITX1 PE=3 SV=1	3	1 of 6	1	0.9974	0	0	0	0	2	0	1	2	0	1	0	0	Inf	1.64685	-Inf	NA	0.0149497	NA	0	0.115145	0	TRUE	TRUE	FALSE	NA	NA	NA	NA	21.642	20.5175	21.5206	22.3254	NA	20.0351	19.674	NA	47.3292	NA	17.6063
38	A0A1D5P3B1	tr|A0A1D5P3B1|A0A1D5P3B1_CHICK	RPL11	Large ribosomal subunit protein uL5	tr|A0A1D5P3B1|A0A1D5P3B1_CHICK Large ribosomal subunit protein uL5 OS=Gallus gallus GN=RPL11 PE=1 SV=1	4	0 of 12	1	0.999	2	2	2	2	2	2	3	2	4	3	3	4	1.29799	-0.360598	-1.65859	0.0170751	0.47078	0.00364419	0.14409	0.702155	0.0267848	TRUE	TRUE	TRUE	22.9133	22.0559	22.1028	22.5691	23.0057	22.5247	25.0352	24.2673	24.1967	24.1972	24.0383	23.8431	75.2496	28.9922	11.282
39	A0A1D5P407	tr|A0A1D5P407|A0A1D5P407_CHICK	SRSF5A	Serine/arginine-rich splicing factor 5a	tr|A0A1D5P407|A0A1D5P407_CHICK Serine/arginine-rich splicing factor 5a OS=Gallus gallus GN=SRSF5A PE=1 SV=1	7	0 of 12	1	0.999	3	3	7	5	3	5	7	4	6	3	3	6	0.0138627	0.565433	0.55157	0.973583	0.188889	0.199385	0.985988	0.430784	0.364114	TRUE	TRUE	TRUE	22.6833	22.2223	22.3943	22.9744	22.2558	22.0933	23.7845	22.1962	22.1273	21.9159	21.8568	22.1682	67.4866	23.2841	10.6119
40	A0A1D5P482	tr|A0A1D5P482|A0A1D5P482_CHICK	INTS8	Integrator complex subunit 8	tr|A0A1D5P482|A0A1D5P482_CHICK Integrator complex subunit 8 OS=Gallus gallus GN=INTS8 PE=1 SV=1	2	7 of 11	1	0.9989	1	0	0	0	1	0	2	3	0	1	0	0	1.03343	0.491202	-0.542228	0.125528	0.418061	0.408125	0.289218	0.663115	0.585629	TRUE	TRUE	TRUE	18.2627	17.0672	NA	18.1224	17.7278	17.4591	19.9135	20.303	18.2655	18.6436	18.2501	18.2794	83.3656	38.6627	13.9741
41	A0A1D5P4K7	tr|A0A1D5P4K7|A0A1D5P4K7_CHICK	C20orf112	Nucleolar protein 4 like	tr|A0A1D5P4K7|A0A1D5P4K7_CHICK Nucleolar protein 4 like OS=Gallus gallus GN=C20orf112 PE=4 SV=1	1	0 of 4	0.9767	0.9932	1	0	0	0	0	0	0	0	0	0	0	0	-0.424142	-0.0880901	0.336052	0.596215	0.911612	0.714885	0.718988	0.967637	0.832413	FALSE	FALSE	FALSE	17.7261	NA	NA	NA	NA	NA	17.4851	17.1188	NA	17.39	NA	NA	17.8606	NA	NA
42	A0A1D5P4Z5	tr|A0A1D5P4Z5|A0A1D5P4Z5_CHICK	PEF1	Penta-EF-hand domain containing 1	tr|A0A1D5P4Z5|A0A1D5P4Z5_CHICK Penta-EF-hand domain containing 1 OS=Gallus gallus GN=PEF1 PE=1 SV=1	1	0 of 9	0.8632	0.9974	1	0	0	1	0	0	0	1	0	1	1	0	0.213808	0.25381	0.0400015	0.722889	0.615755	0.944116	0.816187	0.806593	0.976389	TRUE	TRUE	TRUE	19.2037	NA	18.8381	NA	18.5319	18.9878	NA	20.1845	19.267	19.1154	19.334	18.2072	62.3151	17.8261	30.2058
43	A0A1D5P599	tr|A0A1D5P599|A0A1D5P599_CHICK	LIMS1	LIM zinc finger domain containing 1	tr|A0A1D5P599|A0A1D5P599_CHICK LIM zinc finger domain containing 1 OS=Gallus gallus GN=LIMS1 PE=1 SV=1	3	3 of 12	1	0.9986	0	0	1	1	0	0	1	1	1	2	0	0	0.500614	-1.21399	-1.71461	0.469129	0.0909379	0.0217714	0.606896	0.29512	0.0804244	TRUE	TRUE	TRUE	18.5689	16.9926	18.0542	19.4229	16.9488	17.8817	20.2548	19.9558	19.4513	20.6649	19.8986	19.8823	84.7845	65.2175	37.5687
44	A0A1D5P5C3	tr|A0A1D5P5C3|A0A1D5P5C3_CHICK	TLE1	TLE family member 1, transcriptional corepressor	tr|A0A1D5P5C3|A0A1D5P5C3_CHICK TLE family member 1, transcriptional corepressor OS=Gallus gallus GN=TLE1 PE=3 SV=1	11	0 of 12	1	0.999	6	1	2	4	4	2	5	5	8	8	7	6	0.966172	-0.516405	-1.48258	0.0495803	0.273116	0.00489685	0.19536	0.535138	0.0317575	TRUE	TRUE	TRUE	20.688	19.2182	19.3185	19.9881	20.9908	19.6057	20.9584	21.5226	21.24	21.5522	21.3244	21.0264	45.8337	50.0488	15.108
45	A0A1D5P5K6	tr|A0A1D5P5K6|A0A1D5P5K6_CHICK	TCF20	Transcription factor 20	tr|A0A1D5P5K6|A0A1D5P5K6_CHICK Transcription factor 20 OS=Gallus gallus GN=TCF20 PE=4 SV=1	18	2 of 12	1	0.999	11	3	3	4	13	6	6	11	11	18	17	10	0.736255	-0.847605	-1.58386	0.090582	0.0546174	0.00133096	0.247306	0.233669	0.0139751	TRUE	TRUE	TRUE	20.8412	19.6256	19.84	20.484	21.3254	20.1637	20.7615	21.4853	21.4922	22.0575	21.9677	21.6089	37.7142	38.7847	18.7586
46	A0A1D5P5X7	tr|A0A1D5P5X7|A0A1D5P5X7_CHICK	LOC772071	Uncharacterized protein	tr|A0A1D5P5X7|A0A1D5P5X7_CHICK Uncharacterized protein OS=Gallus gallus GN=LOC772071 PE=1 SV=1	3	6 of 12	1	0.999	3	2	1	1	2	6	3	0	0	1	0	0	-0.140142	0.747704	0.887846	0.737223	0.0871345	0.0459044	0.825396	0.290953	0.132602	TRUE	TRUE	TRUE	19.9688	20.7231	20.4856	21.1554	19.959	21.0268	20.7096	20.0769	19.1428	20.056	19.387	20.1957	35.3642	33.3638	34.0826
47	A0A1D5P624	tr|A0A1D5P624|A0A1D5P624_CHICK	UBQLN4	Ubiquilin 4	tr|A0A1D5P624|A0A1D5P624_CHICK Ubiquilin 4 OS=Gallus gallus GN=UBQLN4 PE=1 SV=1	2	5 of 8	0.9999	0.9988	0	0	0	0	1	0	1	1	0	0	0	0	1.472	1.52195	0.0499496	0.0145058	0.012111	0.934646	0.14005	0.106562	0.969073	TRUE	TRUE	TRUE	17.5174	NA	17.852	NA	18.5405	18.8896	19.2294	19.9672	NA	NA	17.573	17.6964	45.0351	16.3255	6.04533
48	A0A1D5P6X3	tr|A0A1D5P6X3|A0A1D5P6X3_CHICK	UBASH3B	Ubiquitin associated and SH3 domain containing B	tr|A0A1D5P6X3|A0A1D5P6X3_CHICK Ubiquitin associated and SH3 domain containing B OS=Gallus gallus GN=UBASH3B PE=4 SV=1	7	3 of 12	1	0.999	3	1	0	2	3	0	3	4	5	7	6	3	1.06097	-0.279146	-1.34012	0.124879	0.675814	0.0575573	0.289218	0.838001	0.154943	TRUE	TRUE	TRUE	20.7163	18.2944	18.9467	20.0818	20.1539	18.8692	21.8884	21.3715	21.3036	21.4755	20.8212	19.7993	74.3834	69.4389	43.0045
49	A0A1D5P797	tr|A0A1D5P797|A0A1D5P797_CHICK	SPTBN1	Spectrin beta chain	tr|A0A1D5P797|A0A1D5P797_CHICK Spectrin beta chain OS=Gallus gallus GN=SPTBN1 PE=1 SV=1	8	7 of 10	1	0.999	1	0	1	0	0	0	11	0	1	4	1	1	1.17227	-0.214197	-1.38646	0.0837467	0.738902	0.0584851	0.241382	0.869406	0.156631	TRUE	TRUE	TRUE	17.7146	NA	17.4806	18.2882	18.6988	17.8929	20.9374	18.4712	NA	19.8974	19.0803	18.6651	109.909	29.9771	45.028
50	A0A1D5P7C6	tr|A0A1D5P7C6|A0A1D5P7C6_CHICK	PA2G4	Proliferation-associated 2G4	tr|A0A1D5P7C6|A0A1D5P7C6_CHICK Proliferation-associated 2G4 OS=Gallus gallus GN=PA2G4 PE=1 SV=1	2	2 of 7	1	0.9988	0	0	0	0	0	0	3	2	1	2	1	1	2.60003	0.285508	-2.31452	0.0098171	0.63868	0.0112778	0.133574	0.818236	0.0552612	TRUE	TRUE	TRUE	NA	NA	NA	18.6245	NA	NA	22.141	20.3081	21.1937	20.4656	21.2221	20.8748	79.4291	NA	22.7821
51	A0A1D5P7J2	tr|A0A1D5P7J2|A0A1D5P7J2_CHICK	ESRP1	Epithelial splicing regulatory protein 1	tr|A0A1D5P7J2|A0A1D5P7J2_CHICK Epithelial splicing regulatory protein 1 OS=Gallus gallus GN=ESRP1 PE=1 SV=1	2	2 of 7	1	0.999	0	0	1	2	2	2	2	3	0	0	0	0	1.29707	Inf	Inf	0.0214766	NA	NA	0.155165	0	0	TRUE	TRUE	TRUE	17.8627	NA	18.251	19.5421	19.7248	19.5312	20.3221	19.8178	NA	NA	NA	NA	24.9639	64.9199	NA
52	A0A1D5P7P5	tr|A0A1D5P7P5|A0A1D5P7P5_CHICK	LUC7L3	LUC7 like 3 pre-mRNA splicing factor	tr|A0A1D5P7P5|A0A1D5P7P5_CHICK LUC7 like 3 pre-mRNA splicing factor OS=Gallus gallus GN=LUC7L3 PE=1 SV=1	8	1 of 12	1	0.999	3	4	4	7	3	4	9	3	1	1	3	3	0.0895883	0.970802	0.881213	0.828427	0.0295639	0.0455649	0.885582	0.16813	0.131909	TRUE	TRUE	TRUE	20.8385	20.6439	20.7322	21.5834	20.6553	20.6919	22.0364	20.7728	19.6513	20.1448	20.0525	20.4245	54.9213	33.4377	21.4599
53	A0A1D5P7R1	tr|A0A1D5P7R1|A0A1D5P7R1_CHICK	RTRAF	RNA transcription, translation and transport factor protein	tr|A0A1D5P7R1|A0A1D5P7R1_CHICK RNA transcription, translation and transport factor protein OS=Gallus gallus GN=RTRAF PE=1 SV=1	7	1 of 12	1	0.999	4	2	2	2	2	2	6	4	0	4	3	1	0.302058	0.82886	0.526802	0.50482	0.0794627	0.251374	0.636574	0.278695	0.427466	TRUE	TRUE	TRUE	20.8218	20.0725	20.3715	21.1677	20.3266	20.5206	21.7688	21.0258	20.1345	20.4542	20.5788	19.1589	47.9777	33.2889	36.7691
54	A0A1D5P7S4	tr|A0A1D5P7S4|A0A1D5P7S4_CHICK	ZNF521	Zinc finger protein 521	tr|A0A1D5P7S4|A0A1D5P7S4_CHICK Zinc finger protein 521 OS=Gallus gallus GN=ZNF521 PE=4 SV=1	8	5 of 12	1	0.999	2	1	1	1	2	1	3	2	7	1	4	3	0.151315	-1.10505	-1.25637	0.71426	0.015005	0.00690771	0.810457	0.115145	0.0387242	TRUE	TRUE	TRUE	20.6489	19.1796	19.9099	19.9133	19.7533	19.4169	20.3329	20.7539	21.2301	21.0589	21.2874	21.1008	40.8588	41.3819	7.44287
55	A0A1D5P882	tr|A0A1D5P882|A0A1D5P882_CHICK	AGFG1	ArfGAP with FG repeats 1	tr|A0A1D5P882|A0A1D5P882_CHICK ArfGAP with FG repeats 1 OS=Gallus gallus GN=AGFG1 PE=1 SV=1	3	3 of 12	1	0.9989	3	3	2	3	5	1	2	0	0	1	2	2	-0.390381	0.613979	1.00436	0.364761	0.161646	0.0288338	0.525319	0.398277	0.0953676	TRUE	TRUE	TRUE	20.4277	20.0923	20.3851	20.8933	20.048	19.9189	21.0133	19.2567	18.8841	19.9629	19.5767	19.3573	53.0709	23.8859	30.3788
56	A0A1D5P8H7	tr|A0A1D5P8H7|A0A1D5P8H7_CHICK	XPO1	Exportin 1	tr|A0A1D5P8H7|A0A1D5P8H7_CHICK Exportin 1 OS=Gallus gallus GN=XPO1 PE=1 SV=1	18	3 of 12	1	0.999	4	0	1	4	2	0	14	8	2	4	2	1	1.34008	1.14638	-0.193702	0.0498762	0.0884232	0.763228	0.19536	0.292305	0.863681	TRUE	TRUE	TRUE	20.1398	18.2152	18.6769	20.1605	19.653	19.2794	22.385	21.2354	19.6167	19.9443	19.4644	18.9418	95.2651	61.0245	27.4931
57	A0A1D5P8I3	tr|A0A1D5P8I3|A0A1D5P8I3_CHICK	SFPQ	Splicing factor proline and glutamine rich	tr|A0A1D5P8I3|A0A1D5P8I3_CHICK Splicing factor proline and glutamine rich OS=Gallus gallus GN=SFPQ PE=1 SV=1	71	0 of 12	1	0.999	101	84	99	106	97	106	114	110	129	132	132	135	0.386988	-0.676341	-1.06333	0.289403	0.0734514	0.00824143	0.460326	0.271131	0.0438859	TRUE	TRUE	TRUE	22.9053	22.4593	22.6018	23.3595	23.1701	22.8088	23.6103	23.2846	24.027	23.9653	23.658	23.9289	22.6639	29.0094	10.7703
58	A0A1D5P8I7	tr|A0A1D5P8I7|A0A1D5P8I7_CHICK	IDH2	Isocitrate dehydrogenase [NADP]	tr|A0A1D5P8I7|A0A1D5P8I7_CHICK Isocitrate dehydrogenase [NADP] OS=Gallus gallus GN=IDH2 PE=1 SV=1	8	6 of 12	1	0.999	1	0	0	0	0	0	7	3	6	5	4	4	1.31907	-0.857839	-2.17691	0.0839776	0.248331	0.00774918	0.241382	0.508342	0.04219	TRUE	TRUE	TRUE	18.7216	17.4432	16.9936	18.4132	17.5317	17.729	21.4197	20.1674	20.3374	20.5343	19.91	19.4975	111.88	52.0884	30.384
59	A0A1D5P8I8	tr|A0A1D5P8I8|A0A1D5P8I8_CHICK	COL12A1	Collagen type XII alpha 1 chain	tr|A0A1D5P8I8|A0A1D5P8I8_CHICK Collagen type XII alpha 1 chain OS=Gallus gallus GN=COL12A1 PE=1 SV=1	18	5 of 10	1	0.999	0	0	0	0	0	1	10	1	23	12	11	11	1.37382	-2.7794	-4.15322	0.151694	0.00209787	0.000416619	0.309597	0.0396612	0.00765538	TRUE	TRUE	TRUE	16.2223	NA	NA	16.922	16.8123	16.419	20.7836	17.7689	21.0934	20.9909	20.4376	20.3795	149.446	33.6396	25.259
60	A0A1D5P8S9	tr|A0A1D5P8S9|A0A1D5P8S9_CHICK	NFATC3	Nuclear factor of activated T cells 3	tr|A0A1D5P8S9|A0A1D5P8S9_CHICK Nuclear factor of activated T cells 3 OS=Gallus gallus GN=NFATC3 PE=4 SV=1	1	0 of 6	0.9962	0.999	0	0	0	0	0	0	0	0	0	1	1	1	Inf	-1.92541	-Inf	NA	0.00380318	NA	0	0.0560068	0	FALSE	TRUE	TRUE	NA	NA	NA	NA	18.4333	NA	19.7211	NA	20.9445	21.1444	21.2376	20.684	59.2379	NA	16.3924
61	A0A1D5P8W2	tr|A0A1D5P8W2|A0A1D5P8W2_CHICK	MED4	Mediator of RNA polymerase II transcription subunit 4	tr|A0A1D5P8W2|A0A1D5P8W2_CHICK Mediator of RNA polymerase II transcription subunit 4 OS=Gallus gallus GN=MED4 PE=1 SV=1	1	0 of 10	0.9394	0.999	0	0	0	1	0	0	0	0	0	0	0	0	0.565633	0.742317	0.176684	0.23803	0.152442	0.706081	0.407004	0.387052	0.825216	TRUE	TRUE	TRUE	19.7664	18.92	19.373	19.9232	19.236	NA	20.4216	20.5262	19.4561	NA	19.6418	18.8589	41.4279	29.0622	26.2858
62	A0A1D5P9T2	tr|A0A1D5P9T2|A0A1D5P9T2_CHICK	BNC2	Basonuclin 2	tr|A0A1D5P9T2|A0A1D5P9T2_CHICK Basonuclin 2 OS=Gallus gallus GN=BNC2 PE=4 SV=1	2	5 of 11	1	0.9989	0	0	0	0	0	0	1	2	2	1	2	1	0.878586	-0.863433	-1.74202	0.170894	0.147625	0.0120674	0.330985	0.383168	0.0581974	TRUE	TRUE	TRUE	18.9672	NA	17.5514	18.8254	17.8191	19.0762	19.6624	20.7485	20.7085	19.5977	20.575	19.8787	78.0887	44.3452	35.6062
63	A0A1D5PAD1	tr|A0A1D5PAD1|A0A1D5PAD1_CHICK	MTA3	Metastasis associated 1 family member 3	tr|A0A1D5PAD1|A0A1D5PAD1_CHICK Metastasis associated 1 family member 3 OS=Gallus gallus GN=MTA3 PE=4 SV=1	4	1 of 12	1	0.999	1	2	3	3	2	2	3	4	4	2	3	2	0.472404	0.256537	-0.215867	0.29037	0.560983	0.624152	0.460326	0.766421	0.763879	TRUE	TRUE	TRUE	20.8798	19.6442	20.1312	20.7531	20.3596	19.9552	21.4238	21.5593	20.5544	20.6655	20.5973	20.4545	50.2008	36.7977	6.07681
64	A0A1D5PAD2	tr|A0A1D5PAD2|A0A1D5PAD2_CHICK	RBM6	RNA binding motif protein 6	tr|A0A1D5PAD2|A0A1D5PAD2_CHICK RNA binding motif protein 6 OS=Gallus gallus GN=RBM6 PE=1 SV=1	9	2 of 12	1	0.999	2	3	2	4	4	3	5	4	7	5	10	5	0.524701	-0.661868	-1.18657	0.168259	0.0873974	0.00484599	0.328239	0.290953	0.0317315	TRUE	TRUE	TRUE	18.8689	18.3246	18.5253	18.7897	19.072	18.8495	19.8286	18.8571	20.0385	20.1226	19.6073	19.4863	36.0433	16.8852	21.4638
65	A0A1D5PAR5	tr|A0A1D5PAR5|A0A1D5PAR5_CHICK	TUBA5	Tubulin alpha chain	tr|A0A1D5PAR5|A0A1D5PAR5_CHICK Tubulin alpha chain OS=Gallus gallus GN=TUBA5 PE=3 SV=1	4	0 of 12	1	0.999	4	2	4	3	3	2	4	5	5	2	3	3	0.843721	-0.0439661	-0.887687	0.0778487	0.923043	0.0648763	0.236742	0.971536	0.170979	TRUE	TRUE	TRUE	22.9975	21.6182	22.1238	22.5068	22.9978	22.1321	24.2061	23.2851	23.3374	23.0956	22.9717	23.3924	58.8977	39.7998	13.6274
66	A0A1D5PAU3	tr|A0A1D5PAU3|A0A1D5PAU3_CHICK	TEAD1	TEA domain transcription factor 1	tr|A0A1D5PAU3|A0A1D5PAU3_CHICK TEA domain transcription factor 1 OS=Gallus gallus GN=TEAD1 PE=1 SV=1	8	0 of 12	1	0.999	6	3	3	5	4	4	5	5	3	5	4	5	0.249211	-0.361894	-0.611105	0.564908	0.405954	0.168706	0.68976	0.655957	0.324416	TRUE	TRUE	TRUE	22.4129	21.2964	21.5701	22.0017	21.6346	21.2976	22.3661	22.9796	22.7395	22.5303	22.3874	22.0684	52.5561	34.3443	18.994
67	A0A1D5PAU8	tr|A0A1D5PAU8|A0A1D5PAU8_CHICK	CLTCL1	Clathrin heavy chain	tr|A0A1D5PAU8|A0A1D5PAU8_CHICK Clathrin heavy chain OS=Gallus gallus GN=CLTCL1 PE=1 SV=1	15	0 of 12	1	0.999	2	5	5	7	1	7	9	7	5	3	4	3	0.385589	0.505767	0.120178	0.346813	0.221709	0.766487	0.512052	0.471384	0.86524	TRUE	TRUE	TRUE	20.3994	20.4102	20.9529	21.0233	20.2339	21.2385	21.7789	21.0767	20.7432	21.0062	20.2418	20.3139	40.8708	23.1697	25.4452
68	A0A1D5PB87	tr|A0A1D5PB87|A0A1D5PB87_CHICK	PRDM16	PR/SET domain 16	tr|A0A1D5PB87|A0A1D5PB87_CHICK PR/SET domain 16 OS=Gallus gallus GN=PRDM16 PE=4 SV=1	4	6 of 10	1	0.999	4	3	3	2	0	0	1	2	1	0	1	1	-0.590904	0.791799	1.3827	0.279575	0.180344	0.019616	0.45026	0.422614	0.0737155	TRUE	TRUE	TRUE	22.672	21.3908	20.5553	21.7891	20.9082	NA	20.3716	21.7529	NA	20.4159	20.439	19.8024	49.1278	60.1535	23.0139
69	A0A1D5PB96	tr|A0A1D5PB96|A0A1D5PB96_CHICK	QRICH1	Glutamine rich 1	tr|A0A1D5PB96|A0A1D5PB96_CHICK Glutamine rich 1 OS=Gallus gallus GN=QRICH1 PE=1 SV=1	3	4 of 9	1	0.999	2	0	0	0	0	0	2	3	0	2	1	0	1.33928	1.00152	-0.337763	0.047554	0.125938	0.590798	0.19471	0.351671	0.734913	TRUE	TRUE	TRUE	20.0815	19.7863	19.7973	NA	NA	19.7112	22.2184	21.7534	NA	20.7042	19.5981	20.3761	66.227	11.9592	35.8635
70	A0A1D5PBY3	tr|A0A1D5PBY3|A0A1D5PBY3_CHICK	PRDX3	Peroxiredoxin 3	tr|A0A1D5PBY3|A0A1D5PBY3_CHICK Peroxiredoxin 3 OS=Gallus gallus GN=PRDX3 PE=1 SV=1	2	3 of 12	1	0.9989	1	1	0	1	1	1	1	2	1	1	1	1	0.810343	0.31226	-0.498083	0.109348	0.522943	0.312942	0.266547	0.737497	0.49347	TRUE	TRUE	TRUE	21.2676	20.6965	20.9421	21.13	20.909	20.8542	23.0266	22.4877	21.8392	21.7841	21.2925	21.1126	70.793	16.7185	24.334
71	A0A1D5PC23	tr|A0A1D5PC23|A0A1D5PC23_CHICK	TALDO1	Transaldolase	tr|A0A1D5PC23|A0A1D5PC23_CHICK Transaldolase OS=Gallus gallus GN=TALDO1 PE=1 SV=1	2	5 of 11	0.9954	0.9948	0	0	1	0	1	0	2	0	0	0	0	0	1.18523	1.39531	0.210082	0.0475114	0.0327017	0.728293	0.19471	0.180117	0.840045	TRUE	TRUE	TRUE	21.03	19.0452	19.7155	20.0436	21.0115	19.6008	22.078	21.8847	NA	19.6247	19.5751	20.0455	59.3158	59.9682	18.6972
72	A0A1D5PC43	tr|A0A1D5PC43|A0A1D5PC43_CHICK	EYA2	Eyes absent homolog	tr|A0A1D5PC43|A0A1D5PC43_CHICK Eyes absent homolog OS=Gallus gallus GN=EYA2 PE=3 SV=1	2	1 of 8	1	0.999	0	0	0	0	2	1	3	3	1	0	1	0	Inf	1.55894	-Inf	NA	0.0123537	NA	0	0.107323	0	TRUE	TRUE	TRUE	NA	NA	NA	NA	20.936	18.6968	20.5184	21.4397	18.474	19.0092	18.9506	18.9214	59.6893	NA	15.6664
73	A0A1D5PC99	tr|A0A1D5PC99|A0A1D5PC99_CHICK	ETFA	Electron transfer flavoprotein subunit alpha	tr|A0A1D5PC99|A0A1D5PC99_CHICK Electron transfer flavoprotein subunit alpha OS=Gallus gallus GN=ETFA PE=1 SV=1	2	1 of 5	1	0.999	0	0	0	0	0	0	2	0	2	2	2	1	Inf	0.916569	-Inf	NA	0.187983	NA	0	0.430576	0	FALSE	TRUE	TRUE	NA	NA	NA	NA	NA	NA	21.1498	NA	20.53	20.4549	20.0145	19.9336	NA	NA	20.7606
74	A0A1D5PCF7	tr|A0A1D5PCF7|A0A1D5PCF7_CHICK	WIZ	C2H2-type domain-containing protein	tr|A0A1D5PCF7|A0A1D5PCF7_CHICK C2H2-type domain-containing protein OS=Gallus gallus GN=WIZ PE=4 SV=1	6	5 of 12	1	0.999	1	0	0	0	3	1	4	3	3	2	5	4	2.11271	-0.646063	-2.75878	0.000768748	0.224323	5.76577545262886e-05	0.0609572	0.474778	0.00264005	TRUE	TRUE	TRUE	17.056	17.4496	17.1728	18.0877	19.4903	17.825	20.5848	20.3169	20.0893	20.2164	20.224	20.2716	62.2296	34.8918	5.29995
75	A0A1D5PCU1	tr|A0A1D5PCU1|A0A1D5PCU1_CHICK	SLC25A5	ADP/ATP translocase	tr|A0A1D5PCU1|A0A1D5PCU1_CHICK ADP/ATP translocase OS=Gallus gallus GN=SLC25A5 PE=1 SV=1	6	2 of 12	1	0.999	1	3	1	1	2	1	5	3	3	3	4	2	1.37334	-0.547038	-1.92038	0.0353768	0.373835	0.00540152	0.176166	0.629839	0.0333935	TRUE	TRUE	TRUE	21.2392	20.2713	19.9198	20.8374	21.3113	20.1617	23.5632	22.7248	22.8073	22.7031	22.5876	21.8511	87.3793	40.0442	26.028
76	A0A1D5PD32	tr|A0A1D5PD32|A0A1D5PD32_CHICK	DDX17	DEAD-box helicase 17	tr|A0A1D5PD32|A0A1D5PD32_CHICK DEAD-box helicase 17 OS=Gallus gallus GN=DDX17 PE=1 SV=1	46	0 of 12	1	0.999	40	44	50	50	46	47	56	41	45	49	44	47	0.0693382	-0.0308823	-0.10022	0.844781	0.93048	0.777336	0.897372	0.973501	0.87376	TRUE	TRUE	TRUE	24.1115	23.7651	23.8523	24.4525	24.0106	23.7876	24.4817	24.1789	24.3124	24.4501	23.9323	23.8875	20.5748	22.2698	19.3203
77	A0A1D5PD87	tr|A0A1D5PD87|A0A1D5PD87_CHICK	STRN3	Striatin 3	tr|A0A1D5PD87|A0A1D5PD87_CHICK Striatin 3 OS=Gallus gallus GN=STRN3 PE=1 SV=1	3	3 of 8	1	0.9988	0	0	0	0	1	0	2	2	1	1	2	1	1.18695	1.01215	-0.174793	0.172846	0.0861877	0.829313	0.333328	0.290953	0.904518	TRUE	TRUE	TRUE	NA	NA	NA	19.5628	19.682	NA	21.5342	21.033	19.4373	19.4281	19.4245	20.6602	55.0004	NA	50.3566
78	A0A1D5PE06	tr|A0A1D5PE06|A0A1D5PE06_CHICK	HOXB7	Homeobox B7	tr|A0A1D5PE06|A0A1D5PE06_CHICK Homeobox B7 OS=Gallus gallus GN=HOXB7 PE=3 SV=1	2	1 of 4	1	0.9987	0	0	0	0	0	0	0	0	1	0	2	2	-Inf	-Inf	-Inf	NA	NA	NA	0	0	0	FALSE	TRUE	TRUE	NA	NA	NA	NA	NA	NA	NA	NA	21.5019	21.4468	21.3979	21.1269	NA	NA	10.9937
79	A0A1D5PE33	tr|A0A1D5PE33|A0A1D5PE33_CHICK	RAB1B	RAB1B, member RAS onco family	tr|A0A1D5PE33|A0A1D5PE33_CHICK RAB1B, member RAS onco family OS=Gallus gallus GN=RAB1B PE=1 SV=1	3	1 of 12	1	0.999	2	1	1	1	1	2	4	1	2	1	2	1	0.773805	-0.140487	-0.914292	0.0830366	0.741587	0.0441151	0.2402	0.870735	0.129371	TRUE	TRUE	TRUE	20.9585	20.348	20.1219	21.2481	21.0623	20.6411	22.1224	21.9459	21.8924	21.681	21.3332	21.4271	45.5287	35.7361	17.7991
80	A0A1D5PE96	tr|A0A1D5PE96|A0A1D5PE96_CHICK	PLS3	Plastin 3	tr|A0A1D5PE96|A0A1D5PE96_CHICK Plastin 3 OS=Gallus gallus GN=PLS3 PE=1 SV=1	1	0 of 5	0.9415	0.999	0	0	0	0	0	0	1	0	0	0	0	0	1.71355	0.506941	-1.20661	0.198613	0.691221	0.445725	0.35937	0.847518	0.616191	TRUE	TRUE	FALSE	17.5598	NA	NA	NA	NA	17.1086	20.7479	19.9634	NA	18.7664	NA	NA	83.1766	NA	NA
81	A0A1D5PED3	tr|A0A1D5PED3|A0A1D5PED3_CHICK	FLI1	Fli-1 proto-onco, ETS transcription factor	tr|A0A1D5PED3|A0A1D5PED3_CHICK Fli-1 proto-onco, ETS transcription factor OS=Gallus gallus GN=FLI1 PE=3 SV=1	4	9 of 12	1	0.999	3	1	0	1	3	1	1	2	3	2	3	1	0.545974	-0.289592	-0.835566	0.267062	0.550512	0.0974544	0.434264	0.760592	0.223453	TRUE	TRUE	TRUE	20.5893	19.0867	19.5183	20.142	21.1724	19.618	19.761	20.9688	21.0937	21.109	20.4921	19.9838	52.1772	44.8526	34.2966
82	A0A1D5PED8	tr|A0A1D5PED8|A0A1D5PED8_CHICK	POLR2H	RNA polymerase II subunit H	tr|A0A1D5PED8|A0A1D5PED8_CHICK RNA polymerase II subunit H OS=Gallus gallus GN=POLR2H PE=1 SV=1	2	7 of 10	1	0.999	1	0	0	1	0	1	2	0	0	1	1	1	1.13413	1.02513	-0.109003	0.0673313	0.0759913	0.841579	0.221747	0.274708	0.914129	TRUE	TRUE	TRUE	18.3288	NA	17.7161	18.7952	NA	18.3326	20.1753	19.7347	17.6246	18.6893	18.0804	19.162	54.32	35.9716	45.6253
83	A0A1D5PEH3	tr|A0A1D5PEH3|A0A1D5PEH3_CHICK	PDHA2	Pyruvate dehydrogenase E1 component subunit alpha	tr|A0A1D5PEH3|A0A1D5PEH3_CHICK Pyruvate dehydrogenase E1 component subunit alpha OS=Gallus gallus GN=PDHA2 PE=1 SV=1	2	6 of 6	1	0.9988	1	0	0	0	0	0	1	0	0	1	1	0	0.284193	0.451547	0.167354	0.744706	0.585026	0.796772	0.830326	0.783208	0.889789	FALSE	TRUE	TRUE	20.5722	NA	18.9294	NA	NA	NA	20.035	NA	19.9233	19.7362	19.0908	NA	NA	72.814	27.8307
84	A0A1D5PEI4	tr|A0A1D5PEI4|A0A1D5PEI4_CHICK	TOX3	TOX high mobility group box family member 3	tr|A0A1D5PEI4|A0A1D5PEI4_CHICK TOX high mobility group box family member 3 OS=Gallus gallus GN=TOX3 PE=4 SV=1	1	0 of 10	0.9416	0.999	1	0	0	1	1	0	1	2	1	0	0	1	-0.555724	0.816296	1.37202	0.450846	0.184524	0.0760056	0.589466	0.427785	0.190205	TRUE	TRUE	TRUE	21.1159	NA	NA	20.4199	20.43	18.2334	21.2429	20.9424	18.9355	18.9991	19.8545	19.7945	60.4101	33.467	33.4238
85	A0A1D5PEW1	tr|A0A1D5PEW1|A0A1D5PEW1_CHICK	RSU1	Ras suppressor protein 1	tr|A0A1D5PEW1|A0A1D5PEW1_CHICK Ras suppressor protein 1 OS=Gallus gallus GN=RSU1 PE=1 SV=1	5	4 of 12	1	0.999	0	1	0	1	1	1	3	1	4	2	3	1	0.981784	-0.757909	-1.73969	0.0810287	0.169878	0.00449404	0.238466	0.413321	0.0309667	TRUE	TRUE	TRUE	19.6087	18.1591	18.4439	19.3303	18.6898	19.1812	20.9748	20.6234	20.934	20.8594	20.8236	19.8838	67.4904	45.9165	28.5631
86	A0A1D5PEX8	tr|A0A1D5PEX8|A0A1D5PEX8_CHICK	CBX3	Chromobox 3	tr|A0A1D5PEX8|A0A1D5PEX8_CHICK Chromobox 3 OS=Gallus gallus GN=CBX3 PE=1 SV=1	7	0 of 12	1	0.999	4	2	2	3	3	4	7	5	5	5	7	7	0.876596	-0.207081	-1.08368	0.0507409	0.624775	0.0188782	0.195745	0.810065	0.0726203	TRUE	TRUE	TRUE	21.4487	20.7682	20.8366	21.6241	21.8856	21.03	22.7987	22.4696	22.4195	22.2251	22.294	22.0736	47.045	29.5334	9.92717
87	A0A1D5PEY3	tr|A0A1D5PEY3|A0A1D5PEY3_CHICK	CNOT11	CCR4-NOT transcription complex subunit 11	tr|A0A1D5PEY3|A0A1D5PEY3_CHICK CCR4-NOT transcription complex subunit 11 OS=Gallus gallus GN=CNOT11 PE=1 SV=1	1	0 of 5	0.9976	0.999	0	0	0	0	0	0	0	1	0	0	0	0	1.77318	2.41546	0.642281	0.042951	0.0277908	0.504493	0.190435	0.162675	0.66436	FALSE	FALSE	FALSE	NA	NA	16.6318	18.6183	NA	NA	19.6114	19.1851	NA	NA	NA	16.9828	20.744	84.4305	NA
88	A0A1D5PF49	tr|A0A1D5PF49|A0A1D5PF49_CHICK	ATF7	Cyclic AMP-dependent transcription factor ATF-7	tr|A0A1D5PF49|A0A1D5PF49_CHICK Cyclic AMP-dependent transcription factor ATF-7 OS=Gallus gallus GN=ATF7 PE=1 SV=1	1	0 of 8	0.9981	0.999	1	0	0	0	0	1	0	0	0	0	0	0	0.201489	0.778413	0.576924	0.722943	0.233494	0.370837	0.816187	0.4897	0.554436	TRUE	TRUE	TRUE	20.8294	19.3075	20.0164	NA	NA	19.6186	20.1806	20.9585	NA	19.9241	NA	19.0242	46.947	51.8616	42.7312
89	A0A1D5PFJ6	tr|A0A1D5PFJ6|A0A1D5PFJ6_CHICK	HSPA8	Heat shock 70kDa protein 8	tr|A0A1D5PFJ6|A0A1D5PFJ6_CHICK Heat shock 70kDa protein 8 OS=Gallus gallus GN=HSPA8 PE=1 SV=1	44	0 of 12	0.9991	0.999	41	48	43	49	46	40	55	54	41	41	42	42	0.328822	0.501947	0.173125	0.379191	0.186326	0.640413	0.537487	0.429441	0.779277	TRUE	TRUE	TRUE	23.4521	22.9648	23.0306	23.6621	23.3072	23.1322	24.2672	23.7184	23.16	23.1482	22.9736	23.1354	36.8607	23.3882	5.90119
90	A0A1D5PFQ6	tr|A0A1D5PFQ6|A0A1D5PFQ6_CHICK	GATAD2A	GATA zinc finger domain containing 2A	tr|A0A1D5PFQ6|A0A1D5PFQ6_CHICK GATA zinc finger domain containing 2A OS=Gallus gallus GN=GATAD2A PE=1 SV=1	11	0 of 12	1	0.999	6	5	5	6	7	5	7	7	8	8	9	11	0.632235	-0.228102	-0.860337	0.12286	0.565064	0.0414379	0.287526	0.768993	0.125451	TRUE	TRUE	TRUE	21.9483	21.0797	21.1469	21.8166	22.3434	21.2694	22.4916	22.416	22.5627	22.4928	22.2334	22.1439	32.1871	30.5096	13.8579
91	A0A1D5PFT4	tr|A0A1D5PFT4|A0A1D5PFT4_CHICK	SS18	SS18, nBAF chromatin remodeling complex subunit	tr|A0A1D5PFT4|A0A1D5PFT4_CHICK SS18, nBAF chromatin remodeling complex subunit OS=Gallus gallus GN=SS18 PE=1 SV=1	5	1 of 12	1	0.999	3	0	1	1	3	0	1	3	4	2	3	2	0.695981	-0.516013	-1.21199	0.139234	0.265616	0.015406	0.302886	0.525597	0.0663553	TRUE	TRUE	TRUE	21.586	20.1853	20.3679	21.0726	21.7308	20.3823	21.5243	22.3584	22.0186	22.0313	22.1086	21.9014	49.837	45.5595	5.86837
92	A0A1D5PFX6	tr|A0A1D5PFX6|A0A1D5PFX6_CHICK	RBM12	RNA binding motif protein 12	tr|A0A1D5PFX6|A0A1D5PFX6_CHICK RNA binding motif protein 12 OS=Gallus gallus GN=RBM12 PE=1 SV=1	11	0 of 12	1	0.999	10	4	6	9	10	5	9	8	6	5	7	7	0.680684	0.87483	0.194146	0.178086	0.0890079	0.693243	0.337163	0.292305	0.8197	TRUE	TRUE	TRUE	22.7342	21.492	21.9843	22.3052	22.4078	21.4898	23.8189	23.5219	21.7554	21.8133	22.2497	21.9207	62.4014	35.4391	16.127
93	A0A1D5PGF8	tr|A0A1D5PGF8|A0A1D5PGF8_CHICK	SMARCD3	DM2 domain-containing protein	tr|A0A1D5PGF8|A0A1D5PGF8_CHICK DM2 domain-containing protein OS=Gallus gallus GN=SMARCD3 PE=3 SV=1	8	0 of 12	1	0.999	6	4	4	3	6	6	3	7	5	6	7	5	0.604123	-0.539437	-1.14356	0.184904	0.233897	0.0184094	0.3454	0.4897	0.0720582	TRUE	TRUE	TRUE	21.1343	20.0675	19.9738	20.2702	21.1402	19.8583	21.0564	21.8074	21.7426	21.6761	21.379	21.2225	48.818	41.6964	16.7541
94	A0A1D5PGP0	tr|A0A1D5PGP0|A0A1D5PGP0_CHICK	EYA1	Eyes absent homolog	tr|A0A1D5PGP0|A0A1D5PGP0_CHICK Eyes absent homolog OS=Gallus gallus GN=EYA1 PE=3 SV=1	6	7 of 12	1	0.999	0	0	0	0	3	3	3	5	1	2	1	0	4.39305	3.30747	-1.08558	9.51560090173575e-09	4.67738083844154e-07	0.0174577	1.28270300155398e-05	0.000109061	0.0708173	TRUE	TRUE	TRUE	16.0282	15.5915	15.1963	15.9667	20.1324	19.3027	19.8996	21.0203	16.3734	17.1348	16.7052	16.9117	51.9292	25.023	21.7991
95	A0A1D5PHB6	tr|A0A1D5PHB6|A0A1D5PHB6_CHICK	DHX36	RNA helicase	tr|A0A1D5PHB6|A0A1D5PHB6_CHICK RNA helicase OS=Gallus gallus GN=DHX36 PE=1 SV=1	7	4 of 12	1	0.999	3	2	1	1	1	3	2	3	2	3	2	2	-0.00523287	-0.0455715	-0.0403387	0.990639	0.918634	0.927947	0.99581	0.969207	0.964398	TRUE	TRUE	TRUE	19.5355	18.5458	19.0772	19.7395	18.6938	18.8575	20.4318	18.8939	19.5492	19.4436	19.1631	18.9034	68.1291	34.0265	19.5154
96	A0A1D5PI14	tr|A0A1D5PI14|A0A1D5PI14_CHICK	TBL1X	Transducin beta like 1X-linked	tr|A0A1D5PI14|A0A1D5PI14_CHICK Transducin beta like 1X-linked OS=Gallus gallus GN=TBL1X PE=1 SV=1	4	4 of 12	1	0.999	0	1	1	2	1	1	1	4	3	2	6	4	-0.165368	-1.18511	-1.01975	0.765552	0.0449639	0.0797053	0.845872	0.206923	0.197063	TRUE	TRUE	TRUE	20.4226	19.4506	19.8954	19.8953	18.5099	18.5935	20.7687	21.1303	20.9547	20.9875	21.1793	20.6214	80.71	28.0503	15.4849
97	A0A1D5PI24	tr|A0A1D5PI24|A0A1D5PI24_CHICK	NFATC1	Nuclear factor of activated T cells 1	tr|A0A1D5PI24|A0A1D5PI24_CHICK Nuclear factor of activated T cells 1 OS=Gallus gallus GN=NFATC1 PE=4 SV=1	13	2 of 12	1	0.999	10	6	5	5	6	5	3	7	9	6	11	9	-0.687834	-1.02166	-0.333823	0.132706	0.0316861	0.453288	0.297155	0.177315	0.621451	TRUE	TRUE	TRUE	22.2325	20.9079	20.5879	21.4165	20.6705	20.1451	20.1517	21.4262	21.4369	21.5996	22.0773	21.3663	45.8586	53.1052	23.8873
98	A0A1D5PJI5	tr|A0A1D5PJI5|A0A1D5PJI5_CHICK	SEPTIN11	Septin	tr|A0A1D5PJI5|A0A1D5PJI5_CHICK Septin OS=Gallus gallus GN=SEPTIN11 PE=1 SV=1	10	2 of 12	1	0.999	5	2	2	2	3	2	13	10	6	12	10	8	1.44625	-0.0460454	-1.49229	0.0145369	0.931636	0.0121418	0.14005	0.973501	0.0581974	TRUE	TRUE	TRUE	20.4976	19.8886	19.7232	20.6711	20.7226	20.3847	23.1429	22.3153	21.7721	21.868	21.6738	21.4359	83.7281	31.2416	12.4364
99	A0A1D5PKI0	tr|A0A1D5PKI0|A0A1D5PKI0_CHICK	LOC121111746	H1.10 linker histone	tr|A0A1D5PKI0|A0A1D5PKI0_CHICK H1.10 linker histone OS=Gallus gallus GN=LOC121111746 PE=3 SV=1	5	1 of 12	1	0.999	3	3	1	3	3	2	6	1	2	2	2	2	0.384135	0.515356	0.131221	0.34511	0.21025	0.743987	0.510657	0.458876	0.848623	TRUE	TRUE	TRUE	20.7065	20.78	20.5396	20.9021	20.8482	20.7764	22.2545	20.5856	20.4718	20.6022	20.5376	20.7917	63.5759	10.3865	9.8155
100	A0A1D5PKK0	tr|A0A1D5PKK0|A0A1D5PKK0_CHICK	PYCR1	Pyrroline-5-carboxylate reductase	tr|A0A1D5PKK0|A0A1D5PKK0_CHICK Pyrroline-5-carboxylate reductase OS=Gallus gallus GN=PYCR1 PE=1 SV=1	1	0 of 5	1	0.9974	1	0	0	0	0	0	1	0	0	1	0	1	Inf	1.41947	-Inf	NA	0.0769173	NA	0	0.27521	0	FALSE	TRUE	TRUE	NA	NA	NA	NA	NA	NA	22.2054	NA	21.2832	21.3171	20.3579	20.1856	NA	NA	39.5616
101	A0A1D5PKZ7	tr|A0A1D5PKZ7|A0A1D5PKZ7_CHICK	CDK2AP1	Cyclin dependent kinase 2 associated protein 1	tr|A0A1D5PKZ7|A0A1D5PKZ7_CHICK Cyclin dependent kinase 2 associated protein 1 OS=Gallus gallus GN=CDK2AP1 PE=1 SV=1	1	0 of 12	0.9416	0.999	1	1	1	1	1	1	1	1	1	1	1	1	0.240775	0.0404138	-0.200361	0.608551	0.931219	0.669579	0.729242	0.973501	0.802094	TRUE	TRUE	TRUE	19.0343	18.4761	18.7594	20.0684	19.1024	18.4707	19.4805	20.2477	19.8556	19.2013	19.3264	18.7564	52.0244	54.4926	31.854
102	A0A1D5PL01	tr|A0A1D5PL01|A0A1D5PL01_CHICK	ADNP	Activity dependent neuroprotector homeobox	tr|A0A1D5PL01|A0A1D5PL01_CHICK Activity dependent neuroprotector homeobox OS=Gallus gallus GN=ADNP PE=1 SV=1	5	6 of 12	1	0.999	0	0	0	0	0	0	2	2	1	2	2	2	1.84283	-0.175951	-2.01878	0.0086408	0.7791	0.00474224	0.132431	0.891948	0.0315276	TRUE	TRUE	TRUE	18.8037	18.1939	18.0795	17.7517	19.9384	18.0184	20.9729	21.2703	19.0339	20.7438	20.8495	20.2767	69.8076	32.3387	44.8804
103	A0A1D5PLG6	tr|A0A1D5PLG6|A0A1D5PLG6_CHICK	KIAA1429	Vir like m6A methyltransferase associated	tr|A0A1D5PLG6|A0A1D5PLG6_CHICK Vir like m6A methyltransferase associated OS=Gallus gallus GN=KIAA1429 PE=1 SV=1	8	5 of 12	1	0.999	4	1	2	3	1	2	7	2	1	2	1	2	0.272761	0.975978	0.703217	0.55729	0.0475595	0.141701	0.682071	0.217437	0.287974	TRUE	TRUE	TRUE	19.0065	18.3675	18.7596	19.7287	18.3627	19.0801	20.4806	19.0299	17.9844	18.5738	18.1975	18.2937	69.6917	42.1825	17.2024
104	A0A1D5PLP1	tr|A0A1D5PLP1|A0A1D5PLP1_CHICK	NACA	Nascent polypeptide-associated complex alpha subunit	tr|A0A1D5PLP1|A0A1D5PLP1_CHICK Nascent polypeptide-associated complex alpha subunit OS=Gallus gallus GN=NACA PE=1 SV=1	4	3 of 11	1	0.999	0	0	0	0	1	0	4	3	3	2	3	3	1.57117	-0.215532	-1.7867	0.0355468	0.737111	0.0190408	0.176166	0.86876	0.0728064	TRUE	TRUE	TRUE	20.1705	18.7805	18.7035	NA	20.1967	18.8534	22.3614	21.7457	21.1288	20.9614	21.0643	20.8648	84.7732	62.4526	7.98723
105	A0A1D5PM19	tr|A0A1D5PM19|A0A1D5PM19_CHICK	MYH9	Myosin, heavy chain 9, non-muscle	tr|A0A1D5PM19|A0A1D5PM19_CHICK Myosin, heavy chain 9, non-muscle OS=Gallus gallus GN=MYH9 PE=1 SV=1	9	6 of 12	1	0.999	2	0	0	0	2	0	10	6	2	5	2	2	1.96871	0.504245	-1.46446	0.00966447	0.46322	0.0441993	0.133574	0.699078	0.129371	TRUE	TRUE	TRUE	19.0169	17.5634	17.5771	18.1143	19.3551	18.1038	22.3369	20.3507	19.2261	19.9663	19.7091	19.2281	121.72	52.7596	25.8342
106	A0A1D5PM87	tr|A0A1D5PM87|A0A1D5PM87_CHICK	RAD21	RAD21 cohesin complex component	tr|A0A1D5PM87|A0A1D5PM87_CHICK RAD21 cohesin complex component OS=Gallus gallus GN=RAD21 PE=1 SV=1	1	0 of 12	0.995	0.9981	1	1	0	1	1	1	1	1	1	1	1	1	0.688479	0.469069	-0.21941	0.158568	0.328699	0.643857	0.317606	0.589457	0.780772	TRUE	TRUE	TRUE	21.3034	19.8298	20.2864	20.6455	20.6826	20.1426	22.1042	21.8897	20.639	20.7968	20.7956	20.7114	58.2969	44.32	5.20562
107	A0A1D5PMI2	tr|A0A1D5PMI2|A0A1D5PMI2_CHICK	BCL11A	B-cell CLL/lymphoma 11A	tr|A0A1D5PMI2|A0A1D5PMI2_CHICK B-cell CLL/lymphoma 11A OS=Gallus gallus GN=BCL11A PE=4 SV=1	3	0 of 12	1	0.999	1	1	2	1	0	0	0	2	0	1	1	0	-0.0996288	-0.0823907	0.0172381	0.809026	0.841539	0.966615	0.876661	0.934268	0.987697	TRUE	TRUE	TRUE	20.8316	20.1579	20.9327	21.4189	20.1011	20.8227	21.1631	20.8556	21.426	20.8193	20.8231	20.2038	28.0293	34.1775	34.341
108	A0A1D5PMX5	tr|A0A1D5PMX5|A0A1D5PMX5_CHICK	PATZ1	POZ/BTB and AT hook containing zinc finger 1	tr|A0A1D5PMX5|A0A1D5PMX5_CHICK POZ/BTB and AT hook containing zinc finger 1 OS=Gallus gallus GN=PATZ1 PE=4 SV=1	3	3 of 12	1	0.999	2	1	0	1	0	0	2	3	1	1	2	2	0.537025	-0.0346082	-0.571633	0.271944	0.942465	0.243411	0.439545	0.978848	0.41639	TRUE	TRUE	TRUE	19.1367	19.0034	18.4656	19.6855	18.7868	19.0134	20.8353	19.8038	18.941	19.7304	20.0806	19.8258	69.182	34.6346	29.8065
109	A0A1D5PN34	tr|A0A1D5PN34|A0A1D5PN34_CHICK	ZNF207	Zinc finger protein 207	tr|A0A1D5PN34|A0A1D5PN34_CHICK Zinc finger protein 207 OS=Gallus gallus GN=ZNF207 PE=1 SV=1	5	0 of 12	1	0.999	5	5	5	4	5	5	5	5	4	5	4	3	0.345414	0.265036	-0.0803777	0.342428	0.463729	0.822802	0.508363	0.699092	0.90082	TRUE	TRUE	TRUE	22.2977	21.7358	21.9967	22.2608	22.3515	21.8753	22.9618	22.484	22.2714	22.1065	22.2859	21.9487	30.8516	17.4236	10.7487
110	A0A1D5PN52	tr|A0A1D5PN52|A0A1D5PN52_CHICK	HOXD13	Homeobox D13	tr|A0A1D5PN52|A0A1D5PN52_CHICK Homeobox D13 OS=Gallus gallus GN=HOXD13 PE=3 SV=1	1	0 of 4	0.9998	0.999	2	0	1	0	0	0	0	0	0	0	0	0	-Inf	-Inf	Inf	NA	NA	NA	0	0	0	TRUE	FALSE	TRUE	21.438	20.3284	20.2023	20.5346	NA	NA	NA	NA	NA	NA	NA	NA	NA	44.05	NA
111	A0A1D5PN54	tr|A0A1D5PN54|A0A1D5PN54_CHICK	ATP5F1AZ	ATP synthase subunit alpha	tr|A0A1D5PN54|A0A1D5PN54_CHICK ATP synthase subunit alpha OS=Gallus gallus GN=ATP5F1AZ PE=1 SV=1	25	4 of 12	1	0.999	6	6	4	6	7	7	23	14	19	16	17	17	1.75927	-1.06937	-2.82864	0.0200314	0.136185	0.000742545	0.15102	0.367804	0.0101985	TRUE	TRUE	TRUE	20.6476	19.224	18.9961	19.895	20.1369	19.6781	23.3547	22.6299	22.7912	22.7167	22.5082	22.0611	98.3907	54.2207	20.9993
112	A0A1D5PNB7	tr|A0A1D5PNB7|A0A1D5PNB7_CHICK	ZIC2	Zic family member 2	tr|A0A1D5PNB7|A0A1D5PNB7_CHICK Zic family member 2 OS=Gallus gallus GN=ZIC2 PE=3 SV=1	1	0 of 8	0.9886	0.9988	0	0	0	0	0	0	0	0	0	1	1	0	-Inf	-Inf	-0.161772	NA	NA	0.687868	0	0	0.817655	TRUE	TRUE	TRUE	20.8452	19.895	20.4986	20.6881	NA	NA	NA	NA	20.1985	20.7288	21.0897	20.557	NA	25.9474	25.5948
113	A0A1D5PNG3	tr|A0A1D5PNG3|A0A1D5PNG3_CHICK	EIF6	Eukaryotic translation initiation factor 6	tr|A0A1D5PNG3|A0A1D5PNG3_CHICK Eukaryotic translation initiation factor 6 OS=Gallus gallus GN=EIF6 PE=1 SV=1	3	1 of 9	1	0.999	1	1	0	0	1	0	2	2	2	2	1	1	2.33686	-0.237295	-2.57416	0.0021354	0.651547	0.000672625	0.0834653	0.821552	0.00977893	TRUE	TRUE	TRUE	18.1963	19.2517	NA	NA	19.9945	NA	22.0786	21.1095	21.3354	21.4754	21.2499	21.1319	66.4764	49.5374	10.0669
114	A0A1D5PNL3	tr|A0A1D5PNL3|A0A1D5PNL3_CHICK	UBE2N	Ubiquitin conjugating enzyme E2 N	tr|A0A1D5PNL3|A0A1D5PNL3_CHICK Ubiquitin conjugating enzyme E2 N OS=Gallus gallus GN=UBE2N PE=1 SV=1	2	9 of 12	1	0.999	0	0	0	0	1	0	3	1	0	0	0	0	0.691328	1.78583	1.0945	0.257041	0.00781621	0.0811719	0.426713	0.0854287	0.198871	TRUE	TRUE	TRUE	21.1418	19.854	20.1549	20.6067	20.5457	19.3267	22.5729	22.0773	18.7256	19.5888	19.5195	19.5455	80.3332	39.9629	24.5611
115	A0A1D5PPF8	tr|A0A1D5PPF8|A0A1D5PPF8_CHICK	HSPA4	Heat shock 70 kDa protein 4	tr|A0A1D5PPF8|A0A1D5PPF8_CHICK Heat shock 70 kDa protein 4 OS=Gallus gallus GN=HSPA4 PE=1 SV=1	3	4 of 11	1	0.999	1	0	0	0	1	0	5	3	0	1	0	0	1.60231	2.03149	0.429176	0.0183833	0.00723723	0.522238	0.147171	0.0816523	0.681463	TRUE	TRUE	TRUE	18.8999	17.4455	18.1971	18.8018	19.7138	17.9755	21.2474	20.8169	NA	17.6061	18.3076	17.8071	73.068	40.5139	25.985
116	A0A1D5PPP9	tr|A0A1D5PPP9|A0A1D5PPP9_CHICK	PTMA	Uncharacterized protein	tr|A0A1D5PPP9|A0A1D5PPP9_CHICK Uncharacterized protein OS=Gallus gallus GN=PTMA PE=3 SV=1	1	0 of 12	1	0.999	1	1	0	0	1	1	2	1	1	0	0	0	0.979896	1.75619	0.776292	0.0813743	0.00418647	0.160081	0.238466	0.0590941	0.314339	TRUE	TRUE	TRUE	21.77	20.2128	19.6893	19.6663	21.0934	20.4015	22.6057	21.1574	19.7507	19.3956	19.8967	19.1902	72.5508	81.5003	22.0143
117	A0A1D5PPX8	tr|A0A1D5PPX8|A0A1D5PPX8_CHICK	DGCR8	DGCR8, microprocessor complex subunit	tr|A0A1D5PPX8|A0A1D5PPX8_CHICK DGCR8, microprocessor complex subunit OS=Gallus gallus GN=DGCR8 PE=1 SV=1	1	0 of 6	0.9342	0.9989	1	0	1	0	0	1	1	0	0	0	0	0	-0.544325	0.411097	0.955422	0.418841	0.561658	0.0904514	0.562454	0.766595	0.2118	TRUE	FALSE	TRUE	20.2778	NA	20.5024	20.3247	NA	19.824	NA	NA	NA	19.4059	NA	19.4198	NA	8.36404	0.677619
118	A0A1D5PQ44	tr|A0A1D5PQ44|A0A1D5PQ44_CHICK	BCL9	BCL9 transcription coactivator	tr|A0A1D5PQ44|A0A1D5PQ44_CHICK BCL9 transcription coactivator OS=Gallus gallus GN=BCL9 PE=3 SV=1	14	5 of 12	1	0.999	7	4	5	7	7	3	13	10	4	8	11	10	0.646696	-0.137611	-0.784307	0.302235	0.823447	0.214384	0.46937	0.922869	0.38244	TRUE	TRUE	TRUE	20.5302	18.6225	19.2935	19.196	19.3222	18.8699	21.3576	20.6792	19.0024	19.8506	21.1365	20.7898	74.3274	62.4868	57.8815
119	A0A1D5PQ66	tr|A0A1D5PQ66|A0A1D5PQ66_CHICK	RBM10	RNA binding motif protein 10	tr|A0A1D5PQ66|A0A1D5PQ66_CHICK RNA binding motif protein 10 OS=Gallus gallus GN=RBM10 PE=1 SV=1	5	2 of 12	1	0.9989	3	2	1	2	1	2	3	2	3	3	2	1	1.04863	0.150889	-0.89774	0.0499171	0.764308	0.0882599	0.19536	0.883692	0.208514	TRUE	TRUE	TRUE	20.0639	19.38	17.7402	19.3121	20.2275	19.3297	21.1413	19.9923	19.9033	20.3296	20.0835	19.7708	54.094	54.1269	17.1104
120	A0A1D5PQW4	tr|A0A1D5PQW4|A0A1D5PQW4_CHICK	YTHDC1	YTH domain-containing family protein	tr|A0A1D5PQW4|A0A1D5PQW4_CHICK YTH domain-containing family protein OS=Gallus gallus GN=YTHDC1 PE=1 SV=1	3	1 of 12	1	0.999	1	0	1	0	2	0	1	0	2	1	1	1	0.537864	0.104848	-0.433016	0.171437	0.78379	0.266002	0.33156	0.895762	0.444906	TRUE	TRUE	TRUE	19.7878	19.7203	19.6833	20.5879	20.3464	20.0447	21.0573	20.4824	20.8033	20.4574	20.1003	20.1504	31.1483	33.806	23.427
121	A0A1D5PQW8	tr|A0A1D5PQW8|A0A1D5PQW8_CHICK	HOXC9	Homeobox protein	tr|A0A1D5PQW8|A0A1D5PQW8_CHICK Homeobox protein OS=Gallus gallus GN=HOXC9 PE=3 SV=1	2	0 of 3	1	0.999	0	0	0	0	0	0	0	0	1	5	2	4	-Inf	-Inf	-Inf	NA	NA	NA	0	0	0	FALSE	TRUE	TRUE	NA	NA	NA	NA	NA	NA	NA	NA	NA	21.021	20.8227	20.3005	NA	NA	24.2625
122	A0A1D5PR40	tr|A0A1D5PR40|A0A1D5PR40_CHICK	LOC107049046	Large ribosomal subunit protein uL22	tr|A0A1D5PR40|A0A1D5PR40_CHICK Large ribosomal subunit protein uL22 OS=Gallus gallus GN=LOC107049046 PE=1 SV=1	8	1 of 12	1	0.999	5	2	1	3	6	3	9	8	9	9	8	9	1.69151	-0.726665	-2.41818	0.0193094	0.28068	0.00185908	0.149592	0.542364	0.0170803	TRUE	TRUE	TRUE	21.6869	20.2273	20.6675	20.7799	21.6255	20.504	24.0262	23.9721	23.3975	23.5018	23.1676	22.9674	87.3286	46.5084	16.2301
123	A0A1D5PSE5	tr|A0A1D5PSE5|A0A1D5PSE5_CHICK	ACLY	ATP-citrate synthase	tr|A0A1D5PSE5|A0A1D5PSE5_CHICK ATP-citrate synthase OS=Gallus gallus GN=ACLY PE=1 SV=1	5	6 of 12	1	0.999	1	0	1	1	1	1	5	3	0	1	0	0	1.70754	1.92137	0.213826	0.00687224	0.00302886	0.703259	0.123517	0.0498515	0.823374	TRUE	TRUE	TRUE	17.3919	17.3947	18.1444	17.6472	19.0285	17.6756	20.9911	19.7131	16.8806	17.3094	17.663	17.8699	88.8373	26.4568	28.48
124	A0A1D5PSH3	tr|A0A1D5PSH3|A0A1D5PSH3_CHICK	SMARCD1	SWI/SNF related, matrix associated, actin dependent regulator of chromatin, subfamily d, member 1	tr|A0A1D5PSH3|A0A1D5PSH3_CHICK SWI/SNF related, matrix associated, actin dependent regulator of chromatin, subfamily d, member 1 OS=Gallus gallus GN=SMARCD1 PE=1 SV=1	21	0 of 12	1	0.999	15	7	9	9	14	8	8	17	16	14	15	12	0.632295	-0.0676111	-0.699907	0.161249	0.877192	0.123468	0.319919	0.95039	0.263017	TRUE	TRUE	TRUE	22.039	20.7183	20.8053	21.4096	22.1152	20.8926	21.9407	22.553	22.1459	22.0819	22.0041	21.54	41.6509	44.9284	17.4393
125	A0A1D5PT87	tr|A0A1D5PT87|A0A1D5PT87_CHICK	ERC1	ELKS/RAB6-interacting/CAST family member 1	tr|A0A1D5PT87|A0A1D5PT87_CHICK ELKS/RAB6-interacting/CAST family member 1 OS=Gallus gallus GN=ERC1 PE=1 SV=1	1	0 of 7	1	0.999	0	0	0	0	0	0	0	0	1	1	1	0	Inf	-1.91697	-Inf	NA	0.000649385	NA	0	0.0178135	0	TRUE	TRUE	TRUE	NA	NA	NA	NA	19.3114	19.7099	NA	20.2342	21.3784	21.806	21.8156	21.6753	32.33	NA	13.3796
126	A0A1D5PU09	tr|A0A1D5PU09|A0A1D5PU09_CHICK	FERMT2	FERM domain containing kindlin 2	tr|A0A1D5PU09|A0A1D5PU09_CHICK FERM domain containing kindlin 2 OS=Gallus gallus GN=FERMT2 PE=1 SV=1	10	4 of 12	1	0.999	1	1	0	0	0	0	5	1	7	7	5	4	0.693204	-1.49793	-2.19114	0.313901	0.0390278	0.00461235	0.482408	0.19517	0.0309753	TRUE	TRUE	TRUE	19.0912	17.889	18.0719	18.7811	17.1558	18.0977	20.9452	20.4074	20.7985	21.0436	20.482	20.2738	93.8668	39.0151	23.5423
127	A0A1D5PUQ9	tr|A0A1D5PUQ9|A0A1D5PUQ9_CHICK	NUP58	Nucleoporin 58	tr|A0A1D5PUQ9|A0A1D5PUQ9_CHICK Nucleoporin 58 OS=Gallus gallus GN=NUP58 PE=1 SV=1	3	5 of 11	1	0.9989	0	0	0	0	0	0	6	0	0	1	0	0	1.55586	0.624638	-0.931221	0.086592	0.473123	0.254373	0.245739	0.702539	0.429681	TRUE	TRUE	TRUE	18.3103	17.7802	18.6969	18.2249	18.0125	NA	22.8096	18.6047	18.9341	20.0138	18.3744	19.4149	151.732	25.632	47.6835
128	A0A1D5PV22	tr|A0A1D5PV22|A0A1D5PV22_CHICK	ZNF362	Zinc finger protein 362	tr|A0A1D5PV22|A0A1D5PV22_CHICK Zinc finger protein 362 OS=Gallus gallus GN=ZNF362 PE=4 SV=1	6	0 of 12	1	0.999	3	1	1	1	1	1	5	3	5	8	4	4	0.739039	-0.40774	-1.14678	0.114022	0.370188	0.0195289	0.27349	0.62901	0.0737155	TRUE	TRUE	TRUE	21.6185	20.4907	20.5345	21.5835	21.6545	20.8039	22.0401	22.6847	22.4313	22.2585	22.1961	21.9282	51.0482	41.6281	14.1189
129	A0A1D5PVC0	tr|A0A1D5PVC0|A0A1D5PVC0_CHICK	LOC427439	Nipped-B protein	tr|A0A1D5PVC0|A0A1D5PVC0_CHICK Nipped-B protein OS=Gallus gallus GN=LOC427439 PE=1 SV=1	7	7 of 12	1	0.999	3	2	0	2	1	0	4	3	2	3	2	2	0.598942	0.0318901	-0.567052	0.3474	0.959534	0.37299	0.512358	0.988169	0.555539	TRUE	TRUE	TRUE	17.9497	16.6875	17.6892	18.8435	17.4637	17.142	20.1118	18.8482	18.2434	17.5263	18.6003	19.0682	94.8479	58.9505	41.9931
130	A0A1D5PVC4	tr|A0A1D5PVC4|A0A1D5PVC4_CHICK	CNOT9	CCR4-NOT transcription complex subunit 9	tr|A0A1D5PVC4|A0A1D5PVC4_CHICK CCR4-NOT transcription complex subunit 9 OS=Gallus gallus GN=CNOT9 PE=1 SV=1	1	0 of 12	0.9966	0.9976	0	0	0	0	0	0	1	0	0	1	0	1	0.9759	0.555722	-0.420178	0.0467827	0.237792	0.367603	0.19471	0.495523	0.552658	TRUE	TRUE	TRUE	18.4012	17.7663	17.813	18.3664	18.3927	18.1826	20.3089	19.3664	18.4702	18.8091	18.6355	18.1127	70.5834	23.4966	19.6814
131	A0A1D5PW44	tr|A0A1D5PW44|A0A1D5PW44_CHICK	PPIL1	Peptidyl-prolyl cis-trans isomerase	tr|A0A1D5PW44|A0A1D5PW44_CHICK Peptidyl-prolyl cis-trans isomerase OS=Gallus gallus GN=PPIL1 PE=1 SV=1	3	0 of 12	1	0.999	1	1	2	2	1	2	3	1	1	1	1	1	-0.0775173	1.00352	1.08104	0.843802	0.0195507	0.0129626	0.897039	0.134736	0.0603858	TRUE	TRUE	TRUE	22.2391	21.5414	21.9394	22.5818	21.7492	22.0627	22.7601	21.4196	21.2133	20.9694	21.0666	20.7283	42.2231	30.0332	13.7938
132	A0A1D5PXD8	tr|A0A1D5PXD8|A0A1D5PXD8_CHICK	AGO1	Argonaute 1, RISC catalytic component	tr|A0A1D5PXD8|A0A1D5PXD8_CHICK Argonaute 1, RISC catalytic component OS=Gallus gallus GN=AGO1 PE=1 SV=1	4	8 of 12	1	0.999	1	0	1	0	0	3	3	0	2	1	0	0	0.68011	-0.215522	-0.895632	0.264384	0.718808	0.147175	0.432512	0.860499	0.296366	TRUE	TRUE	TRUE	18.2108	18.0595	18.8175	20.0713	18.9354	19.3235	21.1168	18.5039	19.8216	20.2038	20.0856	18.6307	93.5811	72.2791	39.1806
133	A0A1D5PXH0	tr|A0A1D5PXH0|A0A1D5PXH0_CHICK	AP1B1	AP complex subunit beta	tr|A0A1D5PXH0|A0A1D5PXH0_CHICK AP complex subunit beta OS=Gallus gallus GN=AP1B1 PE=1 SV=1	1	8 of 11	1	0.9985	1	1	0	1	0	1	3	0	0	0	0	0	0.694386	1.06739	0.373007	0.245093	0.105611	0.556461	0.412466	0.321321	0.705251	TRUE	TRUE	TRUE	16.7322	15.4823	16.9407	16.9242	15.9334	16.7049	18.9026	17.316	16.7445	16.0496	NA	15.6463	94.3395	37.2873	39.5306
134	A0A1D5PXH1	tr|A0A1D5PXH1|A0A1D5PXH1_CHICK	HNRNPA3	Heterogeneous nuclear ribonucleoprotein A3	tr|A0A1D5PXH1|A0A1D5PXH1_CHICK Heterogeneous nuclear ribonucleoprotein A3 OS=Gallus gallus GN=HNRNPA3 PE=1 SV=1	1	2 of 12	1	0.9989	1	1	1	2	1	1	2	1	2	1	2	2	-0.543604	-1.30931	-0.76571	0.158487	0.00257198	0.0535262	0.317606	0.0451626	0.14784	TRUE	TRUE	TRUE	21.3658	20.7692	20.922	21.7298	20.6796	20.1763	21.2736	20.4829	21.9944	21.909	21.9574	21.9889	33.9292	30.8519	2.69395
135	A0A1D5PY29	tr|A0A1D5PY29|A0A1D5PY29_CHICK	STAG2	Cohesin subunit SA	tr|A0A1D5PY29|A0A1D5PY29_CHICK Cohesin subunit SA OS=Gallus gallus GN=STAG2 PE=1 SV=1	4	3 of 12	1	0.9989	1	0	0	1	1	0	4	2	0	1	0	0	1.1477	0.985597	-0.162106	0.0699801	0.114899	0.787489	0.225219	0.336336	0.882922	TRUE	TRUE	TRUE	19.4206	17.472	17.6936	19.3449	19.1973	18.3104	20.3429	20.6712	17.735	19.2583	19.029	18.5571	63.6474	63.9882	40.558
136	A0A1D5PZS0	tr|A0A1D5PZS0|A0A1D5PZS0_CHICK	PRPF19	Pre-mRNA-processing factor 19	tr|A0A1D5PZS0|A0A1D5PZS0_CHICK Pre-mRNA-processing factor 19 OS=Gallus gallus GN=PRPF19 PE=1 SV=1	20	0 of 12	1	0.999	14	12	15	15	10	14	20	15	20	13	14	16	0.414556	0.133972	-0.280583	0.336372	0.75291	0.511928	0.502137	0.874852	0.670932	TRUE	TRUE	TRUE	21.9329	21.176	21.5766	22.4579	21.4372	21.8381	23.0874	22.4389	22.1725	22.1353	21.8611	22.0969	50.7278	38.2372	9.31428
137	A0A1D5Q032	tr|A0A1D5Q032|A0A1D5Q032_CHICK	CAP1	Adenylyl cyclase-associated protein	tr|A0A1D5Q032|A0A1D5Q032_CHICK Adenylyl cyclase-associated protein OS=Gallus gallus GN=CAP1 PE=1 SV=1	3	6 of 10	1	0.999	0	0	0	0	0	0	2	0	3	2	0	1	0.40061	-0.520756	-0.921366	0.671139	0.501195	0.335434	0.781257	0.724352	0.520868	TRUE	TRUE	TRUE	18.5747	NA	NA	18.8563	19.1286	16.7552	21.5534	19.0273	20.1024	20.2598	19.4048	18.7804	125.906	13.7585	42.4813
138	A0A1D6UPS9	tr|A0A1D6UPS9|A0A1D6UPS9_CHICK	SF3B3	Splicing factor 3b subunit 3	tr|A0A1D6UPS9|A0A1D6UPS9_CHICK Splicing factor 3b subunit 3 OS=Gallus gallus GN=SF3B3 PE=1 SV=1	29	0 of 12	1	0.999	13	11	22	20	14	20	30	17	14	15	12	10	0.197738	0.90371	0.705973	0.633264	0.0408612	0.101543	0.750123	0.196818	0.230509	TRUE	TRUE	TRUE	21.7474	21.195	21.6854	22.1699	21.1225	21.8241	22.9144	21.7278	20.9204	21.1731	20.9603	20.9202	56.5288	27.1318	8.72657
139	A0A1L1RJP8	tr|A0A1L1RJP8|A0A1L1RJP8_CHICK	NA	Tubulin alpha chain	tr|A0A1L1RJP8|A0A1L1RJP8_CHICK Tubulin alpha chain OS=Gallus gallus GN=NA PE=3 SV=1	2	0 of 12	1	0.999	2	1	1	3	2	3	3	2	2	2	1	2	0.67564	0.793226	0.117586	0.170098	0.111041	0.805806	0.330523	0.329821	0.892101	TRUE	TRUE	TRUE	24.0258	22.7131	23.4058	23.9923	23.7834	23.4249	25.2926	24.3386	23.6279	23.9652	23.3819	22.6916	60.8542	37.675	34.1184
140	A0A1L1RKB6	tr|A0A1L1RKB6|A0A1L1RKB6_CHICK	PARVB	Parvin beta	tr|A0A1L1RKB6|A0A1L1RKB6_CHICK Parvin beta OS=Gallus gallus GN=PARVB PE=1 SV=1	3	5 of 11	1	0.999	0	0	0	1	0	0	1	0	3	5	0	4	0.976145	-0.914361	-1.89051	0.0702438	0.0673413	0.00181825	0.225219	0.261696	0.016822	TRUE	TRUE	TRUE	19.3093	NA	18.1584	19.4726	19.0585	19.4505	20.6884	20.6276	21.1289	21.1554	20.5478	20.6504	52.1225	41.6705	21.5942
141	A0A1L1RKT0	tr|A0A1L1RKT0|A0A1L1RKT0_CHICK	NMT1	Glycylpeptide N-tetradecanoyltransferase	tr|A0A1L1RKT0|A0A1L1RKT0_CHICK Glycylpeptide N-tetradecanoyltransferase OS=Gallus gallus GN=NMT1 PE=1 SV=1	2	5 of 8	0.9999	0.9978	0	0	0	0	0	0	2	1	1	0	1	0	Inf	-0.628802	-Inf	NA	0.403161	NA	0	0.654318	0	TRUE	TRUE	TRUE	NA	NA	NA	NA	16.819	16.2055	20.1382	19.1548	19.064	18.7842	18.6682	18.3162	104.47	NA	21.0332
142	A0A1L1RKY9	tr|A0A1L1RKY9|A0A1L1RKY9_CHICK	CALD1	Caldesmon 1	tr|A0A1L1RKY9|A0A1L1RKY9_CHICK Caldesmon 1 OS=Gallus gallus GN=CALD1 PE=1 SV=1	5	5 of 8	1	0.999	0	0	0	0	3	0	5	0	1	2	1	1	2.03251	0.784504	-1.248	0.0452093	0.216942	0.182095	0.194083	0.466239	0.34269	TRUE	TRUE	TRUE	18.0753	NA	NA	NA	19.639	18.9703	21.714	NA	19.0276	19.0624	19.6426	19.5604	101.213	NA	22.2044
143	A0A1L1RLN6	tr|A0A1L1RLN6|A0A1L1RLN6_CHICK	MYL6	Myosin, light chain 6, alkali, smooth muscle and non-muscle	tr|A0A1L1RLN6|A0A1L1RLN6_CHICK Myosin, light chain 6, alkali, smooth muscle and non-muscle OS=Gallus gallus GN=MYL6 PE=4 SV=1	2	6 of 11	1	0.9986	1	0	0	0	1	0	2	0	0	0	0	0	0.956059	1.24964	0.293586	0.105899	0.0281253	0.605147	0.264627	0.162678	0.747288	TRUE	TRUE	TRUE	19.2268	18.2801	NA	18.7507	19.1173	18.6834	21.2931	19.7406	18.4806	19.0121	18.3263	18.0167	89.4758	32.4057	30.1975
144	A0A1L1RM69	tr|A0A1L1RM69|A0A1L1RM69_CHICK	RSRC2	Arginine and serine rich coiled-coil 2	tr|A0A1L1RM69|A0A1L1RM69_CHICK Arginine and serine rich coiled-coil 2 OS=Gallus gallus GN=RSRC2 PE=1 SV=1	1	0 of 4	1	0.9989	0	0	0	0	0	0	2	0	0	0	0	0	2.23876	4.48041	2.24165	0.0219789	0.00114291	0.0218551	0.155165	0.0266488	0.0804244	FALSE	FALSE	FALSE	21.0179	NA	20.2869	NA	NA	NA	22.8912	NA	NA	18.4108	NA	NA	NA	35.0841	NA
145	A0A1L1RM96	tr|A0A1L1RM96|A0A1L1RM96_CHICK	PLRG1	Pleiotropic regulator 1	tr|A0A1L1RM96|A0A1L1RM96_CHICK Pleiotropic regulator 1 OS=Gallus gallus GN=PLRG1 PE=1 SV=1	7	1 of 12	1	0.999	3	3	6	6	3	5	7	5	3	4	2	4	-0.18069	0.223067	0.403757	0.709487	0.645956	0.409207	0.808444	0.821373	0.585967	TRUE	TRUE	TRUE	21.3119	20.4826	21.4009	21.8908	19.8473	20.8445	22.2811	21.3905	20.9436	20.9453	20.6823	20.9	66.6862	36.9836	8.34265
146	A0A1L1RME0	tr|A0A1L1RME0|A0A1L1RME0_CHICK	THOC1	THO complex 1	tr|A0A1L1RME0|A0A1L1RME0_CHICK THO complex 1 OS=Gallus gallus GN=THOC1 PE=1 SV=1	1	0 of 8	0.7534	0.9947	0	0	0	1	0	0	1	0	0	0	0	0	0.301091	Inf	Inf	0.482936	NA	NA	0.618472	0	0	TRUE	TRUE	TRUE	19.7819	19.3997	19.6967	20.694	19.8576	20.0484	20.7808	20.0899	NA	NA	NA	NA	30.9008	43.48	NA
147	A0A1L1RMI2	tr|A0A1L1RMI2|A0A1L1RMI2_CHICK	MBNL3	Muscleblind like splicing regulator 3	tr|A0A1L1RMI2|A0A1L1RMI2_CHICK Muscleblind like splicing regulator 3 OS=Gallus gallus GN=MBNL3 PE=1 SV=1	1	0 of 12	0.9985	0.9988	1	1	1	1	1	1	1	1	1	1	1	1	0.055804	-0.399599	-0.455402	0.884213	0.304991	0.244671	0.92689	0.565499	0.417678	TRUE	TRUE	TRUE	22.7182	22.5983	22.3897	22.9729	22.384	22.8813	23.2069	22.4301	23.1759	23.6974	23.1914	22.436	27.8053	17.0238	33.7841
148	A0A1L1RNI5	tr|A0A1L1RNI5|A0A1L1RNI5_CHICK	ATL1	Atlastin GTPase 1	tr|A0A1L1RNI5|A0A1L1RNI5_CHICK Atlastin GTPase 1 OS=Gallus gallus GN=ATL1 PE=1 SV=1	1	0 of 4	0.9994	0.9984	0	0	0	0	0	0	2	0	0	0	0	0	Inf	1.49572	-Inf	NA	0.0506922	NA	0	0.228769	0	FALSE	FALSE	FALSE	NA	NA	NA	NA	NA	NA	18.7197	17.4563	NA	NA	16.8186	16.366	58.2459	NA	21.9995
149	A0A1L1RNY8	tr|A0A1L1RNY8|A0A1L1RNY8_CHICK	H2AFX	Histone H2A	tr|A0A1L1RNY8|A0A1L1RNY8_CHICK Histone H2A OS=Gallus gallus GN=H2AFX PE=1 SV=1	5	0 of 12	1	0.999	3	5	3	4	4	5	5	4	5	4	4	5	0.821036	0.378772	-0.442264	0.0442912	0.32913	0.257054	0.192684	0.589457	0.433226	TRUE	TRUE	TRUE	19.8523	19.4413	19.7984	20.2487	20.2436	20.1155	21.2896	20.9761	20.268	20.4314	19.9813	20.4291	38.9469	23.0927	13.9386
150	A0A1L1RP66	tr|A0A1L1RP66|A0A1L1RP66_CHICK	PSMC6	Proteasome 26S subunit, ATPase 6	tr|A0A1L1RP66|A0A1L1RP66_CHICK Proteasome 26S subunit, ATPase 6 OS=Gallus gallus GN=PSMC6 PE=1 SV=1	1	0 of 6	1	0.9989	0	0	0	0	0	0	2	1	0	0	0	0	2.57503	2.19854	-0.376493	0.00649036	0.00283686	0.607989	0.123517	0.0478165	0.748876	FALSE	TRUE	TRUE	NA	NA	NA	17.698	NA	NA	20.4336	20.1124	18.1802	NA	18.585	17.4583	15.6776	NA	36.7925
151	A0A1L1RPY6	tr|A0A1L1RPY6|A0A1L1RPY6_CHICK	EIF3E	Eukaryotic translation initiation factor 3 subunit E	tr|A0A1L1RPY6|A0A1L1RPY6_CHICK Eukaryotic translation initiation factor 3 subunit E OS=Gallus gallus GN=EIF3E PE=1 SV=1	4	8 of 11	1	0.9989	0	0	0	0	1	0	8	0	0	1	2	0	2.21107	0.292643	-1.91843	0.00676679	0.660514	0.0157442	0.123517	0.829117	0.067192	TRUE	TRUE	TRUE	17.5738	17.034	NA	17.2903	18.0427	18.1697	21.7997	20.0296	19.2742	19.333	19.3969	18.867	120.82	18.7235	15.3587
152	A0A1L1RQ91	tr|A0A1L1RQ91|A0A1L1RQ91_CHICK	GPI	Glucose-6-phosphate isomerase	tr|A0A1L1RQ91|A0A1L1RQ91_CHICK Glucose-6-phosphate isomerase OS=Gallus gallus GN=GPI PE=1 SV=1	6	7 of 11	1	0.999	2	0	0	1	1	0	7	3	2	1	0	2	1.01641	2.00205	0.985637	0.108996	0.00246936	0.119226	0.266547	0.0448655	0.257317	TRUE	TRUE	TRUE	18.8652	NA	17.7994	17.8844	18.6378	17.7356	20.7435	19.6808	17.6593	16.9432	17.2075	16.9796	85.0111	44.3741	24.4278
153	A0A1L1RRN7	tr|A0A1L1RRN7|A0A1L1RRN7_CHICK	ENO2	phosphopyruvate hydratase	tr|A0A1L1RRN7|A0A1L1RRN7_CHICK phosphopyruvate hydratase OS=Gallus gallus GN=ENO2 PE=3 SV=1	1	0 of 6	0.9998	0.999	1	1	0	0	0	1	0	0	0	0	0	0	-1.32648	Inf	Inf	0.129453	NA	NA	0.294768	0	0	TRUE	FALSE	TRUE	22.9519	21.3743	19.4576	20.5211	19.5617	19.9379	NA	NA	NA	NA	NA	NA	18.3363	102.193	NA
154	A0A1L1RRQ2	tr|A0A1L1RRQ2|A0A1L1RRQ2_CHICK	BUB3	BUB3, mitotic checkpoint protein	tr|A0A1L1RRQ2|A0A1L1RRQ2_CHICK BUB3, mitotic checkpoint protein OS=Gallus gallus GN=BUB3 PE=1 SV=1	14	0 of 12	1	0.999	12	10	13	12	11	11	16	13	9	10	15	10	0.28222	0.554225	0.272004	0.440488	0.139782	0.456913	0.58075	0.375153	0.624479	TRUE	TRUE	TRUE	23.2681	22.7207	22.8026	23.345	22.9563	22.9517	23.8764	23.4809	22.7782	22.8508	22.8597	22.5597	32.0842	21.7854	9.30056
155	A0A1L1RSB5	tr|A0A1L1RSB5|A0A1L1RSB5_CHICK	SNRPF	Sm protein F	tr|A0A1L1RSB5|A0A1L1RSB5_CHICK Sm protein F OS=Gallus gallus GN=SNRPF PE=1 SV=1	6	1 of 12	1	0.999	4	5	4	4	3	4	3	2	3	3	2	3	0.195266	0.650486	0.45522	0.639724	0.131411	0.28237	0.75446	0.360478	0.459788	TRUE	TRUE	TRUE	21.1412	20.563	20.2636	21.5849	20.6885	21.2346	21.6393	20.7714	20.5616	20.986	19.8944	20.2899	31.6487	40.9206	31.7867
156	A0A1L1RT94	tr|A0A1L1RT94|A0A1L1RT94_CHICK	RPL31	Large ribosomal subunit protein eL31	tr|A0A1L1RT94|A0A1L1RT94_CHICK Large ribosomal subunit protein eL31 OS=Gallus gallus GN=RPL31 PE=1 SV=1	7	1 of 12	1	0.999	1	3	1	2	4	3	5	4	3	4	3	3	1.29881	-0.34445	-1.64326	0.043248	0.568785	0.0134295	0.190435	0.771056	0.0612664	TRUE	TRUE	TRUE	21.5226	20.358	20.521	20.5843	20.7977	20.6269	23.6916	23.065	22.4399	22.4932	22.3052	22.3208	89.8731	41.7305	6.36398
157	A0A1L1RUW7	tr|A0A1L1RUW7|A0A1L1RUW7_CHICK	DUT	Deoxyuridine 5'-triphosphate nucleotidohydrolase	tr|A0A1L1RUW7|A0A1L1RUW7_CHICK Deoxyuridine 5'-triphosphate nucleotidohydrolase OS=Gallus gallus GN=DUT PE=1 SV=1	2	7 of 10	0.9999	0.9989	0	0	1	0	0	0	2	2	0	0	0	0	1.37453	2.75769	1.38316	0.0474419	0.00111617	0.0462454	0.19471	0.0264665	0.133295	TRUE	TRUE	TRUE	20.3108	18.2918	19.9378	19.9892	19.7068	NA	21.6972	21.6168	NA	18.4784	18.9946	17.2747	56.9685	45.6562	52.3216
158	A0A1L1RVY5	tr|A0A1L1RVY5|A0A1L1RVY5_CHICK	NUP54	Nucleoporin 54	tr|A0A1L1RVY5|A0A1L1RVY5_CHICK Nucleoporin 54 OS=Gallus gallus GN=NUP54 PE=1 SV=1	2	7 of 10	1	0.999	0	0	0	0	0	0	6	0	1	0	0	2	2.14131	1.20613	-0.935188	0.00999183	0.0948828	0.18665	0.133574	0.301538	0.348019	TRUE	TRUE	TRUE	18.347	17.9766	NA	19.2223	NA	19.8684	22.7149	19.3865	19.3774	19.404	18.9816	20.039	123.251	46.457	31.9502
159	A0A1L1RWF6	tr|A0A1L1RWF6|A0A1L1RWF6_CHICK	CNN3	Calponin	tr|A0A1L1RWF6|A0A1L1RWF6_CHICK Calponin OS=Gallus gallus GN=CNN3 PE=1 SV=1	8	2 of 12	1	0.999	2	2	1	2	2	1	6	1	4	4	3	4	1.15931	-0.826671	-1.98598	0.0240067	0.0945672	0.000579195	0.162899	0.301366	0.00895595	TRUE	TRUE	TRUE	21.3709	20.017	20.5014	21.1246	21.189	21.1861	23.1608	22.1151	22.856	22.7901	22.8026	22.5091	70.5151	39.7319	10.2961
160	A0A1L1RWX8	tr|A0A1L1RWX8|A0A1L1RWX8_CHICK	VPS35	Vacuolar protein sorting-associated protein 35	tr|A0A1L1RWX8|A0A1L1RWX8_CHICK Vacuolar protein sorting-associated protein 35 OS=Gallus gallus GN=VPS35 PE=1 SV=1	2	3 of 11	1	0.999	0	0	0	1	0	0	1	0	0	0	0	0	1.06583	-0.300284	-1.36611	0.0762695	0.571095	0.027511	0.235266	0.77269	0.0928205	TRUE	TRUE	TRUE	19.6904	NA	17.5173	19.0514	18.9969	19.2073	20.812	20.2592	20.405	20.2366	20.1396	19.6953	58.4398	62.6991	19.6207
161	A0A1L1RX26	tr|A0A1L1RX26|A0A1L1RX26_CHICK	ETF1	Eukaryotic peptide chain release factor subunit 1	tr|A0A1L1RX26|A0A1L1RX26_CHICK Eukaryotic peptide chain release factor subunit 1 OS=Gallus gallus GN=ETF1 PE=1 SV=1	1	0 of 9	0.9983	0.999	0	0	0	0	0	0	1	0	0	0	0	0	0.556827	-0.0399172	-0.596744	0.405758	0.945388	0.398178	0.554982	0.981155	0.576987	TRUE	TRUE	TRUE	20.0029	NA	NA	19.3916	19.4757	19.1976	21.5117	20.8313	NA	20.8034	20.0931	19.9855	72.2674	29.5187	32.8
162	A0A1L1RX46	tr|A0A1L1RX46|A0A1L1RX46_CHICK	TMPO	Thymopoietin	tr|A0A1L1RX46|A0A1L1RX46_CHICK Thymopoietin OS=Gallus gallus GN=TMPO PE=1 SV=1	7	6 of 10	1	0.999	0	0	0	0	1	1	5	1	3	3	5	4	2.63193	0.287526	-2.3444	0.0126377	0.743766	0.0165387	0.138501	0.870735	0.0686333	TRUE	TRUE	TRUE	18.7067	NA	17.998	17.0117	18.141	NA	22.4414	21.0299	19.4452	19.1126	21.2821	21.1597	101.439	54.1084	67.8954
163	A0A1L1RX89	tr|A0A1L1RX89|A0A1L1RX89_CHICK	KPNA2	Importin subunit alpha	tr|A0A1L1RX89|A0A1L1RX89_CHICK Importin subunit alpha OS=Gallus gallus GN=KPNA2 PE=1 SV=1	1	0 of 11	0.9963	0.9984	1	0	0	0	0	0	1	0	0	1	0	0	1.04568	0.225065	-0.82062	0.101764	0.733268	0.224747	0.259807	0.86637	0.392787	TRUE	TRUE	TRUE	19.0616	16.8389	18.0529	19.17	17.8895	18.9814	20.6967	19.7387	19.0754	19.1532	19.0758	NA	75.8756	59.1312	3.13341
164	A0A1L1RYB9	tr|A0A1L1RYB9|A0A1L1RYB9_CHICK	ELAVL4	ELAV-like protein	tr|A0A1L1RYB9|A0A1L1RYB9_CHICK ELAV-like protein OS=Gallus gallus GN=ELAVL4 PE=1 SV=1	3	4 of 9	1	0.999	0	0	0	0	0	0	0	0	1	3	3	1	0.466968	-1.53379	-2.00075	0.331321	0.00159749	0.00052484	0.497149	0.0333565	0.00857239	TRUE	TRUE	TRUE	19.6167	19.3056	NA	NA	19.9448	NA	19.7212	20.1183	21.4682	21.7065	21.4224	21.2504	13.6494	15.1902	13.246
165	A0A1L1RYK0	tr|A0A1L1RYK0|A0A1L1RYK0_CHICK	ATP5C1	ATP synthase subunit gamma	tr|A0A1L1RYK0|A0A1L1RYK0_CHICK ATP synthase subunit gamma OS=Gallus gallus GN=ATP5C1 PE=1 SV=1	10	7 of 12	1	0.999	0	0	0	0	0	0	5	3	6	5	8	5	1.87552	-1.30566	-3.18118	0.0107529	0.0618355	0.000159702	0.135467	0.252947	0.00414287	TRUE	TRUE	TRUE	19.2408	17.8352	17.2821	18.3694	18.8939	18.4444	21.904	20.9873	21.6043	21.4475	21.4114	20.989	97.5568	59.6903	17.0685
166	A0A1L1RZD1	tr|A0A1L1RZD1|A0A1L1RZD1_CHICK	SRSF7L	Serine and arginine rich splicing factor 7 like	tr|A0A1L1RZD1|A0A1L1RZD1_CHICK Serine and arginine rich splicing factor 7 like OS=Gallus gallus GN=SRSF7L PE=1 SV=1	10	0 of 12	1	0.999	8	6	7	7	7	8	6	8	7	4	5	5	0.165321	0.745184	0.579863	0.678613	0.0751634	0.158108	0.787777	0.273837	0.312204	TRUE	TRUE	TRUE	23.4313	22.9893	23.7867	24.055	23.258	23.3091	24.5871	23.7694	22.9024	23.059	22.8846	23.097	47.2796	30.5308	7.47958
167	A0A1L1S0X5	tr|A0A1L1S0X5|A0A1L1S0X5_CHICK	RPL34	60S ribosomal protein L34	tr|A0A1L1S0X5|A0A1L1S0X5_CHICK 60S ribosomal protein L34 OS=Gallus gallus GN=RPL34 PE=1 SV=1	5	6 of 12	1	0.9981	2	1	0	1	2	0	4	4	4	2	2	1	2.09667	-0.0581504	-2.15482	0.0119766	0.938391	0.0101737	0.137987	0.975341	0.0519682	TRUE	TRUE	TRUE	20.9808	19.1613	19.4482	19.84	20.6471	19.8205	23.9157	23.4337	22.3446	22.0664	21.5281	22.1104	98.7358	62.8544	22.1342
168	A0A3Q2TSP8	tr|A0A3Q2TSP8|A0A3Q2TSP8_CHICK	EPRS	Glutamyl-prolyl-tRNA synthetase	tr|A0A3Q2TSP8|A0A3Q2TSP8_CHICK Glutamyl-prolyl-tRNA synthetase OS=Gallus gallus GN=EPRS PE=1 SV=1	3	5 of 8	1	0.9989	1	0	0	0	0	0	3	0	0	1	0	1	1.02686	0.61371	-0.413148	0.174724	0.579168	0.698828	0.334332	0.777911	0.822553	TRUE	TRUE	TRUE	18.3378	17.8845	17.9929	17.6916	NA	17.5589	21.1519	18.3	NA	NA	18.3898	NA	126.299	19.4195	NA
169	A0A3Q2TTQ9	tr|A0A3Q2TTQ9|A0A3Q2TTQ9_CHICK	RUNX1	Runt-related transcription factor	tr|A0A3Q2TTQ9|A0A3Q2TTQ9_CHICK Runt-related transcription factor OS=Gallus gallus GN=RUNX1 PE=4 SV=1	1	0 of 7	1	0.999	1	0	0	0	1	1	0	2	0	0	1	0	1.90107	1.08142	-0.819646	0.0327769	0.100768	0.357953	0.174096	0.316085	0.544336	TRUE	TRUE	FALSE	19.3975	NA	NA	NA	21.4591	20.3541	20.9635	22.4174	NA	20.2252	20.2091	NA	62.8811	NA	0.787204
170	A0A3Q2TU83	tr|A0A3Q2TU83|A0A3Q2TU83_CHICK	FUBP3	Far upstream element binding protein 3	tr|A0A3Q2TU83|A0A3Q2TU83_CHICK Far upstream element binding protein 3 OS=Gallus gallus GN=FUBP3 PE=1 SV=1	19	0 of 12	1	0.999	19	11	14	16	13	12	11	9	13	14	10	12	0.112372	-0.115926	-0.228297	0.753823	0.746325	0.526048	0.837029	0.872271	0.682985	TRUE	TRUE	TRUE	22.1423	21.6864	21.8487	22.4034	22.0175	21.8712	22.542	22.0995	22.4132	22.5917	22.1242	21.8649	21.3086	22.2614	21.7159
171	A0A3Q2TUS7	tr|A0A3Q2TUS7|A0A3Q2TUS7_CHICK	TLK2	Tousled like kinase 2	tr|A0A3Q2TUS7|A0A3Q2TUS7_CHICK Tousled like kinase 2 OS=Gallus gallus GN=TLK2 PE=4 SV=1	2	2 of 8	1	0.9985	1	0	1	0	0	0	1	3	0	0	0	0	1.1186	1.78364	0.665047	0.0891154	0.0747857	0.46725	0.246372	0.273837	0.632724	TRUE	TRUE	TRUE	20.3437	18.2587	19.683	18.6716	19.2829	NA	20.7386	21.0521	NA	NA	18.5742	NA	52.1782	63.834	NA
172	A0A3Q2TV39	tr|A0A3Q2TV39|A0A3Q2TV39_CHICK	RPS27L	40S ribosomal protein S27	tr|A0A3Q2TV39|A0A3Q2TV39_CHICK 40S ribosomal protein S27 OS=Gallus gallus GN=RPS27L PE=3 SV=1	1	0 of 12	0.984	0.997	0	0	0	0	0	0	1	1	0	0	1	1	0.57572	-0.479913	-1.05563	0.177087	0.256419	0.0197133	0.336217	0.515416	0.0737155	TRUE	TRUE	TRUE	23.4039	22.9347	23.2504	23.4271	23.5604	22.8768	24.7375	24.1443	24.4926	24.5338	24.1274	24.0849	52.6159	14.8488	16.2696
173	A0A3Q2TX44	tr|A0A3Q2TX44|A0A3Q2TX44_CHICK	USP34	ubiquitinyl hydrolase 1	tr|A0A3Q2TX44|A0A3Q2TX44_CHICK ubiquitinyl hydrolase 1 OS=Gallus gallus GN=USP34 PE=1 SV=1	2	7 of 10	1	0.9968	1	0	0	0	0	0	0	1	0	0	0	0	0.848516	0.609548	-0.238968	0.20193	0.352518	0.729623	0.362453	0.6106	0.840846	TRUE	TRUE	TRUE	17.6688	15.8843	NA	17.6909	17.3376	16.5689	18.8025	19.0104	16.8593	17.5282	17.5734	NA	68.0665	53.9046	25.2524
174	A0A3Q2TZS5	tr|A0A3Q2TZS5|A0A3Q2TZS5_CHICK	FNBP1L	Formin-binding protein 1-like	tr|A0A3Q2TZS5|A0A3Q2TZS5_CHICK Formin-binding protein 1-like OS=Gallus gallus GN=FNBP1L PE=1 SV=1	1	0 of 3	1	0.999	1	0	0	2	0	1	0	0	1	0	0	1	-1.83204	Inf	Inf	0.04902	NA	NA	0.19536	0	0	FALSE	FALSE	FALSE	20.1706	NA	NA	19.4436	NA	17.9751	NA	NA	NA	NA	NA	NA	NA	34.8986	NA
175	A0A3Q2U0A3	tr|A0A3Q2U0A3|A0A3Q2U0A3_CHICK	ZNF503	Zinc finger protein 503	tr|A0A3Q2U0A3|A0A3Q2U0A3_CHICK Zinc finger protein 503 OS=Gallus gallus GN=ZNF503 PE=3 SV=1	2	4 of 12	1	0.999	1	2	1	1	0	0	1	0	2	2	2	2	-1.47978	-2.37091	-0.89113	0.00275997	3.4793071460064e-05	0.0494002	0.0885818	0.00211633	0.140854	TRUE	TRUE	TRUE	20.66	19.346	19.5817	19.5845	17.5705	17.8917	19.0324	18.7584	20.6947	20.8259	20.7019	20.5142	45.7537	47.1471	8.76559
176	A0A3Q2U0I8	tr|A0A3Q2U0I8|A0A3Q2U0I8_CHICK	RBMS3	RNA binding motif single stranded interacting protein 3	tr|A0A3Q2U0I8|A0A3Q2U0I8_CHICK RNA binding motif single stranded interacting protein 3 OS=Gallus gallus GN=RBMS3 PE=1 SV=1	2	6 of 9	1	0.9989	0	1	0	0	0	0	0	1	2	2	1	1	0.799195	-0.449904	-1.2491	0.254055	0.491446	0.0439397	0.424895	0.718425	0.129183	TRUE	TRUE	TRUE	NA	20.1185	20.0439	19.0122	20.523	NA	NA	20.5252	19.493	21.6987	21.6402	21.064	0.108856	36.7471	51.4003
177	A0A3Q2U0L7	tr|A0A3Q2U0L7|A0A3Q2U0L7_CHICK	MEIS1	Meis homeobox 1	tr|A0A3Q2U0L7|A0A3Q2U0L7_CHICK Meis homeobox 1 OS=Gallus gallus GN=MEIS1 PE=1 SV=1	9	2 of 12	1	0.999	5	3	1	3	2	3	3	6	7	5	9	10	0.743127	-1.48688	-2.23	0.204706	0.0175725	0.00109109	0.365489	0.124791	0.0123377	TRUE	TRUE	TRUE	20.6212	18.5975	19.0002	20.2825	19.1942	19.6352	20.8944	21.75	21.8783	21.797	22.0786	21.6674	77.833	61.6058	12.1324
178	A0A3Q2U1A5	tr|A0A3Q2U1A5|A0A3Q2U1A5_CHICK	CTNND1	Catenin delta 1	tr|A0A3Q2U1A5|A0A3Q2U1A5_CHICK Catenin delta 1 OS=Gallus gallus GN=CTNND1 PE=1 SV=1	1	0 of 4	1	0.999	0	0	0	0	0	0	2	0	0	3	1	0	Inf	0.879625	-Inf	NA	0.234174	NA	0	0.4897	0	FALSE	TRUE	TRUE	NA	NA	NA	NA	NA	NA	20.4796	NA	19.4256	19.8854	19.4888	NA	NA	NA	17.9834
179	A0A3Q2U304	tr|A0A3Q2U304|A0A3Q2U304_CHICK	NFATC2	Nuclear factor of activated T cells 2	tr|A0A3Q2U304|A0A3Q2U304_CHICK Nuclear factor of activated T cells 2 OS=Gallus gallus GN=NFATC2 PE=4 SV=1	1	0 of 3	1	0.9987	0	0	0	0	0	0	0	0	1	1	1	0	-Inf	-Inf	-Inf	NA	NA	NA	0	0	0	FALSE	TRUE	TRUE	NA	NA	NA	NA	NA	NA	NA	NA	19.5394	20.027	NA	19.7875	NA	NA	16.814
180	A0A3Q2U321	tr|A0A3Q2U321|A0A3Q2U321_CHICK	POSTN	Periostin	tr|A0A3Q2U321|A0A3Q2U321_CHICK Periostin OS=Gallus gallus GN=POSTN PE=1 SV=1	4	0 of 4	1	0.999	0	0	0	0	0	0	0	0	7	5	3	4	-Inf	-Inf	-Inf	NA	NA	NA	0	0	0	FALSE	TRUE	TRUE	NA	NA	NA	NA	NA	NA	NA	NA	21.2034	21.0969	20.8319	20.7476	NA	NA	14.9033
181	A0A3Q2U596	tr|A0A3Q2U596|A0A3Q2U596_CHICK	LMNB2	Lamin B2	tr|A0A3Q2U596|A0A3Q2U596_CHICK Lamin B2 OS=Gallus gallus GN=LMNB2 PE=1 SV=1	4	6 of 11	1	0.999	1	0	0	0	1	0	3	1	1	1	2	2	2.22733	-0.564248	-2.79158	0.00316197	0.388703	0.000255273	0.0923477	0.640513	0.0055365	TRUE	TRUE	TRUE	19.1245	17.6871	18.0824	17.7323	18.5742	NA	21.8633	20.7142	20.3948	21.0149	21.1479	21.2351	87.4133	53.4265	23.3626
182	A0A3Q2U5S4	tr|A0A3Q2U5S4|A0A3Q2U5S4_CHICK	ZEB2	Zinc finger E-box binding homeobox 2	tr|A0A3Q2U5S4|A0A3Q2U5S4_CHICK Zinc finger E-box binding homeobox 2 OS=Gallus gallus GN=ZEB2 PE=3 SV=1	1	0 of 4	0.888	0.998	0	0	0	0	0	0	0	0	0	1	1	1	Inf	0.0847042	-Inf	NA	0.909814	NA	0	0.966485	0	FALSE	TRUE	TRUE	NA	NA	NA	NA	NA	NA	20.738	NA	NA	20.0871	20.9631	20.9097	NA	NA	30.2469
183	A0A3Q2U6Y4	tr|A0A3Q2U6Y4|A0A3Q2U6Y4_CHICK	FAM179B	Pre-mRNA processing factor 39	tr|A0A3Q2U6Y4|A0A3Q2U6Y4_CHICK Pre-mRNA processing factor 39 OS=Gallus gallus GN=FAM179B PE=1 SV=1	18	1 of 12	1	0.999	14	14	15	19	5	13	15	6	7	8	8	8	-1.13631	0.132781	1.26909	0.0225339	0.771966	0.0123221	0.157118	0.888141	0.0582148	TRUE	TRUE	TRUE	22.6202	21.9543	22.5933	23.5492	20.723	22.0023	22.3972	21.0493	21.626	21.6971	21.1258	21.1917	52.1039	48.185	20.1213
184	A0A3Q2U825	tr|A0A3Q2U825|A0A3Q2U825_CHICK	RPS28	Small ribosomal subunit protein eS28	tr|A0A3Q2U825|A0A3Q2U825_CHICK Small ribosomal subunit protein eS28 OS=Gallus gallus GN=RPS28 PE=1 SV=1	4	0 of 12	1	0.999	3	2	2	2	3	3	4	6	3	3	3	1	0.862876	0.0673721	-0.795504	0.0508241	0.871199	0.0693909	0.195745	0.95039	0.17836	TRUE	TRUE	TRUE	22.9525	22.1643	21.9992	22.0005	22.8789	22.4025	23.999	23.2875	23.088	23.444	23.0418	22.7248	48.2969	35.6922	20.5772
185	A0A3Q2U9L8	tr|A0A3Q2U9L8|A0A3Q2U9L8_CHICK	SCAI	Protein SCAI	tr|A0A3Q2U9L8|A0A3Q2U9L8_CHICK Protein SCAI OS=Gallus gallus GN=SCAI PE=3 SV=1	5	6 of 10	1	0.9989	0	0	0	0	0	0	0	1	2	1	4	2	0.50285	-0.814236	-1.31709	0.393498	0.149665	0.0271226	0.545463	0.385269	0.0924525	TRUE	TRUE	TRUE	18.7667	17.9578	NA	18.3633	NA	17.8912	18.71	19.995	18.8816	20.0168	20.326	19.4942	73.3438	27.7533	40.4879
186	A0A3Q2U9M2	tr|A0A3Q2U9M2|A0A3Q2U9M2_CHICK	FLNB	Filamin B	tr|A0A3Q2U9M2|A0A3Q2U9M2_CHICK Filamin B OS=Gallus gallus GN=FLNB PE=1 SV=1	68	0 of 12	1	0.999	18	16	16	17	21	25	48	24	41	46	46	49	0.86831	-0.552325	-1.42063	0.0616448	0.219506	0.00461153	0.215278	0.469556	0.0309753	TRUE	TRUE	TRUE	20.651	20.0393	20.162	20.7695	20.5234	20.68	22.5021	21.3896	21.8499	22.016	21.664	21.7744	69.2416	24.5286	10.3743
187	A0A3Q2U9P1	tr|A0A3Q2U9P1|A0A3Q2U9P1_CHICK	FKBP4	peptidylprolyl isomerase	tr|A0A3Q2U9P1|A0A3Q2U9P1_CHICK peptidylprolyl isomerase OS=Gallus gallus GN=FKBP4 PE=1 SV=1	1	0 of 8	1	0.9978	3	0	1	0	1	0	1	0	1	0	0	0	1.9455	1.65019	-0.295309	0.00303925	0.0187929	0.585706	0.0923477	0.130802	0.733102	TRUE	FALSE	TRUE	21.1367	20.3468	20.3544	20.5125	NA	NA	23.1878	21.8783	NA	NA	20.6821	21.0836	60.1109	28.6555	19.5525
188	A0A3Q2UAF8	tr|A0A3Q2UAF8|A0A3Q2UAF8_CHICK	SYNCRIP	Synaptotagmin binding cytoplasmic RNA interacting protein	tr|A0A3Q2UAF8|A0A3Q2UAF8_CHICK Synaptotagmin binding cytoplasmic RNA interacting protein OS=Gallus gallus GN=SYNCRIP PE=1 SV=1	25	0 of 12	0.9999	0.999	21	13	15	19	15	16	27	21	23	25	19	19	0.685332	-0.216287	-0.901618	0.104168	0.594241	0.0375814	0.263563	0.788751	0.115898	TRUE	TRUE	TRUE	21.7546	21.3802	21.3571	22.2992	22.0201	21.858	23.3176	22.3367	22.6138	22.8458	22.4054	22.5325	51.5261	32.7763	13.1487
189	A0A3Q2UCR0	tr|A0A3Q2UCR0|A0A3Q2UCR0_CHICK	CSTF2	Cleavage stimulation factor subunit 2	tr|A0A3Q2UCR0|A0A3Q2UCR0_CHICK Cleavage stimulation factor subunit 2 OS=Gallus gallus GN=CSTF2 PE=1 SV=1	10	0 of 12	1	0.999	3	4	3	7	7	7	3	5	4	5	4	5	0.464423	0.756439	0.292017	0.19709	0.0434293	0.409944	0.359265	0.202525	0.58633	TRUE	TRUE	TRUE	21.0762	20.8629	21.0626	21.7625	21.4029	21.4833	22.0047	21.731	20.9321	20.9862	20.8459	20.832	19.365	30.0249	5.08895
190	A0A3Q2UDQ5	tr|A0A3Q2UDQ5|A0A3Q2UDQ5_CHICK	LOC121106461	BTB domain and CNC homolog 2	tr|A0A3Q2UDQ5|A0A3Q2UDQ5_CHICK BTB domain and CNC homolog 2 OS=Gallus gallus GN=LOC121106461 PE=4 SV=1	1	0 of 5	0.9962	0.9987	0	0	0	0	0	0	0	0	0	1	0	0	-0.407233	-1.16766	-0.760428	0.649091	0.132416	0.309589	0.761335	0.361816	0.490522	FALSE	TRUE	TRUE	19.5491	NA	NA	NA	NA	NA	19.1419	NA	NA	20.6713	20.3336	19.9237	NA	NA	25.418
191	A0A3Q2UGR5	tr|A0A3Q2UGR5|A0A3Q2UGR5_CHICK	SEC24C	SC24C protein	tr|A0A3Q2UGR5|A0A3Q2UGR5_CHICK SC24C protein OS=Gallus gallus GN=SEC24C PE=1 SV=1	17	0 of 12	1	0.999	5	5	6	4	9	8	17	10	10	13	13	14	0.938518	-0.407706	-1.34622	0.0753592	0.421033	0.014856	0.232991	0.665566	0.0646562	TRUE	TRUE	TRUE	20.7792	19.7363	20.2571	20.7102	20.5278	20.2801	22.79	21.639	21.5791	21.6157	21.8282	21.8447	83.1194	30.5681	9.60078
192	A0A3Q2UGX9	tr|A0A3Q2UGX9|A0A3Q2UGX9_CHICK	NELFE	Negative elongation factor E	tr|A0A3Q2UGX9|A0A3Q2UGX9_CHICK Negative elongation factor E OS=Gallus gallus GN=NELFE PE=1 SV=1	1	0 of 6	0.9333	0.9988	1	0	0	0	0	0	0	1	0	0	0	0	1.60703	1.62809	0.0210585	0.0820877	0.032644	0.981444	0.238994	0.180117	0.990926	TRUE	TRUE	FALSE	NA	NA	16.8288	NA	17.3013	NA	19.2933	18.7129	16.6812	NA	16.9343	NA	58.61	NA	12.3763
193	A0A3Q2UHM4	tr|A0A3Q2UHM4|A0A3Q2UHM4_CHICK	DNM1L	Dynamin 1 like	tr|A0A3Q2UHM4|A0A3Q2UHM4_CHICK Dynamin 1 like OS=Gallus gallus GN=DNM1L PE=1 SV=1	2	4 of 8	1	0.999	2	0	0	1	1	0	2	1	0	0	1	0	1.2394	1.48056	0.241158	0.100511	0.172239	0.822857	0.259807	0.416889	0.90082	TRUE	TRUE	TRUE	17.0229	NA	15.8678	15.8815	16.6135	16.0383	19.1403	18.195	NA	NA	NA	16.0162	89.7993	49.9725	NA
194	A0A3Q2UI02	tr|A0A3Q2UI02|A0A3Q2UI02_CHICK	EPN2	Epsin 2	tr|A0A3Q2UI02|A0A3Q2UI02_CHICK Epsin 2 OS=Gallus gallus GN=EPN2 PE=1 SV=1	10	2 of 12	1	0.999	3	4	7	8	3	10	8	5	7	7	6	6	-0.221083	0.1988	0.419883	0.62645	0.661397	0.359897	0.744734	0.829117	0.544775	TRUE	TRUE	TRUE	20.5392	20.9142	21.2687	21.8615	19.829	21.2219	21.5575	21.0908	21.1918	21.0231	20.3143	20.3748	41.5975	40.2452	30.5407
195	A0A3Q3A4D8	tr|A0A3Q3A4D8|A0A3Q3A4D8_CHICK	RBM23	RNA binding motif protein 39	tr|A0A3Q3A4D8|A0A3Q3A4D8_CHICK RNA binding motif protein 39 OS=Gallus gallus GN=RBM23 PE=1 SV=1	8	0 of 12	1	0.999	7	5	4	5	4	5	8	3	3	5	4	3	0.429686	0.758854	0.329168	0.318078	0.0874291	0.441407	0.485582	0.290953	0.611498	TRUE	TRUE	TRUE	21.7084	21.1885	21.3398	21.8045	21.243	21.7405	23.1854	21.591	21.1454	21.2645	21.113	21.2017	70.0713	20.04	4.64
196	A0A3Q3A7P6	tr|A0A3Q3A7P6|A0A3Q3A7P6_CHICK	RPS15A	Small ribosomal subunit protein uS8	tr|A0A3Q3A7P6|A0A3Q3A7P6_CHICK Small ribosomal subunit protein uS8 OS=Gallus gallus GN=RPS15A PE=1 SV=1	8	0 of 12	1	0.999	4	5	4	5	6	4	9	7	6	7	7	6	0.964755	0.0681979	-0.896557	0.091432	0.900608	0.114609	0.247491	0.96562	0.25104	TRUE	TRUE	TRUE	21.2217	20.4403	20.8661	21.0254	21.0559	20.3784	23.4535	22.5247	21.6645	21.897	21.7533	21.8248	87.7408	21.7527	6.86251
197	A0A3Q3AN52	tr|A0A3Q3AN52|A0A3Q3AN52_CHICK	FAM171A1	Family with sequence similarity 171 member A1	tr|A0A3Q3AN52|A0A3Q3AN52_CHICK Family with sequence similarity 171 member A1 OS=Gallus gallus GN=FAM171A1 PE=1 SV=1	9	5 of 12	1	0.999	1	1	0	3	1	1	7	4	4	9	5	7	0.67354	-0.77269	-1.44623	0.235315	0.176288	0.0174801	0.405114	0.419435	0.0708173	TRUE	TRUE	TRUE	19.2632	19.0625	19.47	19.6898	18.9232	18.7616	21.7172	20.7777	20.7858	20.9668	20.8099	20.7079	91.3815	18.6972	7.66822
198	A0A3Q3AN84	tr|A0A3Q3AN84|A0A3Q3AN84_CHICK	SMAD2	Mothers against decapentaplegic homolog	tr|A0A3Q3AN84|A0A3Q3AN84_CHICK Mothers against decapentaplegic homolog OS=Gallus gallus GN=SMAD2 PE=3 SV=1	3	4 of 12	1	0.9988	1	0	0	0	0	0	1	1	1	2	0	0	-0.269132	-0.953291	-0.684159	0.600852	0.0768142	0.193577	0.723169	0.27521	0.356689	TRUE	TRUE	TRUE	19.6182	18.4537	19.4107	19.4792	18.5045	18.8138	19.6974	18.8697	20.3586	20.5808	20.4342	18.3248	39.171	30.5272	48.5345
199	A0A3S5ZP33	tr|A0A3S5ZP33|A0A3S5ZP33_CHICK	THOC2	THO complex subunit 2	tr|A0A3S5ZP33|A0A3S5ZP33_CHICK THO complex subunit 2 OS=Gallus gallus GN=THOC2 PE=1 SV=1	5	1 of 12	1	0.999	1	0	4	2	0	1	6	1	2	1	0	1	0.39981	1.25436	0.854551	0.351818	0.00827427	0.0570504	0.51549	0.0869548	0.154667	TRUE	TRUE	TRUE	19.9393	19.3335	19.9514	20.753	19.6329	20.2511	21.2277	20.4648	19.3683	18.9097	18.9883	19.2927	46.6491	41.9979	15.488
200	A0A3S5ZPN3	tr|A0A3S5ZPN3|A0A3S5ZPN3_CHICK	DDX5	Probable ATP-dependent RNA helicase DDX5	tr|A0A3S5ZPN3|A0A3S5ZPN3_CHICK Probable ATP-dependent RNA helicase DDX5 OS=Gallus gallus GN=DDX5 PE=1 SV=1	30	0 of 12	1	0.999	33	24	29	40	29	27	36	31	34	36	33	35	0.162605	-0.154601	-0.317206	0.649507	0.665585	0.37964	0.761335	0.830487	0.561188	TRUE	TRUE	TRUE	23.1447	22.8487	23.0006	23.6672	23.2133	22.9503	23.6787	23.4693	23.6096	23.7161	23.4043	23.2	21.5213	26.5236	15.5018
201	A0A8V0WZE4	tr|A0A8V0WZE4|A0A8V0WZE4_CHICK	NA	Uncharacterized protein	tr|A0A8V0WZE4|A0A8V0WZE4_CHICK Uncharacterized protein OS=Gallus gallus GN=NA PE=1 SV=1	1	0 of 3	0.9975	0.999	0	0	0	0	0	0	0	0	1	1	0	0	-Inf	-Inf	-Inf	NA	NA	NA	0	0	0	FALSE	TRUE	TRUE	NA	NA	NA	NA	NA	NA	NA	NA	21.178	20.5862	20.1966	NA	NA	NA	34.8567
202	A0A8V0WZG9	tr|A0A8V0WZG9|A0A8V0WZG9_CHICK	NA	exodeoxyribonuclease III	tr|A0A8V0WZG9|A0A8V0WZG9_CHICK exodeoxyribonuclease III OS=Gallus gallus GN=NA PE=1 SV=1	2	5 of 11	1	0.999	1	1	2	0	0	1	0	0	0	0	0	0	0.419923	0.930472	0.510549	0.291596	0.0403764	0.237466	0.460917	0.196818	0.409072	TRUE	TRUE	TRUE	21.5746	20.803	21.6662	21.8086	21.5627	21.5853	21.8516	22.5324	NA	21.0842	21.0842	20.6893	34.724	26.9464	15.0242
203	A0A8V0WZH9	tr|A0A8V0WZH9|A0A8V0WZH9_CHICK	SEPHS3	selenide, water dikinase	tr|A0A8V0WZH9|A0A8V0WZH9_CHICK selenide, water dikinase OS=Gallus gallus GN=SEPHS3 PE=4 SV=1	2	4 of 6	0.9997	0.9989	0	0	0	0	0	0	1	1	0	0	0	0	1.19002	1.34048	0.150463	0.141363	0.185493	0.883464	0.302886	0.428224	0.940636	TRUE	TRUE	FALSE	17.8481	NA	16.4826	NA	17.1917	NA	19.5144	18.3601	NA	NA	17.0149	NA	74.4761	62.3405	NA
204	A0A8V0WZI7	tr|A0A8V0WZI7|A0A8V0WZI7_CHICK	LOC107050721	Chromodomain helicase DNA binding protein 3	tr|A0A8V0WZI7|A0A8V0WZI7_CHICK Chromodomain helicase DNA binding protein 3 OS=Gallus gallus GN=LOC107050721 PE=4 SV=1	7	0 of 12	1	0.999	5	2	4	4	7	6	6	4	2	3	4	5	0.645975	0.616262	-0.029713	0.138519	0.156352	0.943735	0.302886	0.392705	0.976389	TRUE	TRUE	TRUE	21.7681	21.1837	20.6482	21.4149	21.3655	21.1679	22.6215	22.4438	21.5282	21.31	21.1909	21.1046	48.2596	30.9905	13.0614
205	A0A8V0WZP4	tr|A0A8V0WZP4|A0A8V0WZP4_CHICK	SF3A1	Splicing factor 3a subunit 1	tr|A0A8V0WZP4|A0A8V0WZP4_CHICK Splicing factor 3a subunit 1 OS=Gallus gallus GN=SF3A1 PE=1 SV=1	18	0 of 12	1	0.999	9	7	10	11	13	10	14	7	9	9	9	10	0.428121	0.613142	0.185021	0.30424	0.147917	0.652638	0.47194	0.383214	0.788529	TRUE	TRUE	TRUE	21.1872	20.5397	21.0233	21.5406	20.9374	21.1867	22.5566	21.3226	20.8355	20.999	20.7829	20.9333	58.5884	27.8005	6.73008
206	A0A8V0X091	tr|A0A8V0X091|A0A8V0X091_CHICK	LOC107050559	Fructose-bisphosphate aldolase	tr|A0A8V0X091|A0A8V0X091_CHICK Fructose-bisphosphate aldolase OS=Gallus gallus GN=LOC107050559 PE=1 SV=1	4	5 of 12	1	0.999	5	1	2	0	1	2	4	1	2	0	0	1	-0.046522	0.881183	0.927705	0.94586	0.209728	0.187806	0.969596	0.458876	0.349463	TRUE	TRUE	TRUE	23.9826	20.7725	20.2018	19.7596	21.231	20.9761	21.405	20.9183	20.753	20.2082	20.1569	19.8876	15.9179	149.549	26.7145
207	A0A8V0X0C7	tr|A0A8V0X0C7|A0A8V0X0C7_CHICK	SSSCA1	Sjoegren syndrome/scleroderma autoantigen 1	tr|A0A8V0X0C7|A0A8V0X0C7_CHICK Sjoegren syndrome/scleroderma autoantigen 1 OS=Gallus gallus GN=SSSCA1 PE=4 SV=1	1	0 of 8	0.9854	0.9946	1	1	1	0	0	1	1	0	0	0	0	0	0.396264	Inf	Inf	0.392781	NA	NA	0.545463	0	0	TRUE	TRUE	TRUE	21.0139	20.3674	20.0775	20.5787	20.1792	20.3667	21.7053	21.3713	NA	NA	NA	NA	49.7568	28.0633	NA
208	A0A8V0X0Y2	tr|A0A8V0X0Y2|A0A8V0X0Y2_CHICK	GATD3AL1	Putative glutamine amidotransferase like class 1 domain containing 3A-like1	tr|A0A8V0X0Y2|A0A8V0X0Y2_CHICK Putative glutamine amidotransferase like class 1 domain containing 3A-like1 OS=Gallus gallus GN=GATD3AL1 PE=1 SV=1	1	0 of 6	0.7531	0.9947	0	0	0	0	0	0	1	1	0	0	1	0	2.6266	2.45156	-0.175045	0.0219856	0.00682739	0.852315	0.155165	0.0791018	0.9205	FALSE	TRUE	TRUE	19.1316	NA	NA	NA	NA	NA	22.3021	21.2143	19.8572	17.9827	20.0801	NA	50.9244	NA	58.4696
209	A0A8V0X119	tr|A0A8V0X119|A0A8V0X119_CHICK	NA	rRNA 2'-O-methyltransferase fibrillarin	tr|A0A8V0X119|A0A8V0X119_CHICK rRNA 2'-O-methyltransferase fibrillarin OS=Gallus gallus GN=NA PE=3 SV=1	5	8 of 12	1	0.999	2	1	0	2	1	1	1	1	2	4	4	4	0.198581	-1.90052	-2.0991	0.647052	0.000382725	0.000146422	0.760441	0.0121747	0.0039877	TRUE	TRUE	TRUE	19.8012	19.9281	19.3546	18.8605	19.764	18.8725	20.5402	19.562	20.925	21.7577	21.8614	21.7967	48.0028	31.0218	26.0139
210	A0A8V0X163	tr|A0A8V0X163|A0A8V0X163_CHICK	PFN2	Profilin	tr|A0A8V0X163|A0A8V0X163_CHICK Profilin OS=Gallus gallus GN=PFN2 PE=1 SV=1	6	0 of 12	1	0.999	6	3	3	3	4	3	5	9	5	4	4	5	0.847878	0.492696	-0.355182	0.0839823	0.300295	0.451581	0.241382	0.561781	0.619752	TRUE	TRUE	TRUE	22.435	21.1836	21.5767	21.7975	22.1325	21.4737	23.4481	23.33	22.1814	22.3609	21.9976	21.8736	57.6546	37.9966	14.8965
211	A0A8V0X1T3	tr|A0A8V0X1T3|A0A8V0X1T3_CHICK	NA	Cyclin N-terminal domain-containing protein	tr|A0A8V0X1T3|A0A8V0X1T3_CHICK Cyclin N-terminal domain-containing protein OS=Gallus gallus GN=NA PE=4 SV=1	2	4 of 6	1	0.999	0	0	1	2	0	0	1	1	0	0	0	0	-0.199256	Inf	Inf	0.705722	NA	NA	0.805569	0	0	TRUE	TRUE	TRUE	17.2301	NA	17.2753	17.6787	NA	16.4716	17.9856	17.1292	NA	NA	NA	NA	52.4442	17.8426	NA
212	A0A8V0X1Y3	tr|A0A8V0X1Y3|A0A8V0X1Y3_CHICK	NXF1	Nuclear RNA export factor 1	tr|A0A8V0X1Y3|A0A8V0X1Y3_CHICK Nuclear RNA export factor 1 OS=Gallus gallus GN=NXF1 PE=3 SV=1	6	3 of 12	1	0.999	0	1	0	1	1	0	3	2	3	2	4	3	0.86403	-0.239357	-1.10339	0.0977175	0.632831	0.0391345	0.255277	0.815222	0.119297	TRUE	TRUE	TRUE	19.3195	18.6676	18.7055	19.7103	18.7866	19.5591	21.4387	20.0747	20.3538	20.3755	20.2029	19.8843	82.5162	35.6677	14.8212
213	A0A8V0X254	tr|A0A8V0X254|A0A8V0X254_CHICK	SMCHD1	Structural maintenance of chromosomes flexible hinge domain containing 1	tr|A0A8V0X254|A0A8V0X254_CHICK Structural maintenance of chromosomes flexible hinge domain containing 1 OS=Gallus gallus GN=SMCHD1 PE=1 SV=1	2	8 of 8	1	0.9988	0	0	0	0	0	0	1	0	0	1	0	1	0.583567	0.183686	-0.399881	0.324535	0.715435	0.432175	0.49057	0.859874	0.605243	FALSE	TRUE	TRUE	18.3759	NA	NA	17.9604	NA	NA	18.6544	18.849	18.5638	19.129	17.9724	18.6067	9.52473	20.226	32.099
214	A0A8V0X271	tr|A0A8V0X271|A0A8V0X271_CHICK	POLA2	DNA polymerase alpha subunit B	tr|A0A8V0X271|A0A8V0X271_CHICK DNA polymerase alpha subunit B OS=Gallus gallus GN=POLA2 PE=1 SV=1	1	0 of 7	1	0.9979	0	0	0	0	0	0	1	1	0	0	0	0	0.907374	2.77684	1.86946	0.235958	0.0125905	0.0948941	0.405243	0.108062	0.218719	TRUE	TRUE	FALSE	17.7958	NA	NA	18.3756	18.2804	17.6626	20.2554	19.7739	NA	NA	NA	16.2162	73.6471	28.0428	NA
215	A0A8V0X2A6	tr|A0A8V0X2A6|A0A8V0X2A6_CHICK	USP39	ubiquitinyl hydrolase 1	tr|A0A8V0X2A6|A0A8V0X2A6_CHICK ubiquitinyl hydrolase 1 OS=Gallus gallus GN=USP39 PE=1 SV=1	9	2 of 12	1	0.999	4	4	5	6	4	6	7	4	3	3	2	2	0.36937	1.16539	0.796019	0.390303	0.0131535	0.0750993	0.544699	0.110683	0.188891	TRUE	TRUE	TRUE	19.6862	19.3801	19.9496	20.3708	19.3622	20.2083	21.2246	20.0691	19.443	18.9059	18.8813	18.9724	56.1906	29.6138	19.8291
216	A0A8V0X2A9	tr|A0A8V0X2A9|A0A8V0X2A9_CHICK	FOXP2	Forkhead box P2	tr|A0A8V0X2A9|A0A8V0X2A9_CHICK Forkhead box P2 OS=Gallus gallus GN=FOXP2 PE=4 SV=1	1	0 of 7	1	0.999	1	0	0	0	0	0	0	1	1	0	1	0	0.947585	-0.343403	-1.29099	0.271659	0.654971	0.0473695	0.439545	0.824014	0.135649	FALSE	TRUE	TRUE	19.0172	NA	NA	17.3889	19.1506	NA	NA	NA	19.3205	19.5116	20.0583	19.0858	NA	72.2928	30.5436
217	A0A8V0X2T8	tr|A0A8V0X2T8|A0A8V0X2T8_CHICK	HSD17B10	Hydroxysteroid 17-beta dehydrogenase 10	tr|A0A8V0X2T8|A0A8V0X2T8_CHICK Hydroxysteroid 17-beta dehydrogenase 10 OS=Gallus gallus GN=HSD17B10 PE=1 SV=1	6	6 of 10	1	0.999	0	0	0	0	1	0	6	3	3	3	4	3	0.871471	-0.790516	-1.66199	0.241374	0.195564	0.0349729	0.40953	0.437394	0.108805	TRUE	TRUE	TRUE	NA	NA	19.1118	19.1763	19.0251	18.8927	22.0496	20.0947	20.9885	20.7454	20.7439	20.7464	113.352	3.15883	8.77901
218	A0A8V0X2U1	tr|A0A8V0X2U1|A0A8V0X2U1_CHICK	NA	RRM domain-containing protein	tr|A0A8V0X2U1|A0A8V0X2U1_CHICK RRM domain-containing protein OS=Gallus gallus GN=NA PE=4 SV=1	3	0 of 12	1	0.999	4	4	4	4	3	3	4	4	4	4	4	3	-0.170267	0.63743	0.807697	0.642718	0.0956329	0.0393025	0.757329	0.302693	0.119534	TRUE	TRUE	TRUE	23.6457	23.0399	23.3439	23.9044	23.4112	23.4562	23.389	22.9963	22.9472	22.947	22.7137	22.0951	13.7195	25.4956	24.7012
219	A0A8V0X2U4	tr|A0A8V0X2U4|A0A8V0X2U4_CHICK	LOC100857358	DNA helicase	tr|A0A8V0X2U4|A0A8V0X2U4_CHICK DNA helicase OS=Gallus gallus GN=LOC100857358 PE=4 SV=1	1	0 of 8	0.9992	0.9985	0	0	1	0	0	0	1	0	0	0	0	0	0.372886	0.894608	0.521722	0.602602	0.223609	0.419186	0.724628	0.474702	0.595046	TRUE	TRUE	TRUE	18.0858	NA	17.645	17.9105	NA	16.9231	19.5835	NA	17.3779	17.7406	NA	16.9576	102.794	15.1006	26.6528
220	A0A8V0X2U7	tr|A0A8V0X2U7|A0A8V0X2U7_CHICK	NA	FACT complex subunit	tr|A0A8V0X2U7|A0A8V0X2U7_CHICK FACT complex subunit OS=Gallus gallus GN=NA PE=3 SV=1	10	5 of 12	1	0.999	2	0	1	1	2	3	6	6	4	4	1	1	0.544696	0.00467427	-0.540022	0.288418	0.992599	0.292432	0.45956	0.99761	0.470568	TRUE	TRUE	TRUE	20.8591	20.1093	19.7433	20.008	19.622	19.8941	22.0925	21.29	20.7877	20.7258	20.6018	20.7645	77.4211	36.4977	5.61647
221	A0A8V0X336	tr|A0A8V0X336|A0A8V0X336_CHICK	STIP1	Stress induced phosphoprotein 1	tr|A0A8V0X336|A0A8V0X336_CHICK Stress induced phosphoprotein 1 OS=Gallus gallus GN=STIP1 PE=1 SV=1	1	0 of 3	0.9346	0.9989	1	0	0	0	0	0	1	0	0	0	0	0	1.40397	Inf	Inf	0.108792	NA	NA	0.266547	0	0	FALSE	FALSE	FALSE	19.969	NA	NA	NA	NA	NA	21.6511	21.0949	NA	NA	NA	NA	26.9249	NA	NA
222	A0A8V0X366	tr|A0A8V0X366|A0A8V0X366_CHICK	RBM14	RNA binding motif protein 14	tr|A0A8V0X366|A0A8V0X366_CHICK RNA binding motif protein 14 OS=Gallus gallus GN=RBM14 PE=1 SV=1	37	0 of 12	1	0.999	31	34	27	36	39	31	27	32	46	45	42	37	0.0821222	-0.807006	-0.889128	0.812204	0.0303747	0.01867	0.877419	0.171348	0.0726203	TRUE	TRUE	TRUE	23.0522	22.6734	22.568	23.2556	23.1691	22.9632	23.005	22.7403	23.9408	23.9835	23.7388	23.4425	12.0583	22.3967	16.2875
223	A0A8V0X3G7	tr|A0A8V0X3G7|A0A8V0X3G7_CHICK	LOC107050620	CWF21 domain-containing protein	tr|A0A8V0X3G7|A0A8V0X3G7_CHICK CWF21 domain-containing protein OS=Gallus gallus GN=LOC107050620 PE=4 SV=1	6	1 of 12	1	0.999	4	4	7	3	2	6	6	1	1	5	5	3	0.0421873	0.237772	0.195585	0.933876	0.641173	0.701131	0.960233	0.819179	0.823313	TRUE	TRUE	TRUE	21.958	21.2206	21.7159	22.1033	21.5536	21.9892	23.24	20.3837	21.4305	22.0057	21.2364	21.5428	79.9709	24.7535	23.9716
224	A0A8V0X3P8	tr|A0A8V0X3P8|A0A8V0X3P8_CHICK	POLD3	DNA polymerase delta subunit 3	tr|A0A8V0X3P8|A0A8V0X3P8_CHICK DNA polymerase delta subunit 3 OS=Gallus gallus GN=POLD3 PE=4 SV=1	1	0 of 5	1	0.999	0	0	0	0	0	0	3	0	0	0	0	0	2.01634	2.53764	0.521299	0.020319	0.00628428	0.397596	0.15102	0.074506	0.576776	FALSE	FALSE	FALSE	18.5533	NA	NA	18.5488	NA	NA	20.5674	NA	NA	17.9624	NA	18.0971	NA	0.22215	6.60011
225	A0A8V0X3W4	tr|A0A8V0X3W4|A0A8V0X3W4_CHICK	NA	GYF domain-containing protein	tr|A0A8V0X3W4|A0A8V0X3W4_CHICK GYF domain-containing protein OS=Gallus gallus GN=NA PE=4 SV=1	2	7 of 9	1	0.999	0	0	0	0	0	1	3	1	0	0	0	0	0.488277	0.47149	-0.0167879	0.368508	0.579127	0.984148	0.529583	0.777911	0.990926	TRUE	TRUE	TRUE	20.7825	19.8861	20.4566	20.1968	20.6084	20.4856	22.3832	19.7978	NA	NA	20.3473	NA	88.6245	26.3259	NA
226	A0A8V0X4A6	tr|A0A8V0X4A6|A0A8V0X4A6_CHICK	ALDH7A1	aldehyde dehydrogenase (NAD(+))	tr|A0A8V0X4A6|A0A8V0X4A6_CHICK aldehyde dehydrogenase (NAD(+)) OS=Gallus gallus GN=ALDH7A1 PE=1 SV=1	1	0 of 3	1	0.9989	0	0	0	0	0	0	2	1	0	0	0	0	Inf	1.37834	-Inf	NA	0.140726	NA	0	0.375716	0	FALSE	FALSE	FALSE	NA	NA	NA	NA	NA	NA	20.9034	19.6967	NA	NA	18.9217	NA	55.9216	NA	NA
227	A0A8V0X4F6	tr|A0A8V0X4F6|A0A8V0X4F6_CHICK	SEH1L	SEH1 like nucleoporin	tr|A0A8V0X4F6|A0A8V0X4F6_CHICK SEH1 like nucleoporin OS=Gallus gallus GN=SEH1L PE=1 SV=1	5	0 of 12	1	0.999	2	1	0	2	1	2	6	2	3	4	6	4	1.10821	-0.345464	-1.45368	0.0480998	0.514415	0.0126236	0.19471	0.730127	0.0592237	TRUE	TRUE	TRUE	20.867	19.9079	20.4123	21.3277	20.7206	20.8306	23.2189	22.1775	22.124	22.4007	21.892	21.9129	83.0708	41.0636	17.0398
228	A0A8V0X4M9	tr|A0A8V0X4M9|A0A8V0X4M9_CHICK	EIF3A	Eukaryotic translation initiation factor 3 subunit A	tr|A0A8V0X4M9|A0A8V0X4M9_CHICK Eukaryotic translation initiation factor 3 subunit A OS=Gallus gallus GN=EIF3A PE=1 SV=1	6	7 of 11	1	0.999	0	0	0	0	0	0	8	1	0	0	0	1	1.86799	0.290094	-1.57789	0.0242762	0.680593	0.0515497	0.162899	0.840369	0.145381	TRUE	TRUE	TRUE	NA	17.3971	17.8233	17.3535	17.9896	17.7516	21.7975	20.0319	19.2406	18.8522	18.807	19.5105	124.057	18.7895	23.6535
229	A0A8V0X4N2	tr|A0A8V0X4N2|A0A8V0X4N2_CHICK	NA	Eukaryotic translation initiation factor 3 subunit C N-terminal domain-containing protein	tr|A0A8V0X4N2|A0A8V0X4N2_CHICK Eukaryotic translation initiation factor 3 subunit C N-terminal domain-containing protein OS=Gallus gallus GN=NA PE=4 SV=1	1	0 of 6	0.9994	0.9946	0	0	0	0	0	0	2	0	1	0	0	0	0.344728	0.476261	0.131532	0.795918	0.652426	0.925762	0.865939	0.821552	0.964398	TRUE	TRUE	FALSE	19.0886	NA	NA	NA	17.9211	18.4436	21.9353	NA	NA	18.6822	19.232	NA	139.206	NA	26.6289
230	A0A8V0X533	tr|A0A8V0X533|A0A8V0X533_CHICK	EBF3	EBF transcription factor 3	tr|A0A8V0X533|A0A8V0X533_CHICK EBF transcription factor 3 OS=Gallus gallus GN=EBF3 PE=3 SV=1	20	0 of 12	1	0.999	15	10	13	15	12	12	8	14	18	19	18	20	-0.520522	-1.70811	-1.18758	0.245037	0.00110775	0.0140751	0.412466	0.0264665	0.0627794	TRUE	TRUE	TRUE	22.782	21.4333	21.8643	22.5444	21.4422	20.8041	21.6981	22.5976	23.4315	23.4217	23.3797	23.1415	53.7481	40.4409	9.0502
231	A0A8V0X5A6	tr|A0A8V0X5A6|A0A8V0X5A6_CHICK	NA	MCM N-terminal domain-containing protein	tr|A0A8V0X5A6|A0A8V0X5A6_CHICK MCM N-terminal domain-containing protein OS=Gallus gallus GN=NA PE=4 SV=1	1	0 of 7	0.9993	0.9983	0	0	0	0	0	0	2	1	0	1	0	0	1.2088	1.99902	0.79022	0.0807421	0.00869081	0.275775	0.238466	0.0874708	0.454926	TRUE	TRUE	FALSE	19.444	NA	18.8116	NA	19.2687	NA	21.0433	20.6979	NA	NA	18.6387	18.0365	52.3852	30.5091	29.096
232	A0A8V0X5D0	tr|A0A8V0X5D0|A0A8V0X5D0_CHICK	CUNH17orf49	Chromatin complexes subunit BAP18	tr|A0A8V0X5D0|A0A8V0X5D0_CHICK Chromatin complexes subunit BAP18 OS=Gallus gallus GN=CUNH17orf49 PE=4 SV=1	3	0 of 12	1	0.999	4	4	3	4	3	3	4	2	3	1	4	4	0.311948	-0.0942247	-0.406173	0.388447	0.792305	0.265274	0.544341	0.898292	0.444251	TRUE	TRUE	TRUE	21.1796	20.4324	20.5475	21.0921	20.962	20.7468	21.5734	21.2171	21.0595	21.3262	21.3085	21.182	25.2128	25.7104	8.46441
233	A0A8V0X5R4	tr|A0A8V0X5R4|A0A8V0X5R4_CHICK	CTBP2	C-terminal binding protein 2	tr|A0A8V0X5R4|A0A8V0X5R4_CHICK C-terminal binding protein 2 OS=Gallus gallus GN=CTBP2 PE=1 SV=1	7	0 of 12	1	0.999	4	5	3	4	2	2	5	4	6	4	5	6	-0.375009	-0.38965	-0.0146401	0.382251	0.364403	0.972456	0.540687	0.621708	0.9889	TRUE	TRUE	TRUE	23.6106	22.8701	22.8932	23.3852	22.2212	22.0434	23.2738	23.7207	23.1191	23.3581	23.3487	22.9917	54.5285	25.6521	12.2652
234	A0A8V0X5R8	tr|A0A8V0X5R8|A0A8V0X5R8_CHICK	PHF3	PHD finger protein 3	tr|A0A8V0X5R8|A0A8V0X5R8_CHICK PHD finger protein 3 OS=Gallus gallus GN=PHF3 PE=1 SV=1	2	9 of 12	1	0.9982	0	0	0	0	0	0	1	1	0	0	0	0	0.231771	0.649643	0.417872	0.608603	0.162452	0.360298	0.729242	0.399422	0.544775	TRUE	TRUE	TRUE	17.9129	17.6871	18.004	18.8489	17.2532	18.6414	19.375	18.1103	17.7296	17.8436	17.6417	17.5664	58.5866	39.557	8.32826
235	A0A8V0X5U3	tr|A0A8V0X5U3|A0A8V0X5U3_CHICK	NUMA1	Nuclear mitotic apparatus protein 1	tr|A0A8V0X5U3|A0A8V0X5U3_CHICK Nuclear mitotic apparatus protein 1 OS=Gallus gallus GN=NUMA1 PE=1 SV=1	10	5 of 12	1	0.999	1	1	2	1	1	3	9	3	3	3	4	3	0.72277	0.365672	-0.357098	0.145883	0.450675	0.461177	0.305832	0.691633	0.62836	TRUE	TRUE	TRUE	19.3406	18.0475	18.3186	18.2805	18.5409	18.3603	20.453	19.524	18.6572	18.5353	19.1045	19.1186	69.9088	45.8017	20.5584
236	A0A8V0X5V3	tr|A0A8V0X5V3|A0A8V0X5V3_CHICK	MYO7L2	Myosin heavy chain 7	tr|A0A8V0X5V3|A0A8V0X5V3_CHICK Myosin heavy chain 7 OS=Gallus gallus GN=MYO7L2 PE=3 SV=1	2	9 of 12	1	0.9968	3	0	0	0	0	0	0	0	0	1	0	0	-0.342449	-0.189016	0.153433	0.398403	0.638504	0.702606	0.548568	0.818236	0.823374	TRUE	TRUE	TRUE	23.1361	21.7569	21.6697	22.0709	21.8768	21.6284	21.824	21.9346	21.8052	22.5911	21.7379	21.8856	8.928	53.9851	30.6246
237	A0A8V0X665	tr|A0A8V0X665|A0A8V0X665_CHICK	USP9Y	ubiquitinyl hydrolase 1	tr|A0A8V0X665|A0A8V0X665_CHICK ubiquitinyl hydrolase 1 OS=Gallus gallus GN=USP9Y PE=1 SV=1	1	0 of 3	1	0.9986	0	0	0	0	0	0	1	1	0	0	0	0	1.98737	Inf	Inf	0.0312697	NA	NA	0.172646	0	0	FALSE	FALSE	FALSE	NA	NA	NA	18.0319	NA	NA	20.1452	19.8934	NA	NA	NA	NA	12.3092	NA	NA
238	A0A8V0X6C9	tr|A0A8V0X6C9|A0A8V0X6C9_CHICK	SHOX	Short stature homeobox	tr|A0A8V0X6C9|A0A8V0X6C9_CHICK Short stature homeobox OS=Gallus gallus GN=SHOX PE=4 SV=1	3	5 of 10	1	0.999	3	1	2	2	0	0	0	0	0	0	0	0	-3.16725	-0.370935	2.79631	8.98903666703797e-06	0.472379	3.39733568436447e-05	0.00403907	0.702539	0.0020467	TRUE	TRUE	TRUE	22.7695	22.0177	21.5768	21.0756	18.3909	NA	18.3499	19.3372	NA	19.1685	19.1123	18.91	41.8138	51.2897	9.20153
239	A0A8V0X6D1	tr|A0A8V0X6D1|A0A8V0X6D1_CHICK	TBX5	T-box 5	tr|A0A8V0X6D1|A0A8V0X6D1_CHICK T-box 5 OS=Gallus gallus GN=TBX5 PE=4 SV=1	6	0 of 4	1	0.999	10	4	3	8	0	0	0	0	0	0	0	0	-Inf	-Inf	Inf	NA	NA	NA	0	0	0	TRUE	FALSE	TRUE	23.1505	22.1683	22.1762	22.8153	NA	NA	NA	NA	NA	NA	NA	NA	NA	34.1712	NA
240	A0A8V0X6G2	tr|A0A8V0X6G2|A0A8V0X6G2_CHICK	NA	RING-type E3 ubiquitin transferase	tr|A0A8V0X6G2|A0A8V0X6G2_CHICK RING-type E3 ubiquitin transferase OS=Gallus gallus GN=NA PE=4 SV=1	2	5 of 12	1	0.999	1	1	2	2	1	1	2	1	1	1	2	2	0.699599	0.257446	-0.442153	0.147058	0.582821	0.349911	0.306552	0.781003	0.538294	TRUE	TRUE	TRUE	19.6182	18.841	18.9002	19.3195	19.5038	18.9106	20.6655	20.3973	18.6991	19.5843	19.9839	20.1802	50.8529	25.995	38.7863
241	A0A8V0X6L9	tr|A0A8V0X6L9|A0A8V0X6L9_CHICK	MBNL1	Muscleblind like splicing regulator 1	tr|A0A8V0X6L9|A0A8V0X6L9_CHICK Muscleblind like splicing regulator 1 OS=Gallus gallus GN=MBNL1 PE=1 SV=1	4	3 of 12	1	0.9989	0	0	0	1	0	0	3	0	2	2	2	3	0.20918	-1.09816	-1.30734	0.637383	0.0225367	0.00837092	0.753017	0.143552	0.0441224	TRUE	TRUE	TRUE	20.4425	19.8317	20.7424	21.3331	21.099	19.8163	21.5254	20.7459	22.1117	22.1378	21.6141	21.7156	44.2194	42.6101	18.397
242	A0A8V0X6X2	tr|A0A8V0X6X2|A0A8V0X6X2_CHICK	EIF1AX	Eukaryotic translation initiation factor 4C	tr|A0A8V0X6X2|A0A8V0X6X2_CHICK Eukaryotic translation initiation factor 4C OS=Gallus gallus GN=EIF1AX PE=1 SV=1	3	2 of 11	1	0.9933	0	0	0	0	0	0	3	1	0	0	0	1	0.907319	0.474557	-0.432762	0.144258	0.397959	0.473923	0.304796	0.650403	0.637235	TRUE	TRUE	TRUE	19.8509	19.0422	18.5976	NA	19.3204	18.8207	21.3708	20.7717	20.019	18.8692	19.7381	19.759	74.7259	45.3863	29.8718
243	A0A8V0X772	tr|A0A8V0X772|A0A8V0X772_CHICK	NA	General transcription factor IIH subunit 4	tr|A0A8V0X772|A0A8V0X772_CHICK General transcription factor IIH subunit 4 OS=Gallus gallus GN=NA PE=3 SV=1	1	0 of 3	0.9997	0.9989	0	0	0	0	0	0	1	0	0	0	1	0	Inf	1.53764	-Inf	NA	0.0828576	NA	0	0.286217	0	FALSE	FALSE	FALSE	NA	NA	NA	NA	NA	NA	19.8123	NA	NA	18.5388	18.0105	NA	NA	NA	25.6047
244	A0A8V0X774	tr|A0A8V0X774|A0A8V0X774_CHICK	MKI67	FHA domain-containing protein	tr|A0A8V0X774|A0A8V0X774_CHICK FHA domain-containing protein OS=Gallus gallus GN=MKI67 PE=4 SV=1	1	0 of 4	0.9974	0.9988	0	0	0	0	1	0	0	0	1	1	1	1	Inf	-1.36069	-Inf	NA	0.0790742	NA	0	0.278652	0	FALSE	TRUE	TRUE	NA	NA	NA	NA	17.3491	NA	NA	NA	NA	18.9435	18.4836	18.7024	NA	NA	15.9548
245	A0A8V0X7A0	tr|A0A8V0X7A0|A0A8V0X7A0_CHICK	NA	Phostensin/Taperin PP1-binding domain-containing protein	tr|A0A8V0X7A0|A0A8V0X7A0_CHICK Phostensin/Taperin PP1-binding domain-containing protein OS=Gallus gallus GN=NA PE=4 SV=1	5	0 of 12	1	0.999	5	4	5	6	4	5	9	7	8	6	7	7	0.84424	-0.0689716	-0.913212	0.0728257	0.877359	0.0542322	0.229605	0.95039	0.149167	TRUE	TRUE	TRUE	22.4441	21.6582	22.0916	22.7627	22.2213	22.6138	24.2678	23.2307	23.2466	23.2004	22.9886	23.1739	66.6794	31.7595	7.60193
246	A0A8V0X7A8	tr|A0A8V0X7A8|A0A8V0X7A8_CHICK	TBX18	T-box transcription factor 18	tr|A0A8V0X7A8|A0A8V0X7A8_CHICK T-box transcription factor 18 OS=Gallus gallus GN=TBX18 PE=4 SV=1	4	1 of 5	1	0.999	5	3	4	3	0	0	0	0	0	0	0	0	-Inf	-Inf	3.31156	NA	NA	0.00110802	0	0	0.012423	TRUE	FALSE	TRUE	21.3823	19.9288	20.1542	20.6902	NA	NA	NA	NA	NA	17.2273	NA	NA	NA	47.4565	NA
247	A0A8V0X7E5	tr|A0A8V0X7E5|A0A8V0X7E5_CHICK	SH3KBP1	SH3 domain containing kinase binding protein 1	tr|A0A8V0X7E5|A0A8V0X7E5_CHICK SH3 domain containing kinase binding protein 1 OS=Gallus gallus GN=SH3KBP1 PE=1 SV=1	2	3 of 6	1	0.999	0	0	0	0	0	0	1	0	0	2	2	1	Inf	-0.578037	-Inf	NA	0.290403	NA	0	0.552754	0	FALSE	TRUE	TRUE	NA	NA	NA	NA	NA	NA	20.8943	19.7375	20.5852	21.2315	20.9285	20.8304	53.8439	NA	18.7621
248	A0A8V0X7E7	tr|A0A8V0X7E7|A0A8V0X7E7_CHICK	EWSR1	EWS RNA binding protein 1	tr|A0A8V0X7E7|A0A8V0X7E7_CHICK EWS RNA binding protein 1 OS=Gallus gallus GN=EWSR1 PE=1 SV=1	10	0 of 12	1	0.999	13	14	12	17	17	13	12	14	13	15	14	19	0.314629	-0.322745	-0.637373	0.385797	0.373954	0.0896227	0.542854	0.629839	0.210605	TRUE	TRUE	TRUE	22.262	21.5591	21.4565	22.2025	22.4998	21.8348	22.1286	22.2755	22.5098	22.7701	22.3164	22.4333	18.9599	28.5349	13.761
249	A0A8V0X7I3	tr|A0A8V0X7I3|A0A8V0X7I3_CHICK	HNRNPC	RRM domain-containing protein	tr|A0A8V0X7I3|A0A8V0X7I3_CHICK RRM domain-containing protein OS=Gallus gallus GN=HNRNPC PE=4 SV=1	8	0 of 12	1	0.999	7	4	6	7	7	6	7	7	6	7	8	7	0.428444	-0.322173	-0.750617	0.292005	0.42464	0.0742761	0.460917	0.668247	0.187992	TRUE	TRUE	TRUE	24.2449	23.7918	23.861	24.7509	24.1929	24.0271	25.3805	24.7619	25.1083	25.0868	24.7026	24.7533	44.6668	32.3995	14.7724
250	A0A8V0X810	tr|A0A8V0X810|A0A8V0X810_CHICK	LOC100859276	RNA binding motif protein 4B	tr|A0A8V0X810|A0A8V0X810_CHICK RNA binding motif protein 4B OS=Gallus gallus GN=LOC100859276 PE=1 SV=1	7	0 of 12	1	0.999	8	10	9	9	10	9	12	12	8	9	12	9	0.0915457	0.347682	0.256136	0.822245	0.398521	0.531856	0.882473	0.650562	0.688499	TRUE	TRUE	TRUE	22.67	21.9872	22.8912	23.3791	22.2279	22.4486	23.2359	23.3814	22.613	22.491	22.5283	22.2706	37.9774	37.9283	9.78759
251	A0A8V0X8E6	tr|A0A8V0X8E6|A0A8V0X8E6_CHICK	LOC107056305	DNA-directed RNA polymerase	tr|A0A8V0X8E6|A0A8V0X8E6_CHICK DNA-directed RNA polymerase OS=Gallus gallus GN=LOC107056305 PE=4 SV=1	6	1 of 12	1	0.9989	1	0	0	7	3	3	5	3	1	1	3	1	0.418715	0.665367	0.246652	0.36574	0.15842	0.591041	0.526166	0.393657	0.734913	TRUE	TRUE	TRUE	19.7194	19.3152	18.9309	20.4373	19.1771	19.6419	21.1404	20.1183	19.4357	19.3648	19.3969	19.2188	62.9057	46.8842	6.40635
252	A0A8V0X8H2	tr|A0A8V0X8H2|A0A8V0X8H2_CHICK	NA	Eukaryotic translation elongation factor 1 gamma	tr|A0A8V0X8H2|A0A8V0X8H2_CHICK Eukaryotic translation elongation factor 1 gamma OS=Gallus gallus GN=NA PE=1 SV=1	12	0 of 12	1	0.999	5	3	2	2	5	3	12	6	4	5	8	7	1.46379	0.244589	-1.2192	0.00802972	0.620375	0.0227533	0.128858	0.808863	0.0812949	TRUE	TRUE	TRUE	21.6035	20.6583	20.6319	21.2188	21.8531	21.3406	23.8213	22.9526	22.3182	22.1311	22.3997	22.1403	75.0368	33.3681	9.28035
253	A0A8V0X8R6	tr|A0A8V0X8R6|A0A8V0X8R6_CHICK	TRA2A	Transformer 2 alpha homolog	tr|A0A8V0X8R6|A0A8V0X8R6_CHICK Transformer 2 alpha homolog OS=Gallus gallus GN=TRA2A PE=1 SV=1	6	4 of 12	1	0.999	5	5	7	5	3	3	5	4	4	4	4	5	0.47683	0.622917	0.146086	0.348656	0.225236	0.771211	0.51271	0.475989	0.86909	TRUE	TRUE	TRUE	20.2622	20.0548	20.646	20.5232	19.636	20.2229	22.4371	21.0975	20.0265	20.2573	20.2074	20.4107	88.7029	18.0058	10.8956
254	A0A8V0X8T9	tr|A0A8V0X8T9|A0A8V0X8T9_CHICK	RNASEH1	Ribonuclease H1	tr|A0A8V0X8T9|A0A8V0X8T9_CHICK Ribonuclease H1 OS=Gallus gallus GN=RNASEH1 PE=3 SV=1	1	0 of 12	0.7103	0.9935	1	1	0	2	1	1	1	0	1	1	1	1	0.405542	-0.0433856	-0.448928	0.469623	0.93783	0.424305	0.606952	0.975341	0.599757	TRUE	TRUE	TRUE	22.5431	22.149	24.0073	22.7211	23.0726	23.7604	22.6253	23.5844	24.1051	24.393	22.6666	22.0515	33.4441	64.4449	67.3475
255	A0A8V0X8V0	tr|A0A8V0X8V0|A0A8V0X8V0_CHICK	LMO7	LIM domain 7	tr|A0A8V0X8V0|A0A8V0X8V0_CHICK LIM domain 7 OS=Gallus gallus GN=LMO7 PE=1 SV=1	13	7 of 12	1	0.999	4	4	4	5	1	2	3	4	9	10	12	8	-0.300427	-1.88967	-1.58924	0.466541	0.000239884	0.00114088	0.604541	0.0088315	0.0125755	TRUE	TRUE	TRUE	18.903	18.553	18.9317	19.7973	17.9129	18.7769	18.9812	19.3123	20.7933	20.7796	20.6973	20.2718	36.1583	40.6596	15.7042
256	A0A8V0X8Z8	tr|A0A8V0X8Z8|A0A8V0X8Z8_CHICK	KCTD12	Uncharacterized protein	tr|A0A8V0X8Z8|A0A8V0X8Z8_CHICK Uncharacterized protein OS=Gallus gallus GN=KCTD12 PE=4 SV=1	1	0 of 5	0.8877	0.998	0	0	0	0	0	0	1	0	0	0	0	0	Inf	0.788153	-Inf	NA	0.351681	NA	0	0.610423	0	TRUE	TRUE	FALSE	NA	NA	NA	NA	NA	18.0269	20.8822	20.0168	NA	19.3547	NA	18.3529	76.6539	NA	47.2197
257	A0A8V0X924	tr|A0A8V0X924|A0A8V0X924_CHICK	CPSF3	Cleavage and polyadenylation specific factor 3	tr|A0A8V0X924|A0A8V0X924_CHICK Cleavage and polyadenylation specific factor 3 OS=Gallus gallus GN=CPSF3 PE=1 SV=1	4	0 of 12	1	0.9975	0	2	0	0	0	0	3	2	0	0	0	1	0.469653	0.525912	0.0562588	0.241525	0.19206	0.886006	0.40953	0.432677	0.940801	TRUE	TRUE	TRUE	21.4549	21.0621	21.2638	21.5824	21.1023	21.3247	22.5841	22.2308	21.2648	21.2856	21.3331	21.2547	47.669	15.4798	2.4323
258	A0A8V0X982	tr|A0A8V0X982|A0A8V0X982_CHICK	TIAL1	RRM domain-containing protein	tr|A0A8V0X982|A0A8V0X982_CHICK RRM domain-containing protein OS=Gallus gallus GN=TIAL1 PE=1 SV=1	13	0 of 12	1	0.999	12	9	12	11	8	10	6	7	13	15	11	9	0.113019	-0.110848	-0.223867	0.763299	0.7677	0.552489	0.845211	0.886149	0.70283	TRUE	TRUE	TRUE	22.3081	21.6448	21.7978	22.6074	22.2203	22.0024	22.259	22.3285	22.5343	22.8232	22.0372	21.8589	9.41947	31.0908	30.7807
259	A0A8V0XAD1	tr|A0A8V0XAD1|A0A8V0XAD1_CHICK	MED14	Mediator of RNA polymerase II transcription subunit 14	tr|A0A8V0XAD1|A0A8V0XAD1_CHICK Mediator of RNA polymerase II transcription subunit 14 OS=Gallus gallus GN=MED14 PE=3 SV=1	7	3 of 11	1	0.999	0	0	1	1	1	0	4	3	1	2	4	2	0.634228	0.287512	-0.346716	0.397483	0.675842	0.640857	0.547997	0.838001	0.779277	TRUE	TRUE	TRUE	18.0011	NA	17.7089	18.4421	17.4368	16.7902	20.278	20.2347	18.5835	17.9639	18.6036	18.4387	91.5579	25.9997	18.8488
260	A0A8V0XAK4	tr|A0A8V0XAK4|A0A8V0XAK4_CHICK	OAT	Ornithine aminotransferase	tr|A0A8V0XAK4|A0A8V0XAK4_CHICK Ornithine aminotransferase OS=Gallus gallus GN=OAT PE=1 SV=1	1	0 of 11	0.9964	0.9971	1	1	1	1	0	2	1	0	0	1	1	0	0.665591	0.63527	-0.0303219	0.213493	0.234031	0.949884	0.378669	0.4897	0.979079	TRUE	TRUE	TRUE	18.9835	18.8868	17.9619	19.5403	NA	18.7324	20.3431	19.4506	19.1847	19.1676	19.1709	17.9706	55.2936	41.0784	32.9605
261	A0A8V0XAS6	tr|A0A8V0XAS6|A0A8V0XAS6_CHICK	GAR1	H/ACA ribonucleoprotein complex subunit	tr|A0A8V0XAS6|A0A8V0XAS6_CHICK H/ACA ribonucleoprotein complex subunit OS=Gallus gallus GN=GAR1 PE=1 SV=1	5	0 of 12	1	0.999	0	0	0	0	2	0	1	3	1	2	1	1	1.1459	-0.355289	-1.50119	0.0150675	0.411461	0.00256556	0.140845	0.657766	0.0214825	TRUE	TRUE	TRUE	21.472	20.8754	20.6616	21.7699	22.2929	21.4175	22.577	23.0751	22.4053	23.1633	22.4967	22.7184	43.5395	35.2685	24.9296
262	A0A8V0XB54	tr|A0A8V0XB54|A0A8V0XB54_CHICK	RNMT	mRNA (guanine-N(7))-methyltransferase	tr|A0A8V0XB54|A0A8V0XB54_CHICK mRNA (guanine-N(7))-methyltransferase OS=Gallus gallus GN=RNMT PE=1 SV=1	1	0 of 3	1	0.999	0	0	1	1	1	2	1	0	0	1	1	0	Inf	Inf	-Inf	NA	NA	NA	0	0	0	TRUE	TRUE	FALSE	NA	NA	NA	NA	22.2393	21.2719	20.7251	NA	NA	NA	NA	NA	54.539	NA	NA
263	A0A8V0XB82	tr|A0A8V0XB82|A0A8V0XB82_CHICK	SEC31A	SEC31 homolog A, COPII coat complex component	tr|A0A8V0XB82|A0A8V0XB82_CHICK SEC31 homolog A, COPII coat complex component OS=Gallus gallus GN=SEC31A PE=1 SV=1	16	0 of 12	1	0.999	4	4	4	2	2	4	16	10	5	5	7	7	0.880261	0.466596	-0.413665	0.105262	0.376382	0.431694	0.264199	0.630578	0.605243	TRUE	TRUE	TRUE	20.1782	19.2142	19.4184	20.1581	19.5566	19.8449	22.2817	20.8068	19.9894	20.3412	20.0685	20.2245	93.1268	33.2652	10.9695
264	A0A8V0XBA0	tr|A0A8V0XBA0|A0A8V0XBA0_CHICK	HACL1	2-hydroxyacyl-CoA lyase 1	tr|A0A8V0XBA0|A0A8V0XBA0_CHICK 2-hydroxyacyl-CoA lyase 1 OS=Gallus gallus GN=HACL1 PE=1 SV=1	1	0 of 8	0.8456	0.9971	1	0	0	1	0	1	1	0	0	0	0	0	0.562951	1.55935	0.996397	0.375073	0.014426	0.128787	0.535592	0.115145	0.270882	TRUE	TRUE	TRUE	16.1695	NA	NA	16.3061	NA	15.7847	17.1311	17.4863	15.9145	14.8999	14.9097	NA	50.842	6.69099	43.7387
265	A0A8V0XBA1	tr|A0A8V0XBA1|A0A8V0XBA1_CHICK	LSM8	U6 snRNA-associated Sm-like protein LSm8	tr|A0A8V0XBA1|A0A8V0XBA1_CHICK U6 snRNA-associated Sm-like protein LSm8 OS=Gallus gallus GN=LSM8 PE=1 SV=1	3	4 of 12	1	0.999	1	2	2	2	1	3	3	1	1	0	0	0	-0.178512	1.3524	1.53091	0.717866	0.0131406	0.00609627	0.812497	0.110683	0.0361032	TRUE	TRUE	TRUE	21.343	20.3839	21.0755	21.1323	19.3938	20.6525	21.9275	21.2469	20.046	19.2005	19.2701	19.2945	63.4842	25.6058	30.9408
266	A0A8V0XBK4	tr|A0A8V0XBK4|A0A8V0XBK4_CHICK	NEDD8	NEDD8	tr|A0A8V0XBK4|A0A8V0XBK4_CHICK NEDD8 OS=Gallus gallus GN=NEDD8 PE=1 SV=1	1	0 of 6	0.9214	0.9986	0	0	0	1	0	0	1	1	1	0	0	0	3.02792	0.606442	-2.42148	0.00163982	0.539967	0.0225883	0.0789458	0.752037	0.0811115	TRUE	FALSE	TRUE	17.9017	15.7989	NA	17.7479	NA	NA	20.5574	19.7975	19.571	NA	NA	NA	36.4066	58.6616	NA
267	A0A8V0XC29	tr|A0A8V0XC29|A0A8V0XC29_CHICK	KPNA3	Importin subunit alpha	tr|A0A8V0XC29|A0A8V0XC29_CHICK Importin subunit alpha OS=Gallus gallus GN=KPNA3 PE=1 SV=1	1	0 of 12	0.9998	0.999	1	1	1	2	1	1	1	1	1	1	1	1	0.600298	0.182621	-0.417678	0.142616	0.64542	0.299306	0.304188	0.821373	0.477087	TRUE	TRUE	TRUE	21.3625	21.5165	21.5706	21.8535	21.2518	22.1892	23.0394	22.224	22.0837	22.0457	21.8886	21.9559	48.746	14.6447	6.07181
268	A0A8V0XCC0	tr|A0A8V0XCC0|A0A8V0XCC0_CHICK	BRD2	Bromodomain containing 2	tr|A0A8V0XCC0|A0A8V0XCC0_CHICK Bromodomain containing 2 OS=Gallus gallus GN=BRD2 PE=1 SV=1	1	0 of 4	0.9884	0.9969	0	0	0	0	0	0	1	0	0	0	0	0	1.20525	1.41862	0.213364	0.174305	0.117224	0.825124	0.33423	0.339538	0.902181	FALSE	FALSE	FALSE	NA	19.232	NA	NA	19.9824	NA	20.8921	NA	NA	NA	NA	19.0187	43.1665	NA	NA
269	A0A8V0XCG2	tr|A0A8V0XCG2|A0A8V0XCG2_CHICK	GRSF1	G-rich RNA sequence binding factor 1	tr|A0A8V0XCG2|A0A8V0XCG2_CHICK G-rich RNA sequence binding factor 1 OS=Gallus gallus GN=GRSF1 PE=1 SV=1	3	6 of 8	1	0.999	0	0	0	0	0	0	2	1	1	0	0	0	1.45923	0.014456	-1.44477	0.195516	0.983964	0.186304	0.358269	0.996255	0.348019	TRUE	TRUE	TRUE	17.516	NA	NA	NA	16.8857	NA	20.4965	19.5436	19.2237	18.7647	19.1215	18.7333	86.1983	NA	17.2023
270	A0A8V0XCH4	tr|A0A8V0XCH4|A0A8V0XCH4_CHICK	MTA2	Metastasis associated 1 family member 2	tr|A0A8V0XCH4|A0A8V0XCH4_CHICK Metastasis associated 1 family member 2 OS=Gallus gallus GN=MTA2 PE=1 SV=1	26	0 of 12	1	0.999	12	11	11	12	11	10	18	16	12	11	13	14	0.158078	0.141992	-0.0160859	0.683774	0.714324	0.966852	0.790504	0.859559	0.987697	TRUE	TRUE	TRUE	22.757	22.1531	22.018	22.6716	22.1433	21.9554	23.1092	23.024	22.4445	22.5788	22.4505	22.1901	39.3059	25.0904	10.9301
271	A0A8V0XCX2	tr|A0A8V0XCX2|A0A8V0XCX2_CHICK	LOC107050992	Ribonucleoprotein, PTB binding 1	tr|A0A8V0XCX2|A0A8V0XCX2_CHICK Ribonucleoprotein, PTB binding 1 OS=Gallus gallus GN=LOC107050992 PE=4 SV=1	4	0 of 12	1	0.999	4	4	5	4	4	3	2	1	2	2	2	1	-0.544798	0.31689	0.861689	0.136333	0.37524	0.0245506	0.300471	0.630205	0.0858857	TRUE	TRUE	TRUE	20.4484	20.1527	20.3107	21.0802	19.8308	20.1881	20.087	19.7069	19.8508	19.7369	19.4427	19.515	15.3168	30.8521	13.2065
272	A0A8V0XCX5	tr|A0A8V0XCX5|A0A8V0XCX5_CHICK	RRM1	Ribonucleoside-diphosphate reductase	tr|A0A8V0XCX5|A0A8V0XCX5_CHICK Ribonucleoside-diphosphate reductase OS=Gallus gallus GN=RRM1 PE=1 SV=1	1	0 of 4	1	0.999	0	0	0	0	0	0	1	2	0	0	1	0	Inf	2.05298	-Inf	NA	0.026952	NA	0	0.161136	0	FALSE	FALSE	FALSE	NA	NA	NA	NA	NA	NA	21.4234	23.5716	NA	20.2068	20.6822	NA	89.357	NA	23.0945
273	A0A8V0XD01	tr|A0A8V0XD01|A0A8V0XD01_CHICK	USO1	USO1 vesicle transport factor	tr|A0A8V0XD01|A0A8V0XD01_CHICK USO1 vesicle transport factor OS=Gallus gallus GN=USO1 PE=1 SV=1	3	3 of 10	1	0.9988	0	0	0	0	0	0	3	0	2	1	2	0	1.93947	0.242251	-1.69722	0.0309109	0.769029	0.0221597	0.172242	0.886951	0.0807713	TRUE	TRUE	TRUE	18.2837	16.5325	17.6305	16.9494	NA	NA	20.9844	17.5926	18.1993	20.0155	18.9189	19.0513	116.82	53.6809	54.0129
274	A0A8V0XD38	tr|A0A8V0XD38|A0A8V0XD38_CHICK	TCEA1	Transcription elongation factor	tr|A0A8V0XD38|A0A8V0XD38_CHICK Transcription elongation factor OS=Gallus gallus GN=TCEA1 PE=1 SV=1	2	5 of 7	0.9909	0.9923	0	0	0	0	0	0	2	0	0	0	0	0	0.666045	1.52323	0.857185	0.350132	0.111627	0.393559	0.513726	0.330861	0.571546	TRUE	TRUE	TRUE	19.8325	NA	19.4642	NA	19.7881	19.3697	21.9058	20.1941	NA	NA	NA	18.7912	90.351	17.9559	NA
275	A0A8V0XD43	tr|A0A8V0XD43|A0A8V0XD43_CHICK	NA	NOVA alternative splicing regulator 1	tr|A0A8V0XD43|A0A8V0XD43_CHICK NOVA alternative splicing regulator 1 OS=Gallus gallus GN=NA PE=1 SV=1	9	0 of 12	1	0.999	8	6	6	7	4	6	10	5	3	3	5	4	0.407394	0.806123	0.398729	0.350233	0.0749512	0.360301	0.513726	0.273837	0.544775	TRUE	TRUE	TRUE	21.3545	20.8938	21.0423	21.8767	21.0791	21.2667	22.8714	21.5798	20.6327	20.8587	20.9898	21.0911	65.694	32.0133	13.3317
276	A0A8V0XD47	tr|A0A8V0XD47|A0A8V0XD47_CHICK	G3BP2	G3BP stress granule assembly factor 2	tr|A0A8V0XD47|A0A8V0XD47_CHICK G3BP stress granule assembly factor 2 OS=Gallus gallus GN=G3BP2 PE=1 SV=1	4	7 of 11	1	0.999	0	0	0	0	0	1	4	1	1	1	0	1	1.97411	-0.0184316	-1.99254	0.00256203	0.973586	0.00131321	0.0842346	0.992162	0.0139751	TRUE	TRUE	TRUE	17.2929	17.5941	16.7374	16.7319	17.9203	NA	20.5426	18.7266	19.4875	19.1671	18.5288	19.143	93.8688	30.0243	25.7065
277	A0A8V0XD98	tr|A0A8V0XD98|A0A8V0XD98_CHICK	LOC121108727	THO complex 6	tr|A0A8V0XD98|A0A8V0XD98_CHICK THO complex 6 OS=Gallus gallus GN=LOC121108727 PE=3 SV=1	3	4 of 11	1	0.9988	2	0	2	2	1	1	2	0	1	0	0	0	0.0285769	0.605799	0.577222	0.947918	0.211892	0.233143	0.970968	0.461021	0.404256	TRUE	TRUE	TRUE	21.3752	20.3234	21.4082	21.0574	20.5591	21.182	21.9455	20.592	20.996	NA	20.2535	20.142	48.93	30.2549	34.3268
278	A0A8V0XDX9	tr|A0A8V0XDX9|A0A8V0XDX9_CHICK	RSF1	Remodeling and spacing factor 1	tr|A0A8V0XDX9|A0A8V0XDX9_CHICK Remodeling and spacing factor 1 OS=Gallus gallus GN=RSF1 PE=1 SV=1	2	5 of 8	1	0.9938	1	1	1	1	0	0	1	0	0	0	0	0	3.07714	2.66836	-0.408781	6.85572318055388e-05	0.000791731	0.447815	0.0115519	0.0208987	0.617585	TRUE	TRUE	TRUE	16.7483	16.2764	17.3455	17.3812	NA	NA	20.2378	19.7922	17.7437	16.9496	NA	NA	21.6644	33.794	37.9684
279	A0A8V0XDZ0	tr|A0A8V0XDZ0|A0A8V0XDZ0_CHICK	FAM168A	Family with sequence similarity 168 member A	tr|A0A8V0XDZ0|A0A8V0XDZ0_CHICK Family with sequence similarity 168 member A OS=Gallus gallus GN=FAM168A PE=3 SV=1	2	0 of 12	1	0.999	1	1	1	2	2	1	1	2	1	4	1	1	-0.209398	-0.46901	-0.259613	0.544662	0.184576	0.454019	0.671119	0.427785	0.621809	TRUE	TRUE	TRUE	23.8663	23.4395	23.2808	24.1364	23.4642	23.4114	23.5065	23.5033	24.0225	24.0202	24.03	23.6887	3.04899	27.2749	10.9465
280	A0A8V0XE68	tr|A0A8V0XE68|A0A8V0XE68_CHICK	ACAT1	Acetyl-CoA acetyltransferase 1	tr|A0A8V0XE68|A0A8V0XE68_CHICK Acetyl-CoA acetyltransferase 1 OS=Gallus gallus GN=ACAT1 PE=1 SV=1	3	2 of 12	1	0.999	1	0	0	1	1	1	4	2	1	3	1	1	1.9382	0.197011	-1.74119	0.00982689	0.769964	0.0181601	0.133574	0.887297	0.0719334	TRUE	TRUE	TRUE	19.9739	18.9216	18.36	19.7424	20.0544	19.6419	23.1999	21.8545	20.1081	21.578	21.2453	21.0314	106.8	47.1405	37.5859
281	A0A8V0XEA1	tr|A0A8V0XEA1|A0A8V0XEA1_CHICK	INTS4	Integrator complex subunit 4	tr|A0A8V0XEA1|A0A8V0XEA1_CHICK Integrator complex subunit 4 OS=Gallus gallus GN=INTS4 PE=1 SV=1	2	2 of 7	1	0.999	2	0	0	1	0	1	1	3	1	0	0	0	2.02518	1.42322	-0.601958	0.00363873	0.038092	0.298881	0.0940855	0.192657	0.477087	TRUE	TRUE	TRUE	18.6859	17.77	17.6345	NA	NA	NA	19.8483	20.2624	18.9444	18.3198	NA	NA	20.1559	42.6409	30.1456
282	A0A8V0XED3	tr|A0A8V0XED3|A0A8V0XED3_CHICK	STAU2	Double-stranded RNA-binding protein Staufen homolog 2	tr|A0A8V0XED3|A0A8V0XED3_CHICK Double-stranded RNA-binding protein Staufen homolog 2 OS=Gallus gallus GN=STAU2 PE=1 SV=1	15	2 of 12	1	0.999	2	2	1	4	9	5	14	4	4	13	8	9	1.03136	0.209958	-0.821407	0.0480274	0.668964	0.107587	0.19471	0.833375	0.24187	TRUE	TRUE	TRUE	20.7922	19.6472	19.6792	20.6883	20.8286	20.5246	22.7227	20.8564	21.1454	21.2922	20.7962	20.8587	84.9382	41.431	16.3934
283	A0A8V0XEN1	tr|A0A8V0XEN1|A0A8V0XEN1_CHICK	TWIST1	Twist family bHLH transcription factor 1	tr|A0A8V0XEN1|A0A8V0XEN1_CHICK Twist family bHLH transcription factor 1 OS=Gallus gallus GN=TWIST1 PE=4 SV=1	2	5 of 12	1	0.999	2	1	1	2	1	1	0	2	2	0	1	1	0.287729	1.35414	1.06641	0.521698	0.00707645	0.0272536	0.649907	0.0804874	0.0924525	TRUE	TRUE	TRUE	21.7751	20.8975	21.1824	22.0449	21.242	20.8845	22.2094	22.715	20.5627	20.5183	20.4013	20.152	56.4941	35.6362	12.2259
284	A0A8V0XER3	tr|A0A8V0XER3|A0A8V0XER3_CHICK	BRD4	Bromodomain-containing protein 4	tr|A0A8V0XER3|A0A8V0XER3_CHICK Bromodomain-containing protein 4 OS=Gallus gallus GN=BRD4 PE=1 SV=1	12	0 of 12	1	0.999	3	1	5	2	2	2	5	8	2	4	3	3	0.269382	-0.407365	-0.676747	0.513723	0.32749	0.112686	0.644185	0.588893	0.248473	TRUE	TRUE	TRUE	20.5108	19.962	20.3938	20.7771	20.2093	19.9264	21.2176	21.3679	20.7237	21.1231	21.3595	21.1444	46.7332	22.5343	17.5135
285	A0A8V0XEU3	tr|A0A8V0XEU3|A0A8V0XEU3_CHICK	SAP30	Sin3A associated protein 30	tr|A0A8V0XEU3|A0A8V0XEU3_CHICK Sin3A associated protein 30 OS=Gallus gallus GN=SAP30 PE=3 SV=1	3	1 of 12	1	0.999	1	0	1	0	1	0	2	1	2	2	2	2	0.695901	-1.06482	-1.76072	0.125421	0.0248798	0.000841383	0.289218	0.153269	0.0107034	TRUE	TRUE	TRUE	20.1829	19.2707	19.9045	20.3438	20.2499	20.314	21.8344	20.0871	21.7209	21.9488	21.7186	21.3564	68.1574	29.3662	16.3863
286	A0A8V0XEV5	tr|A0A8V0XEV5|A0A8V0XEV5_CHICK	UTRN	Utrophin	tr|A0A8V0XEV5|A0A8V0XEV5_CHICK Utrophin OS=Gallus gallus GN=UTRN PE=1 SV=1	4	9 of 11	1	0.9986	0	0	0	0	0	0	1	0	5	2	2	3	0.912323	-1.59665	-2.50897	0.185899	0.0282565	0.000898768	0.346599	0.162678	0.0112176	TRUE	TRUE	TRUE	16.8844	16.4532	17.0998	16.8931	16.6516	17.2633	19.3199	NA	17.8405	20.2233	20.2656	19.0371	99.6802	17.7881	62.5907
287	A0A8V0XF01	tr|A0A8V0XF01|A0A8V0XF01_CHICK	AKAP8L	A-kinase anchoring protein 8 like	tr|A0A8V0XF01|A0A8V0XF01_CHICK A-kinase anchoring protein 8 like OS=Gallus gallus GN=AKAP8L PE=1 SV=1	6	5 of 12	1	0.999	3	2	1	1	2	1	5	3	3	1	1	2	0.51023	0.359913	-0.150318	0.188305	0.346835	0.691005	0.348579	0.607199	0.819175	TRUE	TRUE	TRUE	19.4977	19.3394	19.4639	19.8935	19.684	19.8512	20.726	19.9742	19.9673	20.1031	19.2245	19.501	35.569	17.6155	27.3367
288	A0A8V0XF15	tr|A0A8V0XF15|A0A8V0XF15_CHICK	PHLDB2	Pleckstrin homology like domain family B member 2	tr|A0A8V0XF15|A0A8V0XF15_CHICK Pleckstrin homology like domain family B member 2 OS=Gallus gallus GN=PHLDB2 PE=1 SV=1	5	5 of 10	1	0.999	0	0	0	0	0	0	2	0	2	5	1	4	0.974972	-1.4577	-2.43267	0.106516	0.0217847	0.000114947	0.264696	0.140446	0.00379134	TRUE	TRUE	TRUE	17.9098	17.4753	17.8185	17.3966	NA	17.6005	19.6495	NA	19.4761	20.5415	20.2161	20.0971	86.374	17.3798	28.6063
289	A0A8V0XFA0	tr|A0A8V0XFA0|A0A8V0XFA0_CHICK	YTHDF3	YTH domain-containing family protein	tr|A0A8V0XFA0|A0A8V0XFA0_CHICK YTH domain-containing family protein OS=Gallus gallus GN=YTHDF3 PE=1 SV=1	9	1 of 12	1	0.999	2	3	3	2	4	2	5	2	7	9	6	6	0.760741	-0.617655	-1.3784	0.0774857	0.145157	0.00349746	0.236742	0.379727	0.0259601	TRUE	TRUE	TRUE	21.6814	20.6154	21.2245	21.0326	21.5448	21.1942	22.8313	22.0264	22.5858	22.5054	22.5528	22.4234	52.2934	30.777	4.83306
290	A0A8V0XFN7	tr|A0A8V0XFN7|A0A8V0XFN7_CHICK	FREM2	FRAS1 related extracellular matrix 2	tr|A0A8V0XFN7|A0A8V0XFN7_CHICK FRAS1 related extracellular matrix 2 OS=Gallus gallus GN=FREM2 PE=1 SV=1	6	4 of 11	1	0.9989	0	1	1	2	0	1	0	0	3	2	4	1	-1.15632	-1.89358	-0.737256	0.0186694	0.000602395	0.089543	0.147171	0.0171933	0.210605	TRUE	TRUE	TRUE	18.6228	19.5556	19.766	20.16	18.6149	18.4768	NA	18.0176	20.5322	20.6113	19.9813	19.9285	20.479	39.3351	24.5072
291	A0A8V0XFZ8	tr|A0A8V0XFZ8|A0A8V0XFZ8_CHICK	MBNL2	Muscleblind like splicing regulator 2	tr|A0A8V0XFZ8|A0A8V0XFZ8_CHICK Muscleblind like splicing regulator 2 OS=Gallus gallus GN=MBNL2 PE=4 SV=1	8	0 of 12	1	0.999	3	4	3	5	1	2	2	2	2	4	6	5	-0.0583117	-0.825721	-0.767409	0.866174	0.0274154	0.0384803	0.914333	0.162675	0.11798	TRUE	TRUE	TRUE	22.5017	22.3444	22.0724	22.8312	22.1497	22.5101	22.6812	22.1755	23.2961	23.3772	23.1777	22.9684	18.1822	22.1807	11.9673
292	A0A8V0XG04	tr|A0A8V0XG04|A0A8V0XG04_CHICK	NFIX	Nuclear factor 1	tr|A0A8V0XG04|A0A8V0XG04_CHICK Nuclear factor 1 OS=Gallus gallus GN=NFIX PE=3 SV=1	2	5 of 8	1	0.999	0	0	0	0	0	0	0	3	0	0	1	2	1.23318	-0.228731	-1.46191	0.200136	0.825898	0.176097	0.360921	0.922869	0.332897	TRUE	TRUE	TRUE	18.5708	NA	16.1401	19.2501	NA	17.3127	19.434	20.9139	NA	NA	19.5992	19.2986	98.013	76.4965	14.6783
293	A0A8V0XG74	tr|A0A8V0XG74|A0A8V0XG74_CHICK	SCAF8	SR-related CTD associated factor 8	tr|A0A8V0XG74|A0A8V0XG74_CHICK SR-related CTD associated factor 8 OS=Gallus gallus GN=SCAF8 PE=1 SV=1	4	4 of 12	1	0.999	2	0	1	0	2	1	2	0	1	0	0	0	0.182141	0.69036	0.508219	0.619007	0.0724798	0.176163	0.738426	0.269803	0.332897	TRUE	TRUE	TRUE	20.6437	19.9569	19.7742	20.2092	20	20.0797	20.968	20.2649	19.7307	19.5954	19.6281	19.597	33.9981	27.294	4.50047
294	A0A8V0XGL8	tr|A0A8V0XGL8|A0A8V0XGL8_CHICK	VIM	Vimentin	tr|A0A8V0XGL8|A0A8V0XGL8_CHICK Vimentin OS=Gallus gallus GN=VIM PE=1 SV=1	59	2 of 12	1	0.999	33	17	22	16	50	50	113	77	61	64	58	70	3.79734	0.235911	-3.56143	1.81159900213112e-05	0.714558	3.71282636193572e-05	0.00594219	0.859559	0.0020467	TRUE	TRUE	TRUE	20.8023	19.5368	19.9773	20.1212	22.9376	22.1771	26.0857	24.4264	23.8236	23.7166	23.5317	23.6114	115.305	38.1731	8.83449
295	A0A8V0XGM9	tr|A0A8V0XGM9|A0A8V0XGM9_CHICK	MEIS2	Meis homeobox 2	tr|A0A8V0XGM9|A0A8V0XGM9_CHICK Meis homeobox 2 OS=Gallus gallus GN=MEIS2 PE=3 SV=1	3	4 of 12	0.9638	0.9976	1	0	0	1	1	1	1	1	1	2	2	1	0.791796	-1.47637	-2.26817	0.101432	0.00509326	0.000133902	0.259807	0.0653713	0.00393673	TRUE	TRUE	TRUE	18.6446	17.9168	17.6786	18.8749	18.8933	18.1184	19.3967	19.8736	21.3233	20.4403	20.378	20.046	47.7016	38.376	42.1165
296	A0A8V0XGV3	tr|A0A8V0XGV3|A0A8V0XGV3_CHICK	DDX3X	RNA helicase	tr|A0A8V0XGV3|A0A8V0XGV3_CHICK RNA helicase OS=Gallus gallus GN=DDX3X PE=1 SV=1	28	0 of 12	1	0.999	18	18	21	23	17	21	22	21	31	30	26	24	0.351871	-0.896733	-1.2486	0.393721	0.0400301	0.00668707	0.545463	0.196559	0.0381336	TRUE	TRUE	TRUE	21.7859	21.6303	21.7707	22.592	21.7353	22.2869	22.9975	22.1667	23.5425	23.6142	22.9919	22.6247	38.4557	34.1437	30.7703
297	A0A8V0XGX5	tr|A0A8V0XGX5|A0A8V0XGX5_CHICK	SEPHS1	selenide, water dikinase	tr|A0A8V0XGX5|A0A8V0XGX5_CHICK selenide, water dikinase OS=Gallus gallus GN=SEPHS1 PE=1 SV=1	2	5 of 12	1	0.9987	2	1	2	0	1	0	1	2	0	0	1	1	0.470365	1.50366	1.03329	0.299387	0.00341501	0.0314681	0.466725	0.0528161	0.100319	TRUE	TRUE	TRUE	21.0321	20.3346	20.087	20.3626	20.6162	19.7918	21.8502	21.4395	19.3871	19.5748	19.5081	19.2131	55.9644	30.6174	10.7558
298	A0A8V0XH71	tr|A0A8V0XH71|A0A8V0XH71_CHICK	ZFHX4	Zinc finger homeobox 4	tr|A0A8V0XH71|A0A8V0XH71_CHICK Zinc finger homeobox 4 OS=Gallus gallus GN=ZFHX4 PE=4 SV=1	9	4 of 12	1	0.9988	1	0	0	0	2	0	2	8	4	1	0	2	0.870273	-0.173706	-1.04398	0.0802066	0.714292	0.0395537	0.238466	0.859559	0.120022	TRUE	TRUE	TRUE	18.4836	16.9469	18.0601	18.4359	18.8095	17.7881	19.1129	19.6971	19.4171	19.2044	18.5505	18.9304	49.2259	39.4813	24.8736
299	A0A8V0XH76	tr|A0A8V0XH76|A0A8V0XH76_CHICK	ACAT2	Acetyl-CoA acetyltransferase 2	tr|A0A8V0XH76|A0A8V0XH76_CHICK Acetyl-CoA acetyltransferase 2 OS=Gallus gallus GN=ACAT2 PE=1 SV=1	1	0 of 4	0.9393	0.999	0	0	0	0	0	0	1	0	0	0	0	0	2.5102	1.37037	-1.13983	0.0173165	0.142044	0.274761	0.14409	0.377651	0.454413	FALSE	FALSE	FALSE	NA	17.8319	NA	NA	NA	NA	20.939	19.7452	NA	18.9717	NA	NA	55.387	NA	NA
300	A0A8V0XHB4	tr|A0A8V0XHB4|A0A8V0XHB4_CHICK	NCOA2	Nuclear receptor coactivator 2	tr|A0A8V0XHB4|A0A8V0XHB4_CHICK Nuclear receptor coactivator 2 OS=Gallus gallus GN=NCOA2 PE=3 SV=1	6	4 of 12	1	0.999	7	1	2	3	1	2	7	3	3	3	4	2	0.1234	-0.00434739	-0.127747	0.800811	0.992901	0.793963	0.870559	0.99761	0.887924	TRUE	TRUE	TRUE	21.4709	19.884	19.8843	20.5317	20.274	19.4761	21.0524	21.462	20.1645	20.5527	20.97	20.5947	54.2457	57.5905	22.7127
301	A0A8V0XHC1	tr|A0A8V0XHC1|A0A8V0XHC1_CHICK	WTAP	Pre-mRNA-splicing regulator WTAP	tr|A0A8V0XHC1|A0A8V0XHC1_CHICK Pre-mRNA-splicing regulator WTAP OS=Gallus gallus GN=WTAP PE=1 SV=1	2	2 of 12	1	0.999	0	0	0	2	0	1	1	1	0	0	0	0	0.27408	1.07728	0.803198	0.519739	0.0197661	0.0715508	0.649312	0.134838	0.182393	TRUE	TRUE	TRUE	20.6791	20.0992	20.3589	21.4149	20.2165	20.7205	21.8724	20.839	19.937	19.7947	19.8988	19.7088	53.1581	42.7955	7.0986
302	A0A8V0XHY3	tr|A0A8V0XHY3|A0A8V0XHY3_CHICK	ZFX	C2H2-type domain-containing protein	tr|A0A8V0XHY3|A0A8V0XHY3_CHICK C2H2-type domain-containing protein OS=Gallus gallus GN=ZFX PE=4 SV=1	1	0 of 8	0.939	0.999	0	0	0	0	0	0	1	1	0	1	1	1	0.631047	-0.241321	-0.872368	0.417411	0.63606	0.253554	0.562454	0.818236	0.429516	TRUE	TRUE	TRUE	19.0182	NA	NA	NA	NA	18.5781	20.286	20.0837	19.5845	20.2149	20.0542	19.7087	50.8474	NA	20.3042
303	A0A8V0XI10	tr|A0A8V0XI10|A0A8V0XI10_CHICK	RPA3	Replication protein A 14 kDa subunit	tr|A0A8V0XI10|A0A8V0XI10_CHICK Replication protein A 14 kDa subunit OS=Gallus gallus GN=RPA3 PE=1 SV=1	1	0 of 6	0.9129	0.9985	0	0	0	1	0	0	1	1	0	0	0	0	1.6097	2.89329	1.28359	0.0246196	0.00531287	0.127081	0.163484	0.0669613	0.268567	TRUE	FALSE	TRUE	20.6315	18.9858	NA	19.7011	NA	NA	21.2594	21.5056	NA	NA	18.4892	NA	12.0373	56.7772	NA
304	A0A8V0XI26	tr|A0A8V0XI26|A0A8V0XI26_CHICK	DDX1	ATP-dependent RNA helicase	tr|A0A8V0XI26|A0A8V0XI26_CHICK ATP-dependent RNA helicase OS=Gallus gallus GN=DDX1 PE=1 SV=1	22	0 of 12	1	0.999	9	8	10	12	13	10	11	8	11	14	6	8	0.61827	0.262629	-0.355641	0.140375	0.519393	0.385526	0.302886	0.733971	0.56625	TRUE	TRUE	TRUE	21.3474	20.6418	21.148	21.8016	21.5537	21.2655	22.6083	21.9842	21.8078	21.7661	21.6342	21.1531	42.4079	32.7039	18.9964
305	A0A8V0XI48	tr|A0A8V0XI48|A0A8V0XI48_CHICK	SEC24D	SEC24 homolog D, COPII coat complex component	tr|A0A8V0XI48|A0A8V0XI48_CHICK SEC24 homolog D, COPII coat complex component OS=Gallus gallus GN=SEC24D PE=1 SV=1	5	3 of 12	1	0.999	0	0	0	0	0	0	3	0	3	5	5	3	0.901784	-1.14473	-2.04651	0.117972	0.0521598	0.00173244	0.279976	0.23081	0.0164348	TRUE	TRUE	TRUE	18.8827	18.1854	18.3634	18.4692	18.8347	18.2922	21.4483	18.9326	20.5118	20.9353	20.3834	20.2562	117.426	21.5644	21.6897
306	A0A8V0XI70	tr|A0A8V0XI70|A0A8V0XI70_CHICK	NUP98	Nuclear pore complex protein Nup98-Nup96	tr|A0A8V0XI70|A0A8V0XI70_CHICK Nuclear pore complex protein Nup98-Nup96 OS=Gallus gallus GN=NUP98 PE=1 SV=1	16	4 of 12	1	0.999	1	0	1	4	0	4	16	3	6	5	4	2	1.69924	-0.238238	-1.93748	0.0188942	0.719283	0.00887206	0.148078	0.860499	0.0465783	TRUE	TRUE	TRUE	17.4158	17.4463	17.6312	18.908	17.7229	19.0015	21.8094	19.6644	19.8526	20.1142	19.8023	19.3822	121.618	58.6516	20.1413
307	A0A8V0XIB9	tr|A0A8V0XIB9|A0A8V0XIB9_CHICK	MYH15	Myosin, heavy chain 15	tr|A0A8V0XIB9|A0A8V0XIB9_CHICK Myosin, heavy chain 15 OS=Gallus gallus GN=MYH15 PE=3 SV=1	2	1 of 4	1	0.9989	0	0	0	0	0	0	0	0	2	0	2	1	-Inf	-Inf	-Inf	NA	NA	NA	0	0	0	FALSE	TRUE	TRUE	NA	NA	NA	NA	NA	NA	NA	NA	19.6245	19.7494	18.7923	18.7943	NA	NA	35.0115
308	A0A8V0XIC8	tr|A0A8V0XIC8|A0A8V0XIC8_CHICK	HNRNPD	Heteroous nuclear ribonucleoprotein D	tr|A0A8V0XIC8|A0A8V0XIC8_CHICK Heteroous nuclear ribonucleoprotein D OS=Gallus gallus GN=HNRNPD PE=1 SV=1	14	0 of 12	1	0.999	8	5	6	9	10	9	7	7	8	7	8	8	0.0609077	-0.206512	-0.26742	0.872266	0.58726	0.483486	0.918606	0.784696	0.644811	TRUE	TRUE	TRUE	22.0648	21.7014	21.2871	22.4438	21.9504	21.6606	22.3395	21.7902	22.3436	22.4583	22.0714	21.6934	21.4737	33.6603	22.2611
309	A0A8V0XIG9	tr|A0A8V0XIG9|A0A8V0XIG9_CHICK	AFDN	Afadin, adherens junction formation factor	tr|A0A8V0XIG9|A0A8V0XIG9_CHICK Afadin, adherens junction formation factor OS=Gallus gallus GN=AFDN PE=1 SV=1	4	4 of 8	1	0.999	0	0	0	0	0	0	1	0	2	4	1	1	0.807724	-0.929413	-1.73714	0.35732	0.121579	0.0547513	0.520159	0.346371	0.149819	TRUE	TRUE	TRUE	17.1011	NA	NA	NA	NA	16.5563	18.809	18.3613	18.8177	19.3696	18.7914	18.3744	62.0615	NA	29.1641
310	A0A8V0XIM8	tr|A0A8V0XIM8|A0A8V0XIM8_CHICK	HADH	Hydroxyacyl-CoA dehydrogenase	tr|A0A8V0XIM8|A0A8V0XIM8_CHICK Hydroxyacyl-CoA dehydrogenase OS=Gallus gallus GN=HADH PE=1 SV=1	1	0 of 5	1	0.999	0	0	0	0	0	0	2	1	0	0	0	0	Inf	1.32933	-Inf	NA	0.0398135	NA	0	0.196559	0	FALSE	TRUE	TRUE	NA	NA	NA	NA	NA	NA	19.2493	18.6735	17.57	NA	18.1893	17.1369	27.8551	NA	37.1412
311	A0A8V0XJ04	tr|A0A8V0XJ04|A0A8V0XJ04_CHICK	TFG	Trafficking from ER to golgi regulator	tr|A0A8V0XJ04|A0A8V0XJ04_CHICK Trafficking from ER to golgi regulator OS=Gallus gallus GN=TFG PE=1 SV=1	2	9 of 12	1	0.9989	1	0	1	0	0	1	2	0	0	0	0	0	0.164828	0.914299	0.749471	0.741926	0.0814526	0.147027	0.827911	0.28276	0.296366	TRUE	TRUE	TRUE	19.9338	19.453	20.0575	20.9454	19.2709	19.7431	21.7514	20.2836	19.4905	19.3622	19.2282	19.311	84.0666	46.7246	7.69681
312	A0A8V0XJD2	tr|A0A8V0XJD2|A0A8V0XJD2_CHICK	PDLIM5	PDZ and LIM domain 5	tr|A0A8V0XJD2|A0A8V0XJD2_CHICK PDZ and LIM domain 5 OS=Gallus gallus GN=PDLIM5 PE=1 SV=1	11	7 of 12	1	0.999	1	0	1	0	0	0	0	1	7	4	8	4	0.296547	-1.98355	-2.28009	0.557598	0.00100402	0.00028676	0.682071	0.0250826	0.00574824	TRUE	TRUE	TRUE	19.2609	18.7227	18.9712	18.8345	18.5574	18.0598	20.7895	19.5686	21.5381	20.8646	21.3326	21.1742	86.2979	16.6926	19.1677
313	A0A8V0XJR3	tr|A0A8V0XJR3|A0A8V0XJR3_CHICK	POLR2B	DNA-directed RNA polymerase subunit beta	tr|A0A8V0XJR3|A0A8V0XJR3_CHICK DNA-directed RNA polymerase subunit beta OS=Gallus gallus GN=POLR2B PE=1 SV=1	17	0 of 12	1	0.999	3	4	5	7	1	6	9	6	2	3	3	4	0.242947	0.637715	0.394768	0.580461	0.157957	0.372861	0.70492	0.393657	0.555539	TRUE	TRUE	TRUE	20.3279	19.811	20.4146	20.919	19.6245	20.3793	21.6538	20.7867	20.1271	20.0804	19.9188	19.7672	58.664	31.2358	11.1417
314	A0A8V0XJU7	tr|A0A8V0XJU7|A0A8V0XJU7_CHICK	MRI1	Methylthioribose-1-phosphate isomerase	tr|A0A8V0XJU7|A0A8V0XJU7_CHICK Methylthioribose-1-phosphate isomerase OS=Gallus gallus GN=MRI1 PE=3 SV=1	1	0 of 8	0.9881	0.9987	0	0	0	0	0	0	0	1	0	0	0	0	0.496454	2.29905	1.8026	0.37732	0.0156838	0.0419712	0.535961	0.116985	0.126487	TRUE	TRUE	TRUE	21.0292	20.316	20.408	20.3061	NA	19.6955	21.7334	21.6049	NA	NA	18.7122	NA	57.5943	26.5319	NA
315	A0A8V0XKI5	tr|A0A8V0XKI5|A0A8V0XKI5_CHICK	TMED10	Transmembrane p24 trafficking protein 10	tr|A0A8V0XKI5|A0A8V0XKI5_CHICK Transmembrane p24 trafficking protein 10 OS=Gallus gallus GN=TMED10 PE=1 SV=1	1	0 of 5	0.9992	0.9959	0	0	0	0	0	0	2	0	1	0	0	0	Inf	0.902567	-Inf	NA	0.121812	NA	0	0.346371	0	FALSE	TRUE	TRUE	NA	NA	NA	NA	NA	NA	20.3315	20.209	19.7515	NA	19.4042	18.9475	5.99838	NA	27.1687
316	A0A8V0XKP3	tr|A0A8V0XKP3|A0A8V0XKP3_CHICK	METTL3	Methyltransferase 3, N6-adenosine-methyltransferase complex catalytic subunit	tr|A0A8V0XKP3|A0A8V0XKP3_CHICK Methyltransferase 3, N6-adenosine-methyltransferase complex catalytic subunit OS=Gallus gallus GN=METTL3 PE=3 SV=1	2	5 of 6	1	0.999	1	0	0	0	0	0	2	0	0	0	0	0	1.21443	1.18566	-0.0287746	0.148973	0.157869	0.9712	0.306552	0.393657	0.988382	TRUE	TRUE	FALSE	18.7658	NA	17.7356	NA	NA	NA	20.5528	18.3775	NA	18.4924	NA	18.0665	90.1538	48.4534	20.7246
317	A0A8V0XKR9	tr|A0A8V0XKR9|A0A8V0XKR9_CHICK	PPA2	inorganic diphosphatase	tr|A0A8V0XKR9|A0A8V0XKR9_CHICK inorganic diphosphatase OS=Gallus gallus GN=PPA2 PE=1 SV=1	1	0 of 9	0.9416	0.999	0	0	0	0	0	0	1	0	1	1	0	0	2.05253	0.594413	-1.45812	0.0100195	0.316909	0.0421358	0.133574	0.579846	0.126695	TRUE	TRUE	TRUE	NA	16.6445	NA	19.1228	19.1391	NA	20.561	20.1085	19.4678	19.501	19.2104	19.1878	44.834	98.3865	11.4433
318	A0A8V0XL85	tr|A0A8V0XL85|A0A8V0XL85_CHICK	OTUD4	ubiquitinyl hydrolase 1	tr|A0A8V0XL85|A0A8V0XL85_CHICK ubiquitinyl hydrolase 1 OS=Gallus gallus GN=OTUD4 PE=1 SV=1	1	0 of 7	1	0.9989	0	0	0	0	0	0	1	0	0	0	0	1	1.50944	0.788971	-0.720472	0.027219	0.173366	0.210642	0.165276	0.418878	0.378127	FALSE	TRUE	TRUE	18.4493	NA	NA	18.4464	NA	NA	20.4713	19.4433	NA	19.4134	18.7546	19.337	48.3545	0.145832	23.057
319	A0A8V0XLF1	tr|A0A8V0XLF1|A0A8V0XLF1_CHICK	ARID1B	AT-rich interaction domain 1B	tr|A0A8V0XLF1|A0A8V0XLF1_CHICK AT-rich interaction domain 1B OS=Gallus gallus GN=ARID1B PE=1 SV=1	39	1 of 12	1	0.999	22	12	11	16	28	13	25	32	32	33	35	27	0.784105	-0.387968	-1.17207	0.126306	0.436637	0.0282398	0.290053	0.676251	0.0941091	TRUE	TRUE	TRUE	21.4306	19.7458	19.7798	20.4332	21.3746	19.9182	21.0946	22.1385	21.4806	21.6395	21.654	21.3037	56.9736	60.782	11.0518
320	A0A8V0XLG1	tr|A0A8V0XLG1|A0A8V0XLG1_CHICK	AQR	Aquarius intron-binding spliceosomal factor	tr|A0A8V0XLG1|A0A8V0XLG1_CHICK Aquarius intron-binding spliceosomal factor OS=Gallus gallus GN=AQR PE=1 SV=1	20	0 of 12	1	0.999	12	6	14	16	7	10	11	9	6	9	5	8	-0.0190175	0.707391	0.726409	0.960609	0.0803405	0.0732464	0.980243	0.28029	0.186356	TRUE	TRUE	TRUE	21.1856	20.5333	21.0036	21.6504	20.4602	21.004	21.7113	21.1214	20.3507	20.5693	20.2217	20.3256	35.7808	31.8089	10.4035
321	A0A8V0XLP4	tr|A0A8V0XLP4|A0A8V0XLP4_CHICK	MED23	Mediator of RNA polymerase II transcription subunit 23	tr|A0A8V0XLP4|A0A8V0XLP4_CHICK Mediator of RNA polymerase II transcription subunit 23 OS=Gallus gallus GN=MED23 PE=1 SV=1	4	10 of 12	1	0.999	2	1	1	0	1	1	2	5	2	1	2	1	0.918527	0.13288	-0.785647	0.141011	0.825615	0.203939	0.302886	0.922869	0.368594	TRUE	TRUE	TRUE	19.5565	17.8353	18.2859	18.0387	18.3781	18.1018	19.8172	21.0934	19.4203	19.0462	19.7414	18.6511	96.0644	62.9658	31.7892
322	A0A8V0XM21	tr|A0A8V0XM21|A0A8V0XM21_CHICK	HBBA	Hemoglobin subunit epsilon 1	tr|A0A8V0XM21|A0A8V0XM21_CHICK Hemoglobin subunit epsilon 1 OS=Gallus gallus GN=HBBA PE=1 SV=1	4	5 of 12	1	0.999	0	2	1	2	0	2	4	1	2	3	2	3	0.958935	0.023359	-0.935576	0.0908081	0.965592	0.0982562	0.247306	0.988333	0.224901	TRUE	TRUE	TRUE	18.0956	19.1051	17.9391	18.9419	18.0455	20.3602	20.7192	18.7925	19.6207	19.6719	19.3262	19.2052	73.6694	39.3102	15.4806
323	A0A8V0XM32	tr|A0A8V0XM32|A0A8V0XM32_CHICK	AKAP8	A-kinase anchoring protein 8	tr|A0A8V0XM32|A0A8V0XM32_CHICK A-kinase anchoring protein 8 OS=Gallus gallus GN=AKAP8 PE=3 SV=1	10	1 of 12	1	0.999	6	8	6	6	8	6	5	1	9	8	6	6	-0.0148017	-0.619069	-0.604267	0.974285	0.189672	0.199916	0.985988	0.430784	0.36431	TRUE	TRUE	TRUE	21.9289	21.5009	21.0514	21.8865	21.9566	21.983	21.9702	20.3985	22.5322	22.6987	22.215	21.3388	39.7849	26.2297	35.6158
324	A0A8V0XM45	tr|A0A8V0XM45|A0A8V0XM45_CHICK	ACIN1	SAP domain-containing protein	tr|A0A8V0XM45|A0A8V0XM45_CHICK SAP domain-containing protein OS=Gallus gallus GN=ACIN1 PE=4 SV=1	12	1 of 12	1	0.999	8	6	8	7	4	8	9	4	6	6	3	7	-0.0164023	0.733537	0.749939	0.971881	0.128758	0.121012	0.985592	0.356331	0.259901	TRUE	TRUE	TRUE	21.2263	20.7511	21.3641	21.6267	20.3612	21.2853	22.6344	20.6218	20.4289	20.3832	20.3583	20.798	79.5864	24.0777	15.2057
325	A0A8V0XM57	tr|A0A8V0XM57|A0A8V0XM57_CHICK	SYNPO2	Synaptopodin 2	tr|A0A8V0XM57|A0A8V0XM57_CHICK Synaptopodin 2 OS=Gallus gallus GN=SYNPO2 PE=1 SV=1	2	2 of 5	1	0.999	0	0	0	0	0	0	0	0	2	3	3	7	Inf	-1.40196	-Inf	NA	0.051442	NA	0	0.230785	0	FALSE	TRUE	TRUE	NA	NA	NA	NA	NA	NA	19.3633	NA	20.6014	20.8285	21.03	20.6012	NA	NA	14.6521
326	A0A8V0XMS5	tr|A0A8V0XMS5|A0A8V0XMS5_CHICK	CELF2	CUGBP Elav-like family member 2	tr|A0A8V0XMS5|A0A8V0XMS5_CHICK CUGBP Elav-like family member 2 OS=Gallus gallus GN=CELF2 PE=3 SV=1	2	5 of 8	1	0.9968	0	0	0	1	0	0	1	0	0	3	0	3	0.81366	-0.472235	-1.2859	0.281804	0.512247	0.0194552	0.453308	0.730127	0.0737155	TRUE	TRUE	TRUE	18.2501	NA	18.1683	19.4003	NA	NA	19.4199	NA	20.4012	20.1629	19.3988	19.6056	NA	51.9023	31.9697
327	A0A8V0XMY7	tr|A0A8V0XMY7|A0A8V0XMY7_CHICK	SEC24B	SEC24 homolog B, COPII coat complex component	tr|A0A8V0XMY7|A0A8V0XMY7_CHICK SEC24 homolog B, COPII coat complex component OS=Gallus gallus GN=SEC24B PE=1 SV=1	9	0 of 12	1	0.999	4	4	4	4	6	5	10	6	6	6	6	5	0.745028	0.00842791	-0.7366	0.106008	0.984785	0.109703	0.264627	0.996255	0.244338	TRUE	TRUE	TRUE	19.896	19.5249	20.0343	19.9683	20.3245	19.7241	21.875	20.48	20.5655	20.9429	20.7072	20.1543	71.5999	14.7446	21.9299
328	A0A8V0XN14	tr|A0A8V0XN14|A0A8V0XN14_CHICK	NA	Forkhead box F1	tr|A0A8V0XN14|A0A8V0XN14_CHICK Forkhead box F1 OS=Gallus gallus GN=NA PE=4 SV=1	1	0 of 8	1	0.999	0	0	0	0	0	0	0	1	2	2	1	0	Inf	-1.00638	-Inf	NA	0.0493647	NA	0	0.224225	0	TRUE	TRUE	TRUE	NA	NA	NA	NA	20.6482	19.7478	20.4615	21.1829	21.8943	22.0499	21.625	20.4967	39.0585	NA	38.8411
329	A0A8V0XNC8	tr|A0A8V0XNC8|A0A8V0XNC8_CHICK	MEMO1	Protein MEMO1	tr|A0A8V0XNC8|A0A8V0XNC8_CHICK Protein MEMO1 OS=Gallus gallus GN=MEMO1 PE=1 SV=1	1	0 of 11	1	0.9963	1	1	0	1	1	1	1	2	0	0	1	1	1.00442	0.599975	-0.404442	0.0347218	0.21883	0.400656	0.176166	0.468844	0.578676	TRUE	TRUE	TRUE	21.0495	20.0758	20.2756	21.4567	21.4158	20.9642	22.2655	22.2297	NA	20.9634	21.2714	21.1217	40.7849	44.563	10.644
330	A0A8V0XNJ2	tr|A0A8V0XNJ2|A0A8V0XNJ2_CHICK	CDK8	Cyclin dependent kinase 8	tr|A0A8V0XNJ2|A0A8V0XNJ2_CHICK Cyclin dependent kinase 8 OS=Gallus gallus GN=CDK8 PE=3 SV=1	2	6 of 10	0.9973	0.9981	1	0	1	1	0	0	2	1	1	0	1	1	1.04723	-0.0681386	-1.11537	0.0877805	0.900287	0.0553374	0.246372	0.96562	0.150951	TRUE	TRUE	TRUE	18.9217	17.7927	18.9742	NA	NA	18.5869	20.8252	19.4182	19.8525	19.296	20.0291	19.5354	78.4646	39.0405	22.2206
331	A0A8V0XNS5	tr|A0A8V0XNS5|A0A8V0XNS5_CHICK	MCM4	DNA replication licensing factor MCM4	tr|A0A8V0XNS5|A0A8V0XNS5_CHICK DNA replication licensing factor MCM4 OS=Gallus gallus GN=MCM4 PE=1 SV=1	6	5 of 11	1	0.999	2	0	0	2	0	0	5	2	1	0	0	1	0.547972	0.625159	0.0771869	0.52575	0.435886	0.928305	0.652589	0.676058	0.964398	TRUE	TRUE	TRUE	19.5291	NA	17.1252	19.044	17.9576	16.9543	21.1309	20.4135	18.4383	18.1102	18.9338	18.4734	100.663	64.8398	24.2001
332	A0A8V0XNY0	tr|A0A8V0XNY0|A0A8V0XNY0_CHICK	FARP1	FERM, ARH/RhoGEF and pleckstrin domain protein 1	tr|A0A8V0XNY0|A0A8V0XNY0_CHICK FERM, ARH/RhoGEF and pleckstrin domain protein 1 OS=Gallus gallus GN=FARP1 PE=4 SV=1	5	6 of 11	1	0.999	0	0	0	0	0	0	2	1	2	3	2	1	0.766091	-1.28563	-2.05172	0.211596	0.0318355	0.00322789	0.376295	0.177442	0.0248285	TRUE	TRUE	TRUE	17.5375	NA	17.7493	17.5289	17.5256	17.2894	20.2376	18.4326	19.6533	20.0186	19.8027	19.1531	104.851	8.85629	23.7441
333	A0A8V0XNZ1	tr|A0A8V0XNZ1|A0A8V0XNZ1_CHICK	SNW1	SNW domain-containing protein 1	tr|A0A8V0XNZ1|A0A8V0XNZ1_CHICK SNW domain-containing protein 1 OS=Gallus gallus GN=SNW1 PE=1 SV=1	8	0 of 12	1	0.999	7	2	5	6	7	5	9	5	3	4	5	4	0.25009	0.818896	0.568806	0.541333	0.0576986	0.174838	0.668239	0.240956	0.332142	TRUE	TRUE	TRUE	21.6401	20.6281	21.4695	21.843	21.3403	21.2079	22.5483	21.4844	20.7945	20.7828	20.6999	21.0281	49.3245	31.6952	10.1087
334	A0A8V0XP15	tr|A0A8V0XP15|A0A8V0XP15_CHICK	IPO5	Importin 5	tr|A0A8V0XP15|A0A8V0XP15_CHICK Importin 5 OS=Gallus gallus GN=IPO5 PE=1 SV=1	3	2 of 12	1	0.999	2	1	1	1	1	1	2	1	1	0	0	0	0.589038	0.712154	0.123116	0.264353	0.181004	0.812059	0.432512	0.423454	0.89455	TRUE	TRUE	TRUE	20.0731	18.9599	18.5663	18.5005	18.5345	18.8699	20.8545	20.1969	18.9271	18.7808	19.0632	18.8362	71.4659	58.2843	8.68218
335	A0A8V0XP40	tr|A0A8V0XP40|A0A8V0XP40_CHICK	SEC61B	Sec61 translocon beta subunit	tr|A0A8V0XP40|A0A8V0XP40_CHICK Sec61 translocon beta subunit OS=Gallus gallus GN=SEC61B PE=1 SV=1	1	0 of 7	1	0.999	0	0	1	0	2	2	1	1	1	1	1	3	Inf	-0.182231	-Inf	NA	0.696129	NA	0	0.850961	0	TRUE	TRUE	TRUE	NA	NA	NA	NA	21.6005	NA	22.9885	22.6811	22.8949	22.4854	22.5262	22.516	43.3191	NA	14.2712
336	A0A8V0XP80	tr|A0A8V0XP80|A0A8V0XP80_CHICK	ZBTB10	Zinc finger and BTB domain containing 10	tr|A0A8V0XP80|A0A8V0XP80_CHICK Zinc finger and BTB domain containing 10 OS=Gallus gallus GN=ZBTB10 PE=1 SV=1	1	0 of 12	0.9969	0.9985	0	0	0	0	0	0	0	0	0	0	0	1	0.809753	-0.832078	-1.64183	0.0747854	0.0678353	0.00135973	0.232283	0.262631	0.0141648	TRUE	TRUE	TRUE	20.7843	20.6405	20.0746	21.0655	21.1976	20.434	22.3884	21.784	22.1624	22.4414	22.404	22.1244	54.2713	26.8519	11.2426
337	A0A8V0XPA4	tr|A0A8V0XPA4|A0A8V0XPA4_CHICK	FAM98A	Family with sequence similarity 98 member A	tr|A0A8V0XPA4|A0A8V0XPA4_CHICK Family with sequence similarity 98 member A OS=Gallus gallus GN=FAM98A PE=1 SV=1	2	7 of 10	1	0.999	0	0	0	0	0	0	0	0	2	3	2	2	-0.0859366	-1.40347	-1.31753	0.854117	0.00552784	0.00824401	0.904521	0.0686421	0.0438859	TRUE	TRUE	TRUE	19.1871	NA	19.8462	20.2448	19.5693	19.9674	NA	19.4836	21.614	21.2148	20.5361	20.9428	18.6061	34.8395	31.1558
338	A0A8V0XPH7	tr|A0A8V0XPH7|A0A8V0XPH7_CHICK	DEK	DEK proto-onco	tr|A0A8V0XPH7|A0A8V0XPH7_CHICK DEK proto-onco OS=Gallus gallus GN=DEK PE=1 SV=1	1	0 of 12	1	0.9985	0	0	0	0	0	0	2	1	0	0	0	0	0.557962	0.811613	0.253651	0.290524	0.131319	0.626036	0.460326	0.360478	0.76477	TRUE	TRUE	TRUE	20.2378	19.5637	20.0556	20.1761	19.6285	19.5399	22.0703	21.0264	19.1233	20.1017	20.0067	19.7869	84.16	19.3004	26.9416
339	A0A8V0XPN5	tr|A0A8V0XPN5|A0A8V0XPN5_CHICK	RPS23	Small ribosomal subunit protein uS12	tr|A0A8V0XPN5|A0A8V0XPN5_CHICK Small ribosomal subunit protein uS12 OS=Gallus gallus GN=RPS23 PE=1 SV=1	8	2 of 12	1	0.999	3	2	1	1	2	1	6	6	8	7	7	6	1.31458	-0.358176	-1.67275	0.0416854	0.555008	0.0123628	0.189198	0.76252	0.0582148	TRUE	TRUE	TRUE	20.6186	19.2391	19.5412	19.4011	20.1791	19.3465	22.7326	21.8002	21.4864	21.4246	21.3315	21.2485	92.2923	50.2788	7.20761
340	A0A8V0XQ89	tr|A0A8V0XQ89|A0A8V0XQ89_CHICK	NAF1	H/ACA ribonucleoprotein complex non-core subunit NAF1	tr|A0A8V0XQ89|A0A8V0XQ89_CHICK H/ACA ribonucleoprotein complex non-core subunit NAF1 OS=Gallus gallus GN=NAF1 PE=1 SV=1	1	0 of 10	0.997	0.999	0	0	0	1	1	0	1	1	0	0	0	1	0.612095	1.12888	0.516783	0.308805	0.133993	0.47864	0.476826	0.363993	0.640569	TRUE	TRUE	TRUE	19.6386	18.1564	19.18	19.8092	19.1412	18.3927	20.9855	20.713	NA	NA	18.8483	18.5102	71.8544	42.3383	16.498
341	A0A8V0XQ96	tr|A0A8V0XQ96|A0A8V0XQ96_CHICK	ITIH2	Inter-alpha-trypsin inhibitor heavy chain 2	tr|A0A8V0XQ96|A0A8V0XQ96_CHICK Inter-alpha-trypsin inhibitor heavy chain 2 OS=Gallus gallus GN=ITIH2 PE=1 SV=1	1	0 of 5	0.9142	0.9985	0	0	0	0	0	0	0	0	0	1	0	0	Inf	-0.199791	-Inf	NA	0.788586	NA	0	0.897722	0	FALSE	TRUE	TRUE	NA	NA	NA	NA	NA	NA	19.1031	NA	18.4558	19.8993	19.5329	19.3237	NA	NA	37.3304
342	A0A8V0XQE6	tr|A0A8V0XQE6|A0A8V0XQE6_CHICK	ABCE1	ATP binding cassette subfamily E member 1	tr|A0A8V0XQE6|A0A8V0XQE6_CHICK ATP binding cassette subfamily E member 1 OS=Gallus gallus GN=ABCE1 PE=1 SV=1	2	7 of 8	1	0.9985	0	0	0	0	0	0	1	1	0	0	0	0	1.61371	0.808784	-0.804931	0.07895	0.303417	0.357415	0.23756	0.564052	0.544143	TRUE	TRUE	TRUE	NA	NA	17.6748	17.5121	17.7675	NA	19.2923	20.5616	NA	19.8627	17.7836	17.5487	84.1719	7.96703	94.1724
343	A0A8V0XQF4	tr|A0A8V0XQF4|A0A8V0XQF4_CHICK	YAP1	Yes associated protein 1	tr|A0A8V0XQF4|A0A8V0XQF4_CHICK Yes associated protein 1 OS=Gallus gallus GN=YAP1 PE=1 SV=1	12	0 of 12	1	0.999	14	2	4	7	8	7	9	12	8	9	9	8	0.627675	0.0658818	-0.561793	0.174099	0.883212	0.221177	0.33423	0.955618	0.388602	TRUE	TRUE	TRUE	21.9722	20.3607	20.4443	21.2163	21.3436	20.8478	22.169	22.1437	21.5906	21.7182	21.7347	21.1972	40.9252	55.2629	16.0946
344	A0A8V0XQU1	tr|A0A8V0XQU1|A0A8V0XQU1_CHICK	ZC3HC1	Zinc finger C3HC-type containing 1	tr|A0A8V0XQU1|A0A8V0XQU1_CHICK Zinc finger C3HC-type containing 1 OS=Gallus gallus GN=ZC3HC1 PE=1 SV=1	2	3 of 6	1	0.999	0	0	0	0	0	1	3	1	0	0	0	0	1.6667	1.0018	-0.664899	0.0897458	0.285536	0.471299	0.246536	0.54947	0.635861	TRUE	TRUE	TRUE	19.2561	NA	19.1119	NA	NA	19.3669	22.3345	NA	NA	19.3746	NA	20.3232	109.362	7.06113	44.888
345	A0A8V0XQZ2	tr|A0A8V0XQZ2|A0A8V0XQZ2_CHICK	SSBP2	Single stranded DNA binding protein 2	tr|A0A8V0XQZ2|A0A8V0XQZ2_CHICK Single stranded DNA binding protein 2 OS=Gallus gallus GN=SSBP2 PE=4 SV=1	4	7 of 12	0.9999	0.999	2	2	2	2	2	1	3	3	1	2	2	2	0.18114	0.34443	0.16329	0.712307	0.485629	0.73947	0.810255	0.713431	0.848499	TRUE	TRUE	TRUE	20.3194	19.6469	19.7839	20.0187	20.1001	18.5214	20.8113	21.0607	19.5085	19.7728	20.1222	19.7122	58.1381	20.9764	18.2958
346	A0A8V0XR62	tr|A0A8V0XR62|A0A8V0XR62_CHICK	NOP56	NOP56 ribonucleoprotein	tr|A0A8V0XR62|A0A8V0XR62_CHICK NOP56 ribonucleoprotein OS=Gallus gallus GN=NOP56 PE=1 SV=1	11	5 of 12	1	0.999	3	0	0	0	3	0	4	2	8	5	10	10	0.828142	-1.51199	-2.34014	0.108854	0.00684154	0.000193274	0.266547	0.0791018	0.00464911	TRUE	TRUE	TRUE	18.3654	17.2494	17.6816	17.9729	18.9048	17.1489	19.8702	18.6579	20.0782	20.2633	20.3037	19.9846	67.3951	32.0792	10.3993
347	A0A8V0XR72	tr|A0A8V0XR72|A0A8V0XR72_CHICK	PUM2	Pumilio RNA binding family member 2	tr|A0A8V0XR72|A0A8V0XR72_CHICK Pumilio RNA binding family member 2 OS=Gallus gallus GN=PUM2 PE=1 SV=1	2	5 of 10	1	0.999	0	1	0	0	1	1	1	2	1	2	2	1	1.09403	0.312024	-0.782011	0.0504342	0.467391	0.148488	0.19536	0.699945	0.298114	TRUE	TRUE	TRUE	NA	18.6916	NA	19.2224	19.6182	19.7405	20.6269	20.2186	19.1015	20.2501	20.2092	19.3954	33.0265	25.7278	38.0044
348	A0A8V0XRD5	tr|A0A8V0XRD5|A0A8V0XRD5_CHICK	PSMA6	Proteasome subunit alpha type	tr|A0A8V0XRD5|A0A8V0XRD5_CHICK Proteasome subunit alpha type OS=Gallus gallus GN=PSMA6 PE=1 SV=1	4	3 of 12	1	0.999	1	1	1	1	3	1	2	2	2	2	1	2	1.09525	0.236351	-0.858898	0.0217788	0.591257	0.0636753	0.155165	0.787574	0.169161	TRUE	TRUE	TRUE	20.8373	20.3786	19.9993	19.8117	21.0033	20.3912	22.2024	21.811	21.5364	21.0299	21.0635	20.8327	51.8663	32.6218	21.9799
349	A0A8V0XRE7	tr|A0A8V0XRE7|A0A8V0XRE7_CHICK	RPL24	Ribosomal protein L24	tr|A0A8V0XRE7|A0A8V0XRE7_CHICK Ribosomal protein L24 OS=Gallus gallus GN=RPL24 PE=1 SV=1	11	1 of 12	1	0.999	4	1	2	2	4	3	8	9	6	6	5	7	1.94955	-0.673141	-2.62269	0.02039	0.387647	0.00319339	0.15102	0.640094	0.0247067	TRUE	TRUE	TRUE	20.4891	19.0595	19.5241	19.598	20.0497	19.4694	23.8503	23.0995	22.1528	22.4125	22.1322	22.464	106.613	45.0725	11.9228
350	A0A8V0XRN1	tr|A0A8V0XRN1|A0A8V0XRN1_CHICK	MRPL57	Histone deacetylase complex subunit SAP18	tr|A0A8V0XRN1|A0A8V0XRN1_CHICK Histone deacetylase complex subunit SAP18 OS=Gallus gallus GN=MRPL57 PE=1 SV=1	3	3 of 12	1	0.999	2	2	2	2	1	1	1	1	1	1	1	0	-0.127567	1.14882	1.27639	0.783526	0.0228279	0.0128905	0.859212	0.143857	0.060262	TRUE	TRUE	TRUE	22.8573	22.8452	22.9794	23.6665	22.3245	23.331	24.1903	21.9924	21.6797	22.1275	21.7517	21.684	69.9016	30.2476	15.8011
351	A0A8V0XRS8	tr|A0A8V0XRS8|A0A8V0XRS8_CHICK	CDC5L	Cell division cycle 5 like	tr|A0A8V0XRS8|A0A8V0XRS8_CHICK Cell division cycle 5 like OS=Gallus gallus GN=CDC5L PE=1 SV=1	14	3 of 12	1	0.999	6	4	5	9	3	3	7	3	2	3	3	3	-0.100119	0.79961	0.899729	0.817277	0.0789034	0.0507583	0.879944	0.278652	0.144222	TRUE	TRUE	TRUE	21.3028	20.3755	20.8927	21.6257	20.2097	20.7505	22.0298	20.8063	19.929	20.2309	20.1594	20.2786	60.1716	35.4547	10.3168
352	A0A8V0XRV7	tr|A0A8V0XRV7|A0A8V0XRV7_CHICK	RBM17	Splicing factor 45	tr|A0A8V0XRV7|A0A8V0XRV7_CHICK Splicing factor 45 OS=Gallus gallus GN=RBM17 PE=1 SV=1	2	1 of 12	1	0.9971	0	0	0	0	2	0	0	0	1	1	0	0	0.586441	0.0891148	-0.497326	0.170326	0.830093	0.241062	0.330523	0.926816	0.414188	TRUE	TRUE	TRUE	20.1886	19.652	19.2961	19.679	20.2861	19.8588	21.3834	19.6331	20.2225	20.2582	20.2634	20.0608	61.0965	26.3583	6.41214
353	A0A8V0XRY4	tr|A0A8V0XRY4|A0A8V0XRY4_CHICK	TNPO3	Transportin 3	tr|A0A8V0XRY4|A0A8V0XRY4_CHICK Transportin 3 OS=Gallus gallus GN=TNPO3 PE=1 SV=1	7	8 of 12	1	0.999	3	1	1	2	2	1	11	4	2	3	3	1	1.40801	1.49163	0.0836171	0.0267883	0.0200037	0.886757	0.165136	0.134838	0.940801	TRUE	TRUE	TRUE	18.7596	17.4181	17.7956	18.2744	18.6743	18.1356	20.9435	20.1263	18.9545	17.4475	18.1245	17.3867	82.2081	40.4264	54.8968
354	A0A8V0XS80	tr|A0A8V0XS80|A0A8V0XS80_CHICK	NA	Forkhead box C2	tr|A0A8V0XS80|A0A8V0XS80_CHICK Forkhead box C2 OS=Gallus gallus GN=NA PE=4 SV=1	4	5 of 12	1	0.999	3	0	1	1	2	1	1	1	2	3	5	4	-0.277766	-2.13647	-1.8587	0.592316	0.000663504	0.00210534	0.716734	0.0178508	0.018948	TRUE	TRUE	TRUE	21.6764	19.8466	19.5183	21.0873	20.4165	19.3147	21.1381	20.1482	21.99	22.3432	22.8595	22.3708	50.1679	66.7901	25.5474
355	A0A8V0XSJ7	tr|A0A8V0XSJ7|A0A8V0XSJ7_CHICK	NOVA1	NOVA alternative splicing regulator 1	tr|A0A8V0XSJ7|A0A8V0XSJ7_CHICK NOVA alternative splicing regulator 1 OS=Gallus gallus GN=NOVA1 PE=1 SV=1	5	0 of 12	1	0.999	5	6	6	4	5	4	4	4	4	4	3	5	0.273174	0.861222	0.588048	0.515719	0.0522795	0.171631	0.645486	0.23081	0.328133	TRUE	TRUE	TRUE	22.141	22.0671	22.4201	22.8351	22.2131	22.4399	23.8083	22.0946	21.8877	21.9143	21.6335	21.6756	65.4935	25.4275	9.92716
356	A0A8V0XT53	tr|A0A8V0XT53|A0A8V0XT53_CHICK	PALLD	Palladin, cytoskeletal associated protein	tr|A0A8V0XT53|A0A8V0XT53_CHICK Palladin, cytoskeletal associated protein OS=Gallus gallus GN=PALLD PE=1 SV=1	20	3 of 12	1	0.999	5	3	4	5	5	3	14	6	13	19	21	15	0.515348	-1.26895	-1.7843	0.267066	0.0119755	0.00105905	0.434264	0.106036	0.0120787	TRUE	TRUE	TRUE	20.58	19.652	19.5571	20.1416	19.7614	19.8269	21.6928	20.711	21.9137	22.0286	21.6867	21.4389	67.5512	34.0013	17.5553
357	A0A8V0XT87	tr|A0A8V0XT87|A0A8V0XT87_CHICK	PDS5B	PDS5 cohesin associated factor B	tr|A0A8V0XT87|A0A8V0XT87_CHICK PDS5 cohesin associated factor B OS=Gallus gallus GN=PDS5B PE=1 SV=1	9	6 of 12	1	0.999	4	0	2	1	0	0	3	6	5	2	3	3	0.915655	0.498963	-0.416692	0.0945965	0.34745	0.430739	0.251555	0.607199	0.605243	TRUE	TRUE	TRUE	19.3299	17.64	18.5227	18.4624	18.8103	18.1757	20.5747	20.057	18.9174	18.4198	19.165	19.1196	68.5561	47.282	21.5273
358	A0A8V0XT90	tr|A0A8V0XT90|A0A8V0XT90_CHICK	SH3D19	SH3 domain containing 19	tr|A0A8V0XT90|A0A8V0XT90_CHICK SH3 domain containing 19 OS=Gallus gallus GN=SH3D19 PE=1 SV=1	1	0 of 3	1	0.9952	0	0	0	0	0	0	1	0	1	2	1	1	Inf	-1.25945	-Inf	NA	0.136085	NA	0	0.367804	0	FALSE	FALSE	FALSE	NA	NA	NA	NA	NA	NA	17.644	NA	18.8699	NA	NA	18.9369	NA	NA	3.28133
359	A0A8V0XT91	tr|A0A8V0XT91|A0A8V0XT91_CHICK	SRP19	Signal recognition particle 19 kDa protein	tr|A0A8V0XT91|A0A8V0XT91_CHICK Signal recognition particle 19 kDa protein OS=Gallus gallus GN=SRP19 PE=1 SV=1	1	0 of 10	0.9399	0.999	0	0	0	0	0	0	1	1	0	0	0	0	2.30874	0.329778	-1.97896	0.00220237	0.524474	0.0063801	0.0834653	0.738168	0.0369136	TRUE	TRUE	TRUE	18.318	NA	18.1491	NA	21.1265	18.9965	20.8976	21.1483	20.771	20.467	20.0622	19.5497	47.9317	8.26927	34.6298
360	A0A8V0XTL6	tr|A0A8V0XTL6|A0A8V0XTL6_CHICK	MATR3	Matrin 3	tr|A0A8V0XTL6|A0A8V0XTL6_CHICK Matrin 3 OS=Gallus gallus GN=MATR3 PE=1 SV=1	40	0 of 12	1	0.999	30	22	22	22	34	28	47	24	47	44	40	36	0.91619	-0.853346	-1.76954	0.040976	0.0549608	0.000551603	0.187239	0.233709	0.00889965	TRUE	TRUE	TRUE	21.1686	20.66	20.6753	21.1066	21.7697	21.0923	22.9399	21.4734	22.8108	22.8997	22.6886	22.2896	62.6603	18.7686	17.3983
361	A0A8V0XTM2	tr|A0A8V0XTM2|A0A8V0XTM2_CHICK	PAPSS1	3'-phosphoadenosine 5'-phosphosulfate synthase 1	tr|A0A8V0XTM2|A0A8V0XTM2_CHICK 3'-phosphoadenosine 5'-phosphosulfate synthase 1 OS=Gallus gallus GN=PAPSS1 PE=1 SV=1	18	4 of 12	1	0.999	13	4	4	4	6	2	19	15	4	8	7	6	1.03643	0.26344	-0.772987	0.144938	0.702107	0.269937	0.304799	0.854535	0.449767	TRUE	TRUE	TRUE	21.0658	19.2733	19.2112	19.5484	20.0448	18.7462	22.6195	21.8338	20.2993	20.6934	20.8145	20.3833	93.8495	72.9259	17.011
362	A0A8V0XTN2	tr|A0A8V0XTN2|A0A8V0XTN2_CHICK	GSE1	Gse1 coiled-coil protein	tr|A0A8V0XTN2|A0A8V0XTN2_CHICK Gse1 coiled-coil protein OS=Gallus gallus GN=GSE1 PE=4 SV=1	4	5 of 7	1	0.9921	1	0	0	0	0	0	1	1	0	2	0	0	0.571581	0.0836969	-0.487884	0.433546	0.898634	0.463218	0.575217	0.96562	0.630491	TRUE	TRUE	TRUE	18.4211	NA	17.1927	NA	NA	NA	18.5476	18.2093	NA	18.8752	18.73	17.2792	16.5034	56.818	48.5771
363	A0A8V0XTR4	tr|A0A8V0XTR4|A0A8V0XTR4_CHICK	CTNNA1	Catenin alpha 1	tr|A0A8V0XTR4|A0A8V0XTR4_CHICK Catenin alpha 1 OS=Gallus gallus GN=CTNNA1 PE=1 SV=1	1	0 of 4	1	0.9989	0	0	0	0	0	0	2	0	0	0	0	0	0.932353	1.04859	0.116242	0.255111	0.266702	0.882407	0.425606	0.527	0.940636	FALSE	FALSE	FALSE	20.3317	NA	20.2548	NA	NA	NA	21.2256	NA	NA	NA	NA	20.177	NA	3.76939	NA
364	A0A8V0XU17	tr|A0A8V0XU17|A0A8V0XU17_CHICK	QKI	QKI, KH domain containing RNA binding	tr|A0A8V0XU17|A0A8V0XU17_CHICK QKI, KH domain containing RNA binding OS=Gallus gallus GN=QKI PE=1 SV=1	1	0 of 7	0.9997	0.9956	0	0	0	0	0	0	1	0	0	0	0	0	0.596449	0.264318	-0.332131	0.397583	0.677469	0.602073	0.547997	0.838001	0.745129	FALSE	TRUE	TRUE	NA	NA	19.9709	20.7018	NA	20.0295	21.8361	NA	20.5273	NA	20.5851	20.893	78.5437	35.0752	14.0659
365	A0A8V0XU52	tr|A0A8V0XU52|A0A8V0XU52_CHICK	TFAP2B	Transcription factor AP-2 beta	tr|A0A8V0XU52|A0A8V0XU52_CHICK Transcription factor AP-2 beta OS=Gallus gallus GN=TFAP2B PE=3 SV=1	7	6 of 12	0.9998	0.999	2	2	2	3	4	3	3	6	1	2	1	1	2.42619	3.64112	1.21493	5.27006113970159e-05	3.98374861273732e-07	0.0149056	0.0101486	0.000109061	0.0646562	TRUE	TRUE	TRUE	19.4875	18.9458	18.9136	19.888	21.6352	20.7802	21.6707	22.8536	18.3927	18.4539	17.8135	17.715	62.4053	33.3536	26.0816
366	A0A8V0XUD0	tr|A0A8V0XUD0|A0A8V0XUD0_CHICK	EEF1D	Eukaryotic translation elongation factor 1 delta	tr|A0A8V0XUD0|A0A8V0XUD0_CHICK Eukaryotic translation elongation factor 1 delta OS=Gallus gallus GN=EEF1D PE=1 SV=1	3	0 of 12	1	0.999	1	1	1	1	3	1	4	1	2	1	1	2	1.19723	0.489893	-0.707338	0.0317341	0.350197	0.183662	0.173188	0.60891	0.344659	TRUE	TRUE	TRUE	21.1299	19.9194	19.97	20.5872	21.168	20.2227	22.9055	22.0991	21.207	20.9208	21.4331	20.875	73.2502	41.4391	18.4875
367	A0A8V0XUR7	tr|A0A8V0XUR7|A0A8V0XUR7_CHICK	ITSN2	Intersectin 2	tr|A0A8V0XUR7|A0A8V0XUR7_CHICK Intersectin 2 OS=Gallus gallus GN=ITSN2 PE=1 SV=1	1	0 of 7	0.9896	0.9964	0	0	1	1	0	0	0	1	0	0	0	0	0.639037	0.973961	0.334924	0.37581	0.341232	0.738804	0.535716	0.601383	0.848499	TRUE	TRUE	TRUE	15.839	NA	17.2062	17.9978	NA	16.4215	18.5962	17.9424	NA	NA	NA	16.6794	62.9236	64.6963	NA
368	A0A8V0XUW1	tr|A0A8V0XUW1|A0A8V0XUW1_CHICK	KCTD1	Potassium channel tetramerization domain containing 1	tr|A0A8V0XUW1|A0A8V0XUW1_CHICK Potassium channel tetramerization domain containing 1 OS=Gallus gallus GN=KCTD1 PE=4 SV=1	3	6 of 12	1	0.999	1	0	0	0	6	0	0	2	0	0	0	0	2.34858	2.81202	0.463438	0.000180192	2.70199793661663e-05	0.354594	0.0220817	0.00189005	0.541717	TRUE	TRUE	TRUE	19.4686	17.8495	17.1943	18.3365	20.9504	19.4575	20.7397	21.0956	17.8533	17.8252	17.7136	17.6031	39.9854	70.4822	7.8112
369	A0A8V0XVK8	tr|A0A8V0XVK8|A0A8V0XVK8_CHICK	LOC420965	K Homology domain-containing protein	tr|A0A8V0XVK8|A0A8V0XVK8_CHICK K Homology domain-containing protein OS=Gallus gallus GN=LOC420965 PE=1 SV=1	1	0 of 7	1	0.9972	0	0	0	0	0	0	0	0	2	0	1	2	0.139587	-2.33854	-2.47812	0.877206	0.00316219	0.0104222	0.921647	0.0508495	0.0521728	FALSE	TRUE	TRUE	NA	NA	NA	18.7295	NA	17.7222	20.016	NA	21.2534	21.2546	21.1078	21.2148	93.5086	NA	4.69387
370	A0A8V0XVL8	tr|A0A8V0XVL8|A0A8V0XVL8_CHICK	LSM6	LSM6 homolog, U6 small nuclear RNA and mRNA degradation associated	tr|A0A8V0XVL8|A0A8V0XVL8_CHICK LSM6 homolog, U6 small nuclear RNA and mRNA degradation associated OS=Gallus gallus GN=LSM6 PE=1 SV=1	1	0 of 11	0.8262	0.9966	0	0	1	0	1	0	1	0	0	0	0	0	0.0507069	1.42773	1.37702	0.903792	0.00585474	0.00739545	0.938607	0.0712241	0.0405983	TRUE	TRUE	TRUE	22.0978	21.2383	21.7483	21.8426	21.3691	21.9102	22.585	21.2655	19.7781	NA	20.7459	20.5402	44.9019	23.4008	31.8723
371	A0A8V0XVN7	tr|A0A8V0XVN7|A0A8V0XVN7_CHICK	KCTD15	Potassium channel tetramerization domain containing 15	tr|A0A8V0XVN7|A0A8V0XVN7_CHICK Potassium channel tetramerization domain containing 15 OS=Gallus gallus GN=KCTD15 PE=4 SV=1	11	0 of 12	1	0.999	8	2	2	7	10	5	5	8	2	3	2	2	0.719639	1.81401	1.09437	0.0953856	0.000382908	0.0158867	0.252117	0.0121747	0.0673659	TRUE	TRUE	TRUE	21.8829	20.851	21.0076	21.9069	22.5115	21.2359	22.3182	22.4614	20.4754	20.3285	20.4668	20.0002	33.4515	37.318	14.4812
372	A0A8V0XVP8	tr|A0A8V0XVP8|A0A8V0XVP8_CHICK	PAF1	RNA polymerase II-associated factor 1 homolog	tr|A0A8V0XVP8|A0A8V0XVP8_CHICK RNA polymerase II-associated factor 1 homolog OS=Gallus gallus GN=PAF1 PE=1 SV=1	3	2 of 12	1	0.999	1	1	0	2	0	0	3	0	1	0	0	0	0.386656	1.00761	0.620952	0.41892	0.0460025	0.201317	0.562454	0.211008	0.364626	TRUE	TRUE	TRUE	19.5723	20.0144	20.1156	20.9216	19.7483	20.5701	21.9037	19.9484	19.7361	19.3644	19.4385	19.6012	76.9039	41.9598	11.6454
373	A0A8V0XW68	tr|A0A8V0XW68|A0A8V0XW68_CHICK	COX4I1	Cytochrome c oxidase subunit 4	tr|A0A8V0XW68|A0A8V0XW68_CHICK Cytochrome c oxidase subunit 4 OS=Gallus gallus GN=COX4I1 PE=1 SV=1	1	0 of 11	0.9959	0.9921	0	0	0	0	0	0	1	0	2	1	1	1	1.66285	-0.348162	-2.01101	0.0178682	0.556965	0.00576057	0.146868	0.763167	0.0351209	TRUE	TRUE	TRUE	19.7356	19.0212	18.3367	NA	19.5094	19.6218	22.4275	21.2174	20.9012	21.4424	20.9701	20.8551	95.2346	47.3409	20.3091
374	A0A8V0XW93	tr|A0A8V0XW93|A0A8V0XW93_CHICK	HSPA4L	Heat shock protein family A (Hsp70) member 4 like	tr|A0A8V0XW93|A0A8V0XW93_CHICK Heat shock protein family A (Hsp70) member 4 like OS=Gallus gallus GN=HSPA4L PE=1 SV=1	1	0 of 10	1	0.999	1	1	0	1	1	0	2	1	0	0	0	0	0.785558	1.52388	0.73832	0.184999	0.0170302	0.240563	0.3454	0.122811	0.413869	TRUE	TRUE	TRUE	20.2536	NA	19.0744	19.6511	19.7325	19.2648	21.5908	21.1928	19.0451	NA	19.0452	18.6738	68.8732	40.2109	14.1747
375	A0A8V0XWA8	tr|A0A8V0XWA8|A0A8V0XWA8_CHICK	PSMB1	Proteasome subunit beta	tr|A0A8V0XWA8|A0A8V0XWA8_CHICK Proteasome subunit beta OS=Gallus gallus GN=PSMB1 PE=1 SV=1	2	8 of 11	1	0.999	0	1	0	0	0	0	2	1	0	0	1	1	0.902102	0.607945	-0.294157	0.0920305	0.209959	0.566176	0.247619	0.458876	0.713739	TRUE	TRUE	TRUE	18.5129	18.3163	NA	18.46	18.7084	18.2407	20.3032	20.0749	18.8574	18.8023	18.9658	18.2699	62.2189	6.94551	19.4854
376	A0A8V0XWE1	tr|A0A8V0XWE1|A0A8V0XWE1_CHICK	GDI1	Rab GDP dissociation inhibitor	tr|A0A8V0XWE1|A0A8V0XWE1_CHICK Rab GDP dissociation inhibitor OS=Gallus gallus GN=GDI1 PE=1 SV=1	9	3 of 12	1	0.999	4	4	3	4	8	2	15	8	1	3	4	2	0.996297	1.1695	0.173203	0.118697	0.0707913	0.778154	0.280708	0.268393	0.873937	TRUE	TRUE	TRUE	18.6683	17.6984	17.7997	19.0589	19.2563	17.3715	20.9302	19.6525	18.5318	18.3466	17.3592	18.2949	86.112	45.5379	30.5018
377	A0A8V0XWI3	tr|A0A8V0XWI3|A0A8V0XWI3_CHICK	RUNX2	Runt-related transcription factor	tr|A0A8V0XWI3|A0A8V0XWI3_CHICK Runt-related transcription factor OS=Gallus gallus GN=RUNX2 PE=4 SV=1	1	0 of 4	1	0.9962	0	1	0	0	0	0	0	1	0	0	0	0	1.77605	-0.646493	-2.42255	0.0595499	0.50959	0.0171439	0.212363	0.728954	0.070221	FALSE	FALSE	FALSE	19.7263	18.7967	NA	NA	NA	NA	NA	21.0376	21.6841	NA	NA	NA	NA	44.0515	NA
378	A0A8V0XWJ5	tr|A0A8V0XWJ5|A0A8V0XWJ5_CHICK	YLPM1	YLP motif containing 1	tr|A0A8V0XWJ5|A0A8V0XWJ5_CHICK YLP motif containing 1 OS=Gallus gallus GN=YLPM1 PE=1 SV=1	9	2 of 12	1	0.999	3	1	2	3	1	1	4	2	5	5	6	6	0.881236	-0.465602	-1.34684	0.045103	0.267898	0.00429538	0.194083	0.527873	0.0302276	TRUE	TRUE	TRUE	19.4213	18.2839	19.0252	19.4751	19.9179	19.3183	20.775	19.7192	20.5478	20.599	20.2797	20.1664	46.3969	33.068	14.2945
379	A0A8V0XWK5	tr|A0A8V0XWK5|A0A8V0XWK5_CHICK	SNTB2	Syntrophin beta 2	tr|A0A8V0XWK5|A0A8V0XWK5_CHICK Syntrophin beta 2 OS=Gallus gallus GN=SNTB2 PE=1 SV=1	6	7 of 12	1	0.9986	0	0	0	0	0	0	0	0	2	7	4	3	0.451925	-2.77667	-3.2286	0.315792	9.05589292975133e-06	1.43112625991197e-06	0.483187	0.000974553	0.000189338	TRUE	TRUE	TRUE	17.6607	17.679	17.589	17.3408	17.7435	17.6438	19.393	17.297	20.84	21.223	20.6383	20.4826	77.8581	10.3206	23.1491
380	A0A8V0XWP8	tr|A0A8V0XWP8|A0A8V0XWP8_CHICK	ACTN4	Actinin, alpha 4	tr|A0A8V0XWP8|A0A8V0XWP8_CHICK Actinin, alpha 4 OS=Gallus gallus GN=ACTN4 PE=1 SV=1	2	2 of 12	1	0.999	0	0	0	2	1	1	2	2	2	3	2	2	0.422304	-1.15768	-1.57999	0.40954	0.0336833	0.00591517	0.55657	0.181907	0.0355717	TRUE	TRUE	TRUE	20.5241	20.6306	20.914	21.6485	20.3639	20.6092	22.5328	21.9006	22.8027	23.0681	22.3385	21.8279	68.5129	38.9354	35.4495
381	A0A8V0XXP1	tr|A0A8V0XXP1|A0A8V0XXP1_CHICK	STAM	Signal transducing adaptor molecule	tr|A0A8V0XXP1|A0A8V0XXP1_CHICK Signal transducing adaptor molecule OS=Gallus gallus GN=STAM PE=1 SV=1	6	4 of 12	1	0.999	1	4	5	1	2	4	2	0	0	2	1	1	-0.100373	1.0165	1.11687	0.802986	0.0205117	0.0121873	0.871518	0.136	0.0581974	TRUE	TRUE	TRUE	20.7235	20.8437	21.2457	21.279	20.7993	21.5359	21.3133	20.0418	19.7804	20.4158	19.666	19.7621	40.5313	19.1823	26.2845
382	A0A8V0XXW6	tr|A0A8V0XXW6|A0A8V0XXW6_CHICK	PUF60	Poly(U) binding splicing factor 60	tr|A0A8V0XXW6|A0A8V0XXW6_CHICK Poly(U) binding splicing factor 60 OS=Gallus gallus GN=PUF60 PE=1 SV=1	14	0 of 12	1	0.999	11	11	8	8	10	8	21	10	9	11	9	6	0.619837	0.826329	0.206492	0.174855	0.0765648	0.642686	0.334332	0.27521	0.780068	TRUE	TRUE	TRUE	21.7656	21.1132	21.0819	21.992	21.4468	21.5571	23.3815	22.0467	21.3172	21.3291	21.202	21.2785	71.8105	31.7404	3.92356
383	A0A8V0XXX0	tr|A0A8V0XXX0|A0A8V0XXX0_CHICK	RPS3A	Small ribosomal subunit protein eS1	tr|A0A8V0XXX0|A0A8V0XXX0_CHICK Small ribosomal subunit protein eS1 OS=Gallus gallus GN=RPS3A PE=1 SV=1	13	1 of 12	1	0.999	5	3	2	5	4	2	17	13	11	9	8	10	1.35015	-0.295131	-1.64528	0.0361836	0.624214	0.0131831	0.177365	0.810065	0.0607709	TRUE	TRUE	TRUE	21.3838	20.4341	20.3067	21.038	21.1101	20.5424	23.803	23.1076	22.3968	22.5105	22.292	22.5444	90.0841	35.4318	7.8608
384	A0A8V0XY26	tr|A0A8V0XY26|A0A8V0XY26_CHICK	ZC3H18	Zinc finger CCCH-type containing 18	tr|A0A8V0XY26|A0A8V0XY26_CHICK Zinc finger CCCH-type containing 18 OS=Gallus gallus GN=ZC3H18 PE=1 SV=1	4	2 of 12	1	0.999	2	0	1	0	2	3	3	1	1	0	0	0	-0.175599	0.854996	1.03059	0.645179	0.0361887	0.0140333	0.759564	0.18891	0.0627794	TRUE	TRUE	TRUE	21.4971	21.3941	21.684	21.7075	21.1056	21.7497	21.9492	20.7758	20.9452	20.0588	20.6432	20.5131	36.3376	10.3285	24.5185
385	A0A8V0XY59	tr|A0A8V0XY59|A0A8V0XY59_CHICK	PNN	Pinin	tr|A0A8V0XY59|A0A8V0XY59_CHICK Pinin OS=Gallus gallus GN=PNN PE=1 SV=1	9	1 of 12	1	0.999	1	3	2	3	1	6	9	1	1	1	1	1	0.0397202	0.955822	0.916102	0.935505	0.0652748	0.0760533	0.961174	0.258695	0.190205	TRUE	TRUE	TRUE	21.4532	21.3288	21.8172	22.2291	20.9173	21.8837	23.291	20.8952	20.6034	20.8513	20.7152	20.994	87.1464	29.2001	11.7766
386	A0A8V0XY92	tr|A0A8V0XY92|A0A8V0XY92_CHICK	SMARCA4	SWI/SNF related, matrix associated, actin dependent regulator of chromatin, subfamily a, member 4	tr|A0A8V0XY92|A0A8V0XY92_CHICK SWI/SNF related, matrix associated, actin dependent regulator of chromatin, subfamily a, member 4 OS=Gallus gallus GN=SMARCA4 PE=3 SV=1	18	0 of 12	1	0.999	8	5	9	8	12	8	13	15	10	12	8	9	0.946648	0.548373	-0.398275	0.0368356	0.205817	0.35247	0.179258	0.452733	0.539506	TRUE	TRUE	TRUE	20.5291	19.6122	20.2178	20.0387	20.9235	19.9771	21.6805	21.6033	20.6527	20.6505	20.4776	20.2101	45.6774	25.7081	13.7941
387	A0A8V0XYH6	tr|A0A8V0XYH6|A0A8V0XYH6_CHICK	PICALM	Phosphatidylinositol binding clathrin assembly protein	tr|A0A8V0XYH6|A0A8V0XYH6_CHICK Phosphatidylinositol binding clathrin assembly protein OS=Gallus gallus GN=PICALM PE=1 SV=1	10	0 of 12	1	0.999	6	5	4	9	6	7	6	5	6	10	5	6	-0.124979	0.098976	0.223955	0.735148	0.788635	0.545991	0.824442	0.897722	0.699947	TRUE	TRUE	TRUE	21.4636	21.2329	21.4871	22.0564	20.8305	21.8172	21.5863	21.5061	21.4056	21.67	21.0816	21.1869	26.2919	26.1091	18.5171
388	A0A8V0XYI6	tr|A0A8V0XYI6|A0A8V0XYI6_CHICK	TFAP2A	Transcription factor AP-2-alpha	tr|A0A8V0XYI6|A0A8V0XYI6_CHICK Transcription factor AP-2-alpha OS=Gallus gallus GN=TFAP2A PE=3 SV=1	1	0 of 8	1	0.999	1	0	0	1	1	0	0	0	0	0	0	0	0.0422408	1.75246	1.71022	0.923597	0.0166415	0.0221092	0.953299	0.121893	0.0807713	TRUE	TRUE	TRUE	NA	18.8477	18.9203	19.3961	19.4274	18.4802	19.1398	19.3403	17.3445	NA	NA	NA	26.1569	21.6322	NA
389	A0A8V0XYP5	tr|A0A8V0XYP5|A0A8V0XYP5_CHICK	HNRNPU	Heterogeneous nuclear ribonucleoprotein U	tr|A0A8V0XYP5|A0A8V0XYP5_CHICK Heterogeneous nuclear ribonucleoprotein U OS=Gallus gallus GN=HNRNPU PE=1 SV=1	51	0 of 12	1	0.999	42	38	35	44	50	36	61	50	57	51	48	56	0.608323	-0.312567	-0.92089	0.134053	0.42939	0.0294856	0.29819	0.672695	0.0960824	TRUE	TRUE	TRUE	22.5874	21.8931	22.2161	22.7068	22.8711	22.2426	23.7868	22.9362	23.3324	23.3627	23.112	23.2798	45.908	24.5422	7.52686
390	A0A8V0XYT4	tr|A0A8V0XYT4|A0A8V0XYT4_CHICK	TRPS1	Transcriptional repressor GATA binding 1	tr|A0A8V0XYT4|A0A8V0XYT4_CHICK Transcriptional repressor GATA binding 1 OS=Gallus gallus GN=TRPS1 PE=4 SV=1	10	2 of 12	1	0.999	7	5	1	4	4	5	5	5	8	8	6	4	-0.167307	-0.800791	-0.633485	0.669452	0.0536867	0.119012	0.781257	0.231814	0.257317	TRUE	TRUE	TRUE	21.3716	20.2473	19.8112	20.6774	20.2074	20.1976	20.575	20.4583	21.5218	21.052	21.1508	20.9168	13.0934	47.6367	18.8964
391	A0A8V0XYX3	tr|A0A8V0XYX3|A0A8V0XYX3_CHICK	ZNF516	Zinc finger protein 516	tr|A0A8V0XYX3|A0A8V0XYX3_CHICK Zinc finger protein 516 OS=Gallus gallus GN=ZNF516 PE=4 SV=1	1	0 of 12	1	0.999	2	1	1	1	1	0	0	1	1	2	1	0	0.0493369	0.0424764	-0.00686051	0.890696	0.905811	0.984749	0.930022	0.96562	0.990926	TRUE	TRUE	TRUE	22.8403	22.5747	22.2918	22.7177	22.8018	22.1085	22.6349	23.0766	22.8976	22.7137	22.5864	22.2543	26.4785	15.7544	18.1042
392	A0A8V0XZ26	tr|A0A8V0XZ26|A0A8V0XZ26_CHICK	TERF2	Telomeric repeat binding factor 2	tr|A0A8V0XZ26|A0A8V0XZ26_CHICK Telomeric repeat binding factor 2 OS=Gallus gallus GN=TERF2 PE=4 SV=1	3	1 of 9	1	0.9988	0	0	0	0	0	1	1	1	2	3	4	1	1.40532	-0.594036	-1.99936	0.0304642	0.12888	0.00425066	0.172003	0.356331	0.0300728	TRUE	TRUE	TRUE	NA	NA	NA	18.4488	19.7438	19.8707	19.7851	20.0168	20.6337	20.1022	20.8249	20.2317	8.53478	NA	23.3909
393	A0A8V0XZA8	tr|A0A8V0XZA8|A0A8V0XZA8_CHICK	PPID	Peptidylprolyl isomerase D	tr|A0A8V0XZA8|A0A8V0XZA8_CHICK Peptidylprolyl isomerase D OS=Gallus gallus GN=PPID PE=1 SV=1	1	0 of 4	0.6697	0.9921	0	0	0	0	0	0	1	0	0	0	0	0	-0.0859979	0.15586	0.241858	0.917025	0.850355	0.80003	0.950153	0.935992	0.891164	FALSE	FALSE	FALSE	NA	NA	NA	20.6023	20.1095	NA	20.923	NA	20.3604	NA	NA	NA	38.8494	NA	NA
394	A0A8V0XZD8	tr|A0A8V0XZD8|A0A8V0XZD8_CHICK	MAB21L2	Mab-21 like 2	tr|A0A8V0XZD8|A0A8V0XZD8_CHICK Mab-21 like 2 OS=Gallus gallus GN=MAB21L2 PE=3 SV=1	8	0 of 12	1	0.999	5	4	1	4	3	4	5	5	2	3	5	4	-0.0648233	-0.167633	-0.10281	0.873496	0.681216	0.800756	0.919182	0.840369	0.891164	TRUE	TRUE	TRUE	22.4928	21.7049	21.6647	22.1447	21.2971	21.3894	22.3435	22.7178	21.9311	22.0523	22.3447	22.0903	47.7313	28.0552	12.4297
395	A0A8V0XZD9	tr|A0A8V0XZD9|A0A8V0XZD9_CHICK	KHDRBS3	KH RNA binding domain containing, signal transduction associated 3	tr|A0A8V0XZD9|A0A8V0XZD9_CHICK KH RNA binding domain containing, signal transduction associated 3 OS=Gallus gallus GN=KHDRBS3 PE=3 SV=1	9	1 of 12	1	0.999	3	2	0	1	3	4	6	6	4	5	4	4	1.789	0.3005	-1.4885	0.000523401	0.478934	0.00241861	0.0440966	0.707528	0.0205117	TRUE	TRUE	TRUE	20.4651	19.963	19.3883	20.9528	21.592	21.5264	22.7232	22.0836	21.7222	21.9556	21.5721	21.4734	41.2154	44.7183	14.9122
396	A0A8V0XZE2	tr|A0A8V0XZE2|A0A8V0XZE2_CHICK	CCT8	T-complex protein 1 subunit theta	tr|A0A8V0XZE2|A0A8V0XZE2_CHICK T-complex protein 1 subunit theta OS=Gallus gallus GN=CCT8 PE=1 SV=1	3	7 of 9	1	0.999	0	0	0	0	0	0	3	2	0	0	0	0	0.910943	0.574694	-0.336249	0.383091	0.384245	0.74432	0.541307	0.637673	0.848623	TRUE	TRUE	TRUE	18.8783	NA	NA	NA	18.8017	18.9916	22.0628	19.3009	18.6499	19.4344	19.636	19.138	127.984	NA	27.7269
397	A0A8V0XZF3	tr|A0A8V0XZF3|A0A8V0XZF3_CHICK	IRF2BP2	Interferon regulatory factor 2 binding protein 2	tr|A0A8V0XZF3|A0A8V0XZF3_CHICK Interferon regulatory factor 2 binding protein 2 OS=Gallus gallus GN=IRF2BP2 PE=3 SV=1	3	0 of 12	1	0.999	2	1	0	1	2	0	0	4	0	3	2	1	-0.0172108	0.073209	0.0904198	0.970811	0.876357	0.847642	0.985592	0.95039	0.91769	TRUE	TRUE	TRUE	21.8621	20.5213	20.5415	21.0995	20.6968	19.9225	21.5042	21.8319	20.7977	21.0747	21.3121	20.4781	52.4879	47.6455	24.34
398	A0A8V0Y079	tr|A0A8V0Y079|A0A8V0Y079_CHICK	AP1G1	AP-1 complex subunit gamma	tr|A0A8V0Y079|A0A8V0Y079_CHICK AP-1 complex subunit gamma OS=Gallus gallus GN=AP1G1 PE=1 SV=1	2	4 of 12	1	0.9988	0	0	0	0	0	0	3	2	1	2	1	0	0.851411	-0.0732697	-0.92468	0.143343	0.896319	0.114054	0.304796	0.964577	0.250238	TRUE	TRUE	TRUE	18.0638	18.4474	18.4818	18.7767	17.8368	18.4372	20.9633	19.938	19.6411	19.7167	19.1921	18.9186	91.1319	19.7927	25.2285
399	A0A8V0Y085	tr|A0A8V0Y085|A0A8V0Y085_CHICK	CAD	CAD protein	tr|A0A8V0Y085|A0A8V0Y085_CHICK CAD protein OS=Gallus gallus GN=CAD PE=1 SV=1	4	7 of 10	1	0.9985	0	0	0	0	0	0	5	4	0	1	0	0	1.17748	0.983409	-0.194073	0.376399	0.365886	0.882474	0.535716	0.623476	0.940636	TRUE	TRUE	TRUE	17.9842	NA	NA	16.9521	16.2464	16.0893	21.2814	20.9655	16.7874	18.9513	16.937	17.9732	109.657	48.5364	72.9314
400	A0A8V0Y0F3	tr|A0A8V0Y0F3|A0A8V0Y0F3_CHICK	EMILIN1	Elastin microfibril interfacer 1	tr|A0A8V0Y0F3|A0A8V0Y0F3_CHICK Elastin microfibril interfacer 1 OS=Gallus gallus GN=EMILIN1 PE=4 SV=1	3	2 of 6	1	0.9987	0	0	0	0	0	0	0	0	1	2	1	1	Inf	0.454839	-Inf	NA	0.555287	NA	0	0.76252	0	FALSE	TRUE	TRUE	NA	NA	NA	NA	18.171	NA	20.9805	NA	19.0482	20.0439	18.6845	18.7071	106.113	NA	50.7264
401	A0A8V0Y0F7	tr|A0A8V0Y0F7|A0A8V0Y0F7_CHICK	CDKN2AIP	CDKN2A interacting protein	tr|A0A8V0Y0F7|A0A8V0Y0F7_CHICK CDKN2A interacting protein OS=Gallus gallus GN=CDKN2AIP PE=3 SV=1	10	4 of 12	1	0.999	4	4	4	3	6	3	5	2	1	1	1	1	-0.267929	0.839705	1.10763	0.521772	0.0567095	0.0154478	0.649907	0.238742	0.0663553	TRUE	TRUE	TRUE	20.0227	19.5598	19.3853	20.3924	20.1518	18.8903	20.0165	19.2299	18.2135	19.1282	19.0006	18.5873	39.8874	32.1304	27.3359
402	A0A8V0Y0I1	tr|A0A8V0Y0I1|A0A8V0Y0I1_CHICK	CPSF1	Cleavage and polyadenylation specific factor 1	tr|A0A8V0Y0I1|A0A8V0Y0I1_CHICK Cleavage and polyadenylation specific factor 1 OS=Gallus gallus GN=CPSF1 PE=4 SV=1	7	0 of 12	1	0.999	2	1	0	2	2	2	4	2	5	4	4	3	0.442657	0.119395	-0.323261	0.265795	0.759836	0.412182	0.433501	0.880112	0.587626	TRUE	TRUE	TRUE	20.987	20.2384	20.4103	21.1266	20.7152	20.7172	21.6107	21.4898	21.24	21.2875	20.9873	20.5406	32.8195	29.3134	21.8709
403	A0A8V0Y0P3	tr|A0A8V0Y0P3|A0A8V0Y0P3_CHICK	RBPMS	RNA binding protein, mRNA processing factor	tr|A0A8V0Y0P3|A0A8V0Y0P3_CHICK RNA binding protein, mRNA processing factor OS=Gallus gallus GN=RBPMS PE=1 SV=1	4	5 of 12	1	0.9989	1	1	1	2	1	1	1	1	2	4	0	2	-0.26306	-0.525263	-0.262203	0.508379	0.19547	0.509743	0.639267	0.437394	0.670255	TRUE	TRUE	TRUE	21.4276	21.9097	21.1999	22.1947	21.6141	22.0221	21.3483	20.695	21.8471	22.3075	21.7154	21.9105	36.1256	31.0872	18.6987
404	A0A8V0Y0U5	tr|A0A8V0Y0U5|A0A8V0Y0U5_CHICK	LSM14A	LSM14A, mRNA processing body assembly factor	tr|A0A8V0Y0U5|A0A8V0Y0U5_CHICK LSM14A, mRNA processing body assembly factor OS=Gallus gallus GN=LSM14A PE=1 SV=1	2	6 of 10	1	0.9965	1	0	1	1	1	0	1	0	1	1	0	1	0.369382	-1.35925	-1.72863	0.499541	0.00740255	0.00582654	0.631098	0.0828493	0.0353601	TRUE	TRUE	TRUE	NA	NA	19.6638	19.2538	19.3688	19.2593	20.552	20.1325	20.5831	21.2103	21.9482	21.0081	43.0712	19.9612	41.9863
405	A0A8V0Y0V5	tr|A0A8V0Y0V5|A0A8V0Y0V5_CHICK	LMAN1L	Lectin, mannose binding 1 like	tr|A0A8V0Y0V5|A0A8V0Y0V5_CHICK Lectin, mannose binding 1 like OS=Gallus gallus GN=LMAN1L PE=1 SV=1	1	0 of 12	0.9967	0.9978	0	1	0	0	0	0	1	0	0	0	0	0	-0.200774	0.57608	0.776854	0.603944	0.148324	0.0572729	0.725594	0.383559	0.154943	TRUE	TRUE	TRUE	22.0865	22.387	22.2881	22.75	21.5984	22.5849	22.7703	21.7548	22.0006	21.6007	21.4222	21.3807	39.2946	19.9519	20.8608
406	A0A8V0Y0X5	tr|A0A8V0Y0X5|A0A8V0Y0X5_CHICK	PCDH10	Protocadherin 10	tr|A0A8V0Y0X5|A0A8V0Y0X5_CHICK Protocadherin 10 OS=Gallus gallus GN=PCDH10 PE=1 SV=1	6	4 of 9	1	0.999	4	1	0	2	4	1	3	0	1	1	0	0	0.313872	1.50424	1.19037	0.512919	0.0621556	0.130475	0.644185	0.253421	0.272078	TRUE	TRUE	TRUE	20.5763	19.2572	18.6899	19.9578	20.5207	19.7191	19.9672	19.5298	NA	18.4299	NA	NA	31.8389	55.3083	NA
407	A0A8V0Y0Y5	tr|A0A8V0Y0Y5|A0A8V0Y0Y5_CHICK	LOC101749377	Heterogeneous nuclear ribonucleoprotein L	tr|A0A8V0Y0Y5|A0A8V0Y0Y5_CHICK Heterogeneous nuclear ribonucleoprotein L OS=Gallus gallus GN=LOC101749377 PE=1 SV=1	2	1 of 10	1	0.9958	1	0	1	0	0	0	0	1	1	0	0	0	-0.138622	-0.807428	-0.668806	0.747466	0.0950525	0.135261	0.831761	0.301538	0.27961	TRUE	TRUE	TRUE	22.815	21.4132	22.2228	22.1899	21.7855	22.2253	NA	22.054	23.0007	22.8872	NA	22.5991	15.0696	37.8479	13.9089
408	A0A8V0Y118	tr|A0A8V0Y118|A0A8V0Y118_CHICK	RUNX2	Runt related transcription factor 2	tr|A0A8V0Y118|A0A8V0Y118_CHICK Runt related transcription factor 2 OS=Gallus gallus GN=RUNX2 PE=4 SV=1	4	2 of 12	0.9999	0.999	3	2	1	3	3	2	3	2	6	5	4	3	-0.283563	-1.10531	-0.821746	0.556341	0.0323361	0.100711	0.682071	0.179517	0.229329	TRUE	TRUE	TRUE	22.0339	21.2531	20.467	21.5167	21.1366	19.8202	21.6728	21.5069	22.3409	22.5588	22.1767	21.4813	44.6231	42.028	28.7064
409	A0A8V0Y1R2	tr|A0A8V0Y1R2|A0A8V0Y1R2_CHICK	NA	Ribonucloprotein	tr|A0A8V0Y1R2|A0A8V0Y1R2_CHICK Ribonucloprotein OS=Gallus gallus GN=NA PE=1 SV=1	1	0 of 11	0.9411	0.999	1	1	0	0	0	0	0	0	1	1	1	1	0.290375	-0.169094	-0.459469	0.475812	0.652105	0.265189	0.613875	0.821552	0.444251	TRUE	TRUE	TRUE	20.9863	20.9627	NA	21.5329	21.1834	21.4101	21.8122	21.3984	21.2574	22.1695	21.7296	21.3239	18.9915	23.5801	30.6119
410	A0A8V0Y1Y0	tr|A0A8V0Y1Y0|A0A8V0Y1Y0_CHICK	PKP4	Plakophilin 4	tr|A0A8V0Y1Y0|A0A8V0Y1Y0_CHICK Plakophilin 4 OS=Gallus gallus GN=PKP4 PE=1 SV=1	1	0 of 3	0.9968	0.9982	0	0	0	0	0	0	0	0	1	1	0	0	-Inf	-Inf	-Inf	NA	NA	NA	0	0	0	FALSE	TRUE	TRUE	NA	NA	NA	NA	NA	NA	NA	NA	17.6911	17.6443	NA	16.7284	NA	NA	32.9338
411	A0A8V0Y242	tr|A0A8V0Y242|A0A8V0Y242_CHICK	DDX41	RNA helicase	tr|A0A8V0Y242|A0A8V0Y242_CHICK RNA helicase OS=Gallus gallus GN=DDX41 PE=1 SV=1	2	6 of 10	1	0.999	0	1	0	2	0	1	3	0	0	0	0	0	0.422545	1.38446	0.961917	0.373224	0.013569	0.0548091	0.53465	0.112994	0.149819	TRUE	TRUE	TRUE	20.505	20.1172	20.3487	21.016	NA	20.6128	21.8001	20.3449	NA	19.1937	19.4194	19.9914	57.7598	27.9657	29.691
412	A0A8V0Y2L2	tr|A0A8V0Y2L2|A0A8V0Y2L2_CHICK	PSMA2	Proteasome subunit alpha 2	tr|A0A8V0Y2L2|A0A8V0Y2L2_CHICK Proteasome subunit alpha 2 OS=Gallus gallus GN=PSMA2 PE=1 SV=1	1	0 of 10	0.9378	0.9989	0	0	0	0	0	0	1	0	0	1	0	0	1.1778	0.601246	-0.576554	0.0257647	0.253836	0.242643	0.165136	0.512114	0.41622	TRUE	TRUE	TRUE	20.4157	20.0639	19.8499	21.093	20.9498	NA	21.9234	21.7271	NA	21.5354	21.0242	20.2368	32.0764	40.6483	42.2277
413	A0A8V0Y2S2	tr|A0A8V0Y2S2|A0A8V0Y2S2_CHICK	TNS3	Tensin 3	tr|A0A8V0Y2S2|A0A8V0Y2S2_CHICK Tensin 3 OS=Gallus gallus GN=TNS3 PE=1 SV=1	9	4 of 12	1	0.999	3	3	2	4	4	1	1	0	4	9	6	3	0.0200421	-1.7326	-1.75264	0.96859	0.00320804	0.00294727	0.985404	0.0510006	0.0234894	TRUE	TRUE	TRUE	19.6634	18.1967	18.2066	19.6734	19.3606	18.0794	20.0146	18.3658	20.6806	21.1282	20.7185	20.2234	61.3385	54.1167	25.2818
414	A0A8V0Y2X2	tr|A0A8V0Y2X2|A0A8V0Y2X2_CHICK	PSMC2	Proteasome 26S subunit, ATPase 2	tr|A0A8V0Y2X2|A0A8V0Y2X2_CHICK Proteasome 26S subunit, ATPase 2 OS=Gallus gallus GN=PSMC2 PE=1 SV=1	1	0 of 7	0.9417	0.999	1	0	1	1	0	0	1	1	0	0	0	0	1.52982	2.01753	0.487705	0.021896	0.0302003	0.524324	0.155165	0.171054	0.682056	TRUE	FALSE	TRUE	20.3594	18.6889	19.0188	19.2132	NA	NA	21.1507	20.5491	NA	NA	NA	18.8324	29.0675	57.6972	NA
415	A0A8V0Y2Y1	tr|A0A8V0Y2Y1|A0A8V0Y2Y1_CHICK	KLHL29	Kelch like family member 29	tr|A0A8V0Y2Y1|A0A8V0Y2Y1_CHICK Kelch like family member 29 OS=Gallus gallus GN=KLHL29 PE=4 SV=1	16	0 of 12	1	0.999	8	5	6	8	12	7	9	15	7	12	12	8	0.724722	0.0797924	-0.64493	0.140672	0.866668	0.186767	0.302886	0.947241	0.348019	TRUE	TRUE	TRUE	21.687	20.1688	20.2918	20.8717	21.9981	20.2998	21.5574	22.0629	21.4151	21.8028	21.5225	20.8586	43.7863	52.1916	25.555
416	A0A8V0Y3A9	tr|A0A8V0Y3A9|A0A8V0Y3A9_CHICK	PCF11	PCF11 cleavage and polyadenylation factor subunit	tr|A0A8V0Y3A9|A0A8V0Y3A9_CHICK PCF11 cleavage and polyadenylation factor subunit OS=Gallus gallus GN=PCF11 PE=1 SV=1	8	1 of 12	1	0.999	3	5	3	4	6	3	2	5	3	5	3	2	0.365574	0.737661	0.372087	0.314477	0.0522994	0.306207	0.482408	0.23081	0.486329	TRUE	TRUE	TRUE	20.267	19.4759	19.8586	20.4967	20.3085	20.1313	20.428	20.6928	19.5338	19.8624	19.7011	19.5126	16.6409	30.0013	11.548
417	A0A8V0Y3G0	tr|A0A8V0Y3G0|A0A8V0Y3G0_CHICK	LDB2	LIM domain binding 2	tr|A0A8V0Y3G0|A0A8V0Y3G0_CHICK LIM domain binding 2 OS=Gallus gallus GN=LDB2 PE=4 SV=1	5	0 of 12	1	0.999	6	3	6	4	4	0	5	5	6	4	4	3	-0.390863	0.392297	0.78316	0.515057	0.513537	0.200824	0.645257	0.730127	0.364626	TRUE	TRUE	TRUE	22.3865	21.0448	21.5763	21.9074	21.2337	19.2573	22.0843	22.7762	20.8779	20.9328	21.1574	20.8143	76.2959	38.2085	10.7082
418	A0A8V0Y3I6	tr|A0A8V0Y3I6|A0A8V0Y3I6_CHICK	PIAS2	Protein inhibitor of activated STAT 2	tr|A0A8V0Y3I6|A0A8V0Y3I6_CHICK Protein inhibitor of activated STAT 2 OS=Gallus gallus GN=PIAS2 PE=3 SV=1	1	0 of 12	1	0.999	2	0	0	0	1	0	0	2	1	2	1	1	0.542748	-0.230195	-0.772943	0.24239	0.613748	0.103028	0.41048	0.805472	0.233002	TRUE	TRUE	TRUE	21.6551	20.4265	19.9761	20.5143	21.0011	20.1991	21.7384	21.8044	21.3886	21.5569	21.528	21.1903	44.8873	56.0827	11.2377
419	A0A8V0Y457	tr|A0A8V0Y457|A0A8V0Y457_CHICK	PRPF4B	Serine/threonine-protein kinase PRP4 homolog	tr|A0A8V0Y457|A0A8V0Y457_CHICK Serine/threonine-protein kinase PRP4 homolog OS=Gallus gallus GN=PRPF4B PE=1 SV=1	11	0 of 12	1	0.999	3	4	5	5	2	7	10	2	2	0	2	4	0.281764	0.934468	0.652704	0.503809	0.0374129	0.13259	0.635894	0.192429	0.275348	TRUE	TRUE	TRUE	20.8763	20.3822	20.7151	21.4285	20.5223	21.2281	22.1676	20.6111	20.2029	20.137	20.0959	20.3556	58.0306	31.6633	8.08337
420	A0A8V0Y492	tr|A0A8V0Y492|A0A8V0Y492_CHICK	HADHA	enoyl-CoA hydratase	tr|A0A8V0Y492|A0A8V0Y492_CHICK enoyl-CoA hydratase OS=Gallus gallus GN=HADHA PE=1 SV=1	7	6 of 12	1	0.999	0	0	0	0	0	0	7	4	6	7	8	6	2.47938	-1.14507	-3.62445	0.00335685	0.131955	0.000121762	0.0923477	0.361263	0.00379134	TRUE	TRUE	TRUE	18.3481	16.1552	16.9968	17.9629	18.4884	18.0339	21.8687	20.9894	21.2569	21.1706	20.8557	20.6776	102.768	59.5894	18.3915
421	A0A8V0Y4A6	tr|A0A8V0Y4A6|A0A8V0Y4A6_CHICK	NKX3-2	NK3 homeobox 2	tr|A0A8V0Y4A6|A0A8V0Y4A6_CHICK NK3 homeobox 2 OS=Gallus gallus GN=NKX3-2 PE=4 SV=1	1	0 of 7	0.9999	0.999	0	0	0	0	0	0	0	0	1	0	0	1	-0.380244	-3.09841	-2.71817	0.639269	0.0012179	0.000475817	0.75446	0.0270451	0.0080706	FALSE	TRUE	TRUE	19.9596	NA	NA	18.4595	NA	18.8293	NA	NA	22.193	21.9997	22.0933	21.4248	NA	67.5461	21.4158
422	A0A8V0Y4A9	tr|A0A8V0Y4A9|A0A8V0Y4A9_CHICK	LOC121112980	Cleavage/polyadenylation specificity factor A subunit C-terminal domain-containing protein	tr|A0A8V0Y4A9|A0A8V0Y4A9_CHICK Cleavage/polyadenylation specificity factor A subunit C-terminal domain-containing protein OS=Gallus gallus GN=LOC121112980 PE=4 SV=1	1	0 of 12	0.9966	0.9985	0	1	0	0	0	0	0	0	0	0	0	0	0.63314	0.738825	0.105685	0.157055	0.102373	0.807474	0.316203	0.316993	0.892101	TRUE	TRUE	TRUE	20.5229	19.8893	20.1467	20.733	20.1219	20.3994	21.6173	21.686	19.8373	20.1083	20.6222	20.3014	51.7795	25.6818	23.0585
423	A0A8V0Y4M6	tr|A0A8V0Y4M6|A0A8V0Y4M6_CHICK	ACADL	Long-chain specific acyl-CoA dehydrogenase, mitochondrial	tr|A0A8V0Y4M6|A0A8V0Y4M6_CHICK Long-chain specific acyl-CoA dehydrogenase, mitochondrial OS=Gallus gallus GN=ACADL PE=1 SV=1	1	0 of 6	1	0.9988	0	0	0	0	0	0	0	1	1	0	1	1	Inf	-1.10119	-Inf	NA	0.15796	NA	0	0.393657	0	TRUE	TRUE	TRUE	NA	NA	NA	NA	NA	18.0455	21.3775	20.0496	NA	21.1479	20.8074	20.8207	91.8905	NA	13.8369
424	A0A8V0Y4P5	tr|A0A8V0Y4P5|A0A8V0Y4P5_CHICK	SSR1	Translocon-associated protein subunit alpha	tr|A0A8V0Y4P5|A0A8V0Y4P5_CHICK Translocon-associated protein subunit alpha OS=Gallus gallus GN=SSR1 PE=1 SV=1	1	0 of 5	0.9999	0.999	1	0	0	0	0	0	1	1	1	1	1	0	1.81636	1.35939	-0.456974	0.0672236	0.0889664	0.538088	0.221747	0.292305	0.693175	FALSE	TRUE	TRUE	20.0413	NA	NA	NA	NA	NA	21.8577	NA	20.3441	20.1766	20.9743	NA	NA	NA	30.7298
425	A0A8V0Y4V6	tr|A0A8V0Y4V6|A0A8V0Y4V6_CHICK	RPL26L1	Ribosomal protein L26 like 1	tr|A0A8V0Y4V6|A0A8V0Y4V6_CHICK Ribosomal protein L26 like 1 OS=Gallus gallus GN=RPL26L1 PE=1 SV=1	10	2 of 12	1	0.999	3	2	1	2	1	1	12	5	4	3	3	4	1.69701	-0.344053	-2.04106	0.035955	0.648935	0.0140933	0.177198	0.821552	0.0627794	TRUE	TRUE	TRUE	20.0414	19.3998	19.5411	18.4887	20.2506	18.5267	23.2702	22.2115	21.3224	21.3021	21.3677	21.6431	106.648	40.2331	11.5293
426	A0A8V0Y4X5	tr|A0A8V0Y4X5|A0A8V0Y4X5_CHICK	NUP133	Nucleoporin 133	tr|A0A8V0Y4X5|A0A8V0Y4X5_CHICK Nucleoporin 133 OS=Gallus gallus GN=NUP133 PE=1 SV=1	13	8 of 12	1	0.999	1	0	1	0	2	1	15	1	4	3	3	6	2.1807	-0.450452	-2.63115	0.013723	0.575798	0.0041478	0.14005	0.776799	0.0295029	TRUE	TRUE	TRUE	17.6145	15.9687	16.9143	17.1035	17.5263	18.0929	22.1652	18.5395	18.2918	20.3615	19.6558	19.8167	159.31	42.4765	49.3338
427	A0A8V0Y526	tr|A0A8V0Y526|A0A8V0Y526_CHICK	LOC101749377	Heterogeneous nuclear ribonucleoprotein L	tr|A0A8V0Y526|A0A8V0Y526_CHICK Heterogeneous nuclear ribonucleoprotein L OS=Gallus gallus GN=LOC101749377 PE=1 SV=1	29	0 of 12	1	0.999	28	26	29	33	30	33	30	31	41	41	33	40	0.300998	-0.61622	-0.917218	0.408177	0.101142	0.0197243	0.555781	0.31655	0.0737155	TRUE	TRUE	TRUE	21.8926	21.207	21.3716	22.1137	21.8607	21.6614	22.3052	21.9616	22.6912	22.8043	22.3434	22.415	19.2688	29.3348	15.2351
428	A0A8V0Y589	tr|A0A8V0Y589|A0A8V0Y589_CHICK	PRPF40A	Pre-mRNA processing factor 40 homolog A	tr|A0A8V0Y589|A0A8V0Y589_CHICK Pre-mRNA processing factor 40 homolog A OS=Gallus gallus GN=PRPF40A PE=1 SV=1	14	1 of 12	1	0.999	7	3	5	8	5	9	9	3	6	5	6	6	0.0581382	0.181758	0.12362	0.897193	0.68694	0.783715	0.933912	0.844354	0.879435	TRUE	TRUE	TRUE	21.0671	20.7573	20.9443	22.0452	20.8418	21.3868	22.3733	20.4446	21.0517	20.8381	21.1706	21.2591	62.4771	45.7204	12.2789
429	A0A8V0Y5A6	tr|A0A8V0Y5A6|A0A8V0Y5A6_CHICK	ACTN4	Actinin, alpha 4	tr|A0A8V0Y5A6|A0A8V0Y5A6_CHICK Actinin, alpha 4 OS=Gallus gallus GN=ACTN4 PE=1 SV=1	39	0 of 12	1	0.999	30	26	21	37	20	24	37	30	40	43	40	35	-0.164489	-1.30915	-1.14466	0.699173	0.00639151	0.0145134	0.804855	0.0751405	0.0637913	TRUE	TRUE	TRUE	22.6179	22.0869	22.0551	22.9029	21.5348	21.6829	23.172	22.6153	23.7132	23.7768	23.4923	23.2592	53.9136	29.0986	15.753
430	A0A8V0Y5D3	tr|A0A8V0Y5D3|A0A8V0Y5D3_CHICK	NPM1	Nucleophosmin	tr|A0A8V0Y5D3|A0A8V0Y5D3_CHICK Nucleophosmin OS=Gallus gallus GN=NPM1 PE=1 SV=1	12	2 of 12	1	0.999	6	5	4	5	9	6	10	11	8	9	11	13	1.21791	-0.894385	-2.1123	0.0117179	0.0531573	0.000147693	0.137355	0.231284	0.0039877	TRUE	TRUE	TRUE	21.1948	20.274	20.3385	20.5067	21.987	20.5412	22.2669	22.3905	22.8256	22.7778	22.6671	22.4926	43.8017	32.5741	9.98333
431	A0A8V0Y5F5	tr|A0A8V0Y5F5|A0A8V0Y5F5_CHICK	LDB3	LIM domain binding 3	tr|A0A8V0Y5F5|A0A8V0Y5F5_CHICK LIM domain binding 3 OS=Gallus gallus GN=LDB3 PE=1 SV=1	1	0 of 4	1	0.999	0	0	0	0	0	0	0	0	1	2	1	3	-Inf	-Inf	-Inf	NA	NA	NA	0	0	0	FALSE	TRUE	TRUE	NA	NA	NA	NA	NA	NA	NA	NA	20.3563	20.0502	19.6617	19.6096	NA	NA	24.9932
432	A0A8V0Y5R2	tr|A0A8V0Y5R2|A0A8V0Y5R2_CHICK	AHCTF1	AT-hook containing transcription factor 1	tr|A0A8V0Y5R2|A0A8V0Y5R2_CHICK AT-hook containing transcription factor 1 OS=Gallus gallus GN=AHCTF1 PE=1 SV=1	3	3 of 9	1	0.999	0	0	0	0	0	0	7	0	0	0	1	0	1.52336	0.659464	-0.863893	0.0828582	0.348932	0.281878	0.2402	0.608674	0.459788	TRUE	TRUE	TRUE	19.1982	NA	18.9652	NA	NA	18.8639	22.4497	20.5016	19.9708	19.3285	20.567	19.9161	108.721	11.3952	35.0024
433	A0A8V0Y5U2	tr|A0A8V0Y5U2|A0A8V0Y5U2_CHICK	RSBN1L	Round spermatid basic protein 1 like	tr|A0A8V0Y5U2|A0A8V0Y5U2_CHICK Round spermatid basic protein 1 like OS=Gallus gallus GN=RSBN1L PE=3 SV=1	1	0 of 4	0.9991	0.9929	1	0	0	0	0	1	1	0	0	0	0	0	Inf	-0.0584039	-Inf	NA	0.935345	NA	0	0.975341	0	TRUE	TRUE	FALSE	NA	NA	NA	NA	19.8286	19.1694	19.5383	NA	19.5705	NA	NA	NA	22.4464	NA	NA
434	A0A8V0Y631	tr|A0A8V0Y631|A0A8V0Y631_CHICK	HNRNPUL1	Heterogeneous nuclear ribonucleoprotein U like 1	tr|A0A8V0Y631|A0A8V0Y631_CHICK Heterogeneous nuclear ribonucleoprotein U like 1 OS=Gallus gallus GN=HNRNPUL1 PE=1 SV=1	21	0 of 12	1	0.999	16	10	7	13	18	8	12	12	17	12	9	9	0.24789	0.0307945	-0.217096	0.49374	0.93175	0.548248	0.626706	0.973501	0.701706	TRUE	TRUE	TRUE	23.1138	22.4316	22.4953	23.086	22.9977	22.5252	23.352	23.2432	23.0713	23.1238	23.0533	22.7467	23.5042	25.1114	11.1881
435	A0A8V0Y6G7	tr|A0A8V0Y6G7|A0A8V0Y6G7_CHICK	CCT2	T-complex protein 1 subunit beta	tr|A0A8V0Y6G7|A0A8V0Y6G7_CHICK T-complex protein 1 subunit beta OS=Gallus gallus GN=CCT2 PE=1 SV=1	4	6 of 12	1	0.999	3	2	1	0	1	0	10	5	1	3	1	0	1.50386	1.51541	0.0115447	0.0154637	0.0148167	0.983676	0.140845	0.115145	0.990926	TRUE	TRUE	TRUE	20.2623	19.4489	19.1312	18.7919	20.2325	19.4082	22.4149	21.5942	19.1175	19.5116	19.279	19.6801	83.0013	47.2774	17.1788
436	A0A8V0Y6I4	tr|A0A8V0Y6I4|A0A8V0Y6I4_CHICK	AP2S1	AP-2 complex subunit sigma	tr|A0A8V0Y6I4|A0A8V0Y6I4_CHICK AP-2 complex subunit sigma OS=Gallus gallus GN=AP2S1 PE=1 SV=1	2	0 of 10	1	0.9984	2	1	2	2	0	2	2	3	2	2	0	1	0.678319	1.30174	0.623417	0.25692	0.0520869	0.295729	0.426713	0.23081	0.474241	TRUE	TRUE	TRUE	20.2427	20.9958	21.8988	22.5452	NA	21.232	22.6798	22.3851	21.1577	21.0751	20.1588	NA	44.7889	64.7188	33.6012
437	A0A8V0Y6U9	tr|A0A8V0Y6U9|A0A8V0Y6U9_CHICK	POLR2K	DNA-directed RNA polymerases I, II, and III subunit RPABC4	tr|A0A8V0Y6U9|A0A8V0Y6U9_CHICK DNA-directed RNA polymerases I, II, and III subunit RPABC4 OS=Gallus gallus GN=POLR2K PE=3 SV=1	1	0 of 12	0.8974	0.9982	0	0	0	1	1	1	1	1	1	1	1	1	0.549381	0.247	-0.302381	0.157478	0.514502	0.426408	0.316364	0.730127	0.601426	TRUE	TRUE	TRUE	20.8978	20.6104	20.8975	21.0727	20.9163	21.0061	22.2312	21.5224	21.0898	21.4234	21.0923	21.0825	45.2254	12.8912	12.2767
438	A0A8V0Y6V5	tr|A0A8V0Y6V5|A0A8V0Y6V5_CHICK	SF3B6	Splicing factor 3b subunit 6	tr|A0A8V0Y6V5|A0A8V0Y6V5_CHICK Splicing factor 3b subunit 6 OS=Gallus gallus GN=SF3B6 PE=1 SV=1	3	3 of 12	1	0.999	0	1	3	3	2	2	3	2	0	1	0	1	0.201119	1.14418	0.94306	0.646273	0.0170005	0.0432969	0.760189	0.122811	0.128662	TRUE	TRUE	TRUE	21.0237	20.7807	20.926	21.9439	20.7698	21.07	22.346	21.2929	19.9841	20.7798	19.7771	20.3611	53.9793	41.7051	31.4582
439	A0A8V0Y7H9	tr|A0A8V0Y7H9|A0A8V0Y7H9_CHICK	MGST3	Microsomal glutathione S-transferase 3	tr|A0A8V0Y7H9|A0A8V0Y7H9_CHICK Microsomal glutathione S-transferase 3 OS=Gallus gallus GN=MGST3 PE=1 SV=1	2	3 of 7	0.9986	0.9985	0	0	0	0	0	0	0	1	1	2	0	0	2.82159	0.321501	-2.50009	0.00442584	0.578145	0.00532542	0.103952	0.777911	0.0330776	TRUE	TRUE	TRUE	NA	NA	NA	17.6419	NA	NA	21.0201	19.9068	20.892	20.1932	19.8609	19.6218	52.0116	NA	41.3168
440	A0A8V0Y7J9	tr|A0A8V0Y7J9|A0A8V0Y7J9_CHICK	HMGA2	High mobility group AT-hook 2	tr|A0A8V0Y7J9|A0A8V0Y7J9_CHICK High mobility group AT-hook 2 OS=Gallus gallus GN=HMGA2 PE=3 SV=1	2	5 of 12	1	0.999	3	4	2	2	0	2	3	2	1	1	3	3	-0.415406	0.711977	1.12738	0.430051	0.184216	0.0429834	0.574114	0.427785	0.128659	TRUE	TRUE	TRUE	21.4165	22.3395	22.1252	21.3184	20.2629	20.6485	22.6733	21.9534	20.5952	20.2952	20.377	21.4227	73.5896	34.6772	40.3993
441	A0A8V0Y7K7	tr|A0A8V0Y7K7|A0A8V0Y7K7_CHICK	SAE1	SUMO1 activating enzyme subunit 1	tr|A0A8V0Y7K7|A0A8V0Y7K7_CHICK SUMO1 activating enzyme subunit 1 OS=Gallus gallus GN=SAE1 PE=3 SV=1	1	0 of 6	1	0.9974	0	0	0	0	0	0	2	1	0	0	0	0	0.109484	2.82867	2.71919	0.91968	0.023189	0.0694298	0.951431	0.144828	0.17836	TRUE	TRUE	FALSE	19.4474	NA	NA	NA	18.9945	17.8647	21.0272	20.3411	16.7282	NA	NA	NA	80.9697	NA	NA
442	A0A8V0Y7Z0	tr|A0A8V0Y7Z0|A0A8V0Y7Z0_CHICK	TCF4	Transcription factor 4	tr|A0A8V0Y7Z0|A0A8V0Y7Z0_CHICK Transcription factor 4 OS=Gallus gallus GN=TCF4 PE=4 SV=1	2	8 of 10	1	0.999	3	1	2	1	0	0	0	0	1	1	2	0	-0.878302	-0.613678	0.264624	0.0925976	0.227946	0.51637	0.248154	0.480267	0.675725	TRUE	TRUE	TRUE	21.3106	21.1998	20.2184	21.1996	20.4277	NA	19.7798	NA	20.3221	20.9948	20.9873	20.5657	31.2332	29.3072	22.1606
443	A0A8V0Y813	tr|A0A8V0Y813|A0A8V0Y813_CHICK	SREK1	Splicing regulatory glutamic acid and lysine rich protein 1	tr|A0A8V0Y813|A0A8V0Y813_CHICK Splicing regulatory glutamic acid and lysine rich protein 1 OS=Gallus gallus GN=SREK1 PE=1 SV=1	5	0 of 12	1	0.999	2	1	2	2	2	2	4	3	1	2	2	1	0.648531	1.24261	0.594083	0.177612	0.0156493	0.214779	0.336739	0.116985	0.38244	TRUE	TRUE	TRUE	20.7369	20.0354	20.1788	20.9732	20.2396	20.3838	22.3251	21.5701	19.8883	20.1029	19.6229	19.934	68.5122	30.7115	13.4394
444	A0A8V0Y879	tr|A0A8V0Y879|A0A8V0Y879_CHICK	TNPO1	Transportin 1	tr|A0A8V0Y879|A0A8V0Y879_CHICK Transportin 1 OS=Gallus gallus GN=TNPO1 PE=1 SV=1	8	0 of 12	1	0.999	2	2	0	1	2	2	5	5	1	4	3	3	0.505934	0.26362	-0.242313	0.210492	0.506446	0.540973	0.374826	0.72708	0.695536	TRUE	TRUE	TRUE	20.3839	19.8817	19.8514	20.5851	20.2561	20.0991	21.4128	20.9579	20.5459	20.69	20.2846	20.1508	42.9844	25.4478	16.9064
445	A0A8V0Y885	tr|A0A8V0Y885|A0A8V0Y885_CHICK	NUP35	Nucleoporin NUP53	tr|A0A8V0Y885|A0A8V0Y885_CHICK Nucleoporin NUP53 OS=Gallus gallus GN=NUP35 PE=1 SV=1	2	3 of 11	1	0.999	0	0	0	0	0	1	2	1	0	1	1	2	1.03488	0.0244449	-1.01043	0.152152	0.974124	0.19278	0.309597	0.992162	0.355715	TRUE	TRUE	TRUE	19.2539	18.633	19.3055	20.0413	18.8153	19.5801	22.9113	20.0666	NA	20.5161	19.7321	20.7084	139.301	40.8123	32.1733
446	A0A8V0Y8F5	tr|A0A8V0Y8F5|A0A8V0Y8F5_CHICK	SNRPD2	Small nuclear ribonucleoprotein Sm D2	tr|A0A8V0Y8F5|A0A8V0Y8F5_CHICK Small nuclear ribonucleoprotein Sm D2 OS=Gallus gallus GN=SNRPD2 PE=3 SV=1	8	0 of 12	1	0.999	8	7	5	7	6	7	6	4	5	3	6	6	-0.109658	0.321896	0.431554	0.781214	0.419184	0.282661	0.857554	0.664143	0.459788	TRUE	TRUE	TRUE	24.3133	24.1803	23.8731	24.8324	24.3242	24.6404	24.4761	23.3198	24.0677	24.0258	23.8525	23.5269	33.8182	29.0029	16.0951
447	A0A8V0Y8V2	tr|A0A8V0Y8V2|A0A8V0Y8V2_CHICK	LUC7L2	LUC7 like 2, pre-mRNA splicing factor	tr|A0A8V0Y8V2|A0A8V0Y8V2_CHICK LUC7 like 2, pre-mRNA splicing factor OS=Gallus gallus GN=LUC7L2 PE=1 SV=1	8	0 of 12	1	0.999	5	3	6	4	5	5	11	4	2	3	3	2	0.380562	1.18321	0.802649	0.363444	0.0102012	0.0659275	0.525319	0.0949904	0.172376	TRUE	TRUE	TRUE	21.7952	21.1617	21.3674	21.8716	21.4028	21.4517	23.0463	21.8173	20.6848	20.5734	20.7507	20.9764	62.3576	22.9838	12.085
448	A0A8V0Y8Z3	tr|A0A8V0Y8Z3|A0A8V0Y8Z3_CHICK	VCP	Transitional endoplasmic reticulum ATPase	tr|A0A8V0Y8Z3|A0A8V0Y8Z3_CHICK Transitional endoplasmic reticulum ATPase OS=Gallus gallus GN=VCP PE=1 SV=1	5	6 of 12	1	0.999	5	1	0	0	2	2	2	1	0	0	1	0	1.09521	1.49116	0.395941	0.047198	0.00984128	0.448586	0.19471	0.0936595	0.617585	TRUE	TRUE	TRUE	20.5534	18.3992	18.8635	18.827	19.7262	19.8325	21.5835	19.8816	18.6185	18.5192	19.0109	18.9108	75.1941	78.9573	16.1032
449	A0A8V0Y9C8	tr|A0A8V0Y9C8|A0A8V0Y9C8_CHICK	KDM6A	[histone H3]-trimethyl-L-lysine(27) demethylase	tr|A0A8V0Y9C8|A0A8V0Y9C8_CHICK [histone H3]-trimethyl-L-lysine(27) demethylase OS=Gallus gallus GN=KDM6A PE=3 SV=1	3	4 of 10	1	0.999	1	0	0	0	0	1	0	1	0	2	3	1	-0.411553	-0.577635	-0.166081	0.415383	0.258359	0.684577	0.561058	0.517087	0.815208	TRUE	TRUE	TRUE	19.9391	18.7372	19.2599	19.3731	NA	18.5412	NA	19.2904	19.1718	19.574	19.9617	19.2662	35.9189	34.3646	25.7926
450	A0A8V0Y9E4	tr|A0A8V0Y9E4|A0A8V0Y9E4_CHICK	ACAA2	Acetyl-CoA acyltransferase 2	tr|A0A8V0Y9E4|A0A8V0Y9E4_CHICK Acetyl-CoA acyltransferase 2 OS=Gallus gallus GN=ACAA2 PE=1 SV=1	1	0 of 4	0.9997	0.9954	0	0	0	0	0	0	0	0	1	0	1	0	1.51537	0.619456	-0.895912	0.08862	0.45175	0.350733	0.246372	0.691633	0.538307	FALSE	FALSE	FALSE	20.2737	NA	NA	NA	NA	NA	21.4814	22.0968	21.1696	NA	NA	NA	29.7158	NA	NA
451	A0A8V0Y9F5	tr|A0A8V0Y9F5|A0A8V0Y9F5_CHICK	ITSN1	Intersectin 1	tr|A0A8V0Y9F5|A0A8V0Y9F5_CHICK Intersectin 1 OS=Gallus gallus GN=ITSN1 PE=1 SV=1	3	6 of 11	1	0.999	0	1	1	0	1	0	4	0	0	1	0	0	-0.0322504	1.02358	1.05583	0.953499	0.101756	0.0923043	0.975202	0.316993	0.21523	TRUE	TRUE	TRUE	20.4343	20.2046	20.9103	20.1206	19.4032	20.078	22.3497	19.7098	19.5683	19.2859	NA	19.2306	111.759	26.2692	12.9302
452	A0A8V0Y9K6	tr|A0A8V0Y9K6|A0A8V0Y9K6_CHICK	SLC25A3	Solute carrier family 25 member 3	tr|A0A8V0Y9K6|A0A8V0Y9K6_CHICK Solute carrier family 25 member 3 OS=Gallus gallus GN=SLC25A3 PE=1 SV=1	1	0 of 9	0.9371	0.9989	0	0	0	0	1	1	1	1	1	1	1	1	0.376278	-0.264858	-0.641137	0.723966	0.69445	0.549183	0.816658	0.850131	0.701706	TRUE	TRUE	TRUE	21.0212	NA	NA	NA	20.1528	19.8058	23.0884	22.543	21.7194	21.6927	21.7352	21.5021	91.4167	NA	7.24287
453	A0A8V0Y9X9	tr|A0A8V0Y9X9|A0A8V0Y9X9_CHICK	ATP5O	ATP synthase subunit O, mitochondrial	tr|A0A8V0Y9X9|A0A8V0Y9X9_CHICK ATP synthase subunit O, mitochondrial OS=Gallus gallus GN=ATP5O PE=1 SV=1	3	7 of 12	1	0.9989	0	0	0	0	0	0	4	0	3	3	0	0	1.65354	-0.491548	-2.14509	0.032682	0.497227	0.00788738	0.174096	0.72354	0.0426065	TRUE	TRUE	TRUE	19.0346	17.5179	17.6096	18.5819	18.7142	18.1343	22.462	20.0478	20.6179	20.4102	20.3946	19.9017	137.828	50.7909	19.5897
454	A0A8V0Y9Y9	tr|A0A8V0Y9Y9|A0A8V0Y9Y9_CHICK	RPL3	Ribosomal protein L3	tr|A0A8V0Y9Y9|A0A8V0Y9Y9_CHICK Ribosomal protein L3 OS=Gallus gallus GN=RPL3 PE=1 SV=1	1	0 of 12	0.9999	0.999	1	1	0	1	1	1	1	1	1	1	0	0	1.55701	-0.615344	-2.17235	0.037942	0.384763	0.00608939	0.179718	0.637777	0.0361032	TRUE	TRUE	TRUE	23.7466	22.6642	22.5338	22.8039	23.285	22.4306	26.4213	25.8396	25.1878	25.152	25.023	25.0751	97.9715	43.7608	5.13875
455	A0A8V0Y9Z7	tr|A0A8V0Y9Z7|A0A8V0Y9Z7_CHICK	MTDH	Metadherin	tr|A0A8V0Y9Z7|A0A8V0Y9Z7_CHICK Metadherin OS=Gallus gallus GN=MTDH PE=1 SV=1	3	3 of 8	1	0.999	0	0	0	0	1	0	3	0	0	2	1	3	2.08206	0.291571	-1.79049	0.0283852	0.694567	0.0293096	0.170059	0.850131	0.0960824	TRUE	TRUE	TRUE	18.2863	NA	17.569	NA	18.8557	NA	21.1638	NA	18.8997	20.9909	19.33	19.652	93.9029	34.4508	71.6294
456	A0A8V0YA84	tr|A0A8V0YA84|A0A8V0YA84_CHICK	PPP1R8	Protein phosphatase 1 regulatory subunit 8	tr|A0A8V0YA84|A0A8V0YA84_CHICK Protein phosphatase 1 regulatory subunit 8 OS=Gallus gallus GN=PPP1R8 PE=1 SV=1	3	7 of 10	1	0.999	3	1	2	2	2	1	6	2	1	0	0	0	0.163527	0.972487	0.80896	0.786259	0.200751	0.282893	0.859506	0.445795	0.459788	TRUE	TRUE	TRUE	19.9308	18.2868	18.984	19.3452	18.0085	18.4032	20.8777	19.9115	18.3631	NA	NA	18.2923	87.2326	45.7855	3.46912
457	A0A8V0YA90	tr|A0A8V0YA90|A0A8V0YA90_CHICK	PARG	poly(ADP-ribose) glycohydrolase	tr|A0A8V0YA90|A0A8V0YA90_CHICK poly(ADP-ribose) glycohydrolase OS=Gallus gallus GN=PARG PE=3 SV=1	1	0 of 3	0.9946	0.9971	0	0	0	0	0	0	0	1	0	0	0	0	1.36679	Inf	Inf	0.110691	NA	NA	0.268147	0	0	FALSE	FALSE	FALSE	19.5452	NA	NA	NA	NA	NA	21.016	20.808	NA	NA	NA	NA	10.1757	NA	NA
458	A0A8V0YAD3	tr|A0A8V0YAD3|A0A8V0YAD3_CHICK	TADA2B	Transcriptional adaptor 2B	tr|A0A8V0YAD3|A0A8V0YAD3_CHICK Transcriptional adaptor 2B OS=Gallus gallus GN=TADA2B PE=4 SV=1	1	0 of 12	0.9041	0.9983	1	2	1	1	2	1	2	0	2	2	2	1	0.934159	0.48322	-0.450939	0.160743	0.457936	0.488034	0.31959	0.693347	0.648714	TRUE	TRUE	TRUE	23.061	25.1706	22.2816	23.6468	25.1933	24.2762	23.7955	24.6317	25.2729	24.2231	24.1063	22.3615	40.9985	91.1589	69.6974
459	A0A8V0YAE0	tr|A0A8V0YAE0|A0A8V0YAE0_CHICK	NCOA1	Nuclear receptor coactivator	tr|A0A8V0YAE0|A0A8V0YAE0_CHICK Nuclear receptor coactivator OS=Gallus gallus GN=NCOA1 PE=3 SV=1	3	4 of 12	1	0.9975	0	0	0	0	2	0	0	1	0	0	1	0	2.31465	2.15908	-0.155564	0.0183115	0.0261678	0.862195	0.147171	0.159168	0.926632	TRUE	TRUE	TRUE	19.3845	18.3993	14.657	18.5772	20.4272	19.075	20.4433	20.3311	19.1717	19.3247	16.8269	16.3169	35.6033	74.5231	84.267
460	A0A8V0YAP9	tr|A0A8V0YAP9|A0A8V0YAP9_CHICK	EYA3	Eyes absent homolog	tr|A0A8V0YAP9|A0A8V0YAP9_CHICK Eyes absent homolog OS=Gallus gallus GN=EYA3 PE=3 SV=1	1	0 of 7	1	0.999	1	0	0	0	0	0	2	1	0	0	0	0	2.05722	0.673107	-1.38411	0.0100439	0.332659	0.0834498	0.133574	0.59361	0.202205	TRUE	TRUE	FALSE	17.9925	NA	16.2417	NA	18.3071	NA	19.4092	19.8067	NA	NA	18.6044	18.398	46.3803	76.6286	10.097
461	A0A8V0YAQ2	tr|A0A8V0YAQ2|A0A8V0YAQ2_CHICK	ZFC3H1	Zinc finger C3H1-type containing	tr|A0A8V0YAQ2|A0A8V0YAQ2_CHICK Zinc finger C3H1-type containing OS=Gallus gallus GN=ZFC3H1 PE=4 SV=1	14	2 of 12	1	0.999	3	0	2	3	7	1	9	11	3	2	3	3	1.1993	0.900268	-0.299032	0.0246179	0.0811534	0.545241	0.163484	0.282422	0.699664	TRUE	TRUE	TRUE	20.0659	18.3602	18.5519	19.5225	20.2613	19.1352	21.0594	20.8417	19.7237	19.5114	19.4045	19.0571	48.348	55.3335	18.6334
462	A0A8V0YAT1	tr|A0A8V0YAT1|A0A8V0YAT1_CHICK	TGFBI	Transforming growth factor beta induced	tr|A0A8V0YAT1|A0A8V0YAT1_CHICK Transforming growth factor beta induced OS=Gallus gallus GN=TGFBI PE=1 SV=1	8	6 of 12	1	0.999	2	0	0	1	2	1	9	2	6	3	2	3	1.83579	-0.650574	-2.48637	0.00567167	0.275117	0.000520973	0.121356	0.537021	0.00857239	TRUE	TRUE	TRUE	18.8491	17.8568	17.9268	19.437	19.7013	19.2599	22.3218	20.1299	21.4489	20.8758	20.9201	20.7704	111.491	53.4617	22.8363
463	A0A8V0YB20	tr|A0A8V0YB20|A0A8V0YB20_CHICK	SCAF4	SR-related CTD associated factor 4	tr|A0A8V0YB20|A0A8V0YB20_CHICK SR-related CTD associated factor 4 OS=Gallus gallus GN=SCAF4 PE=1 SV=1	5	0 of 12	1	0.9989	1	2	2	1	3	1	4	2	0	1	0	0	0.361248	0.28305	-0.0781983	0.440338	0.543991	0.866153	0.58075	0.755753	0.93013	TRUE	TRUE	TRUE	20.5541	20.1116	20.8654	20.9306	20.2713	20.6827	22.4586	20.4942	20.937	20.8063	20.6113	20.4199	84.4442	24.027	15.4535
464	A0A8V0YB71	tr|A0A8V0YB71|A0A8V0YB71_CHICK	HADHB	Trifunctional enzyme subunit beta, mitochondrial	tr|A0A8V0YB71|A0A8V0YB71_CHICK Trifunctional enzyme subunit beta, mitochondrial OS=Gallus gallus GN=HADHB PE=1 SV=1	7	5 of 11	1	0.9986	0	0	0	0	0	0	3	3	4	3	2	1	1.67068	-1.19399	-2.86467	0.0878565	0.179197	0.00683755	0.246372	0.42134	0.0384939	TRUE	TRUE	TRUE	19.8444	17.0327	17.2285	NA	18.4122	17.4412	21.9075	21.0627	21.088	21.1372	20.7856	20.5887	106.272	112.423	17.5126
465	A0A8V0YBD0	tr|A0A8V0YBD0|A0A8V0YBD0_CHICK	FBN2	Fibrillin 2	tr|A0A8V0YBD0|A0A8V0YBD0_CHICK Fibrillin 2 OS=Gallus gallus GN=FBN2 PE=4 SV=1	1	0 of 11	1	0.999	2	1	1	1	1	1	1	1	1	5	1	1	1.10877	-0.690989	-1.79976	0.0814881	0.2628	0.00509066	0.238466	0.521987	0.0323795	TRUE	TRUE	TRUE	21.0294	20.177	18.0561	20.477	20.8194	20.8113	21.5002	NA	22.114	22.1434	21.3768	21.3043	29.17	61.1809	30.8202
466	A0A8V0YBF7	tr|A0A8V0YBF7|A0A8V0YBF7_CHICK	U2AF1	U2 small nuclear RNA auxiliary factor 1	tr|A0A8V0YBF7|A0A8V0YBF7_CHICK U2 small nuclear RNA auxiliary factor 1 OS=Gallus gallus GN=U2AF1 PE=1 SV=1	7	0 of 12	1	0.999	7	6	7	6	3	5	7	7	8	3	4	6	0.198399	0.278642	0.0802438	0.63185	0.502506	0.84588	0.749766	0.725299	0.916544	TRUE	TRUE	TRUE	23.0102	22.62	22.7411	23.3926	22.5175	22.5643	24.1189	23.3568	23.0253	23.0214	22.7124	22.6839	55.5768	24.7644	12.9777
467	A0A8V0YBH9	tr|A0A8V0YBH9|A0A8V0YBH9_CHICK	LANCL1	LanC like 1	tr|A0A8V0YBH9|A0A8V0YBH9_CHICK LanC like 1 OS=Gallus gallus GN=LANCL1 PE=1 SV=1	2	3 of 5	1	0.9983	0	0	1	0	0	0	2	0	1	0	0	0	1.52828	1.41928	-0.108997	0.0657912	0.0410694	0.884789	0.221187	0.196818	0.940801	TRUE	TRUE	TRUE	NA	NA	24.522	NA	NA	NA	26.0935	26.0071	24.8678	NA	24.3943	NA	4.23574	NA	23.0045
468	A0A8V0YBI3	tr|A0A8V0YBI3|A0A8V0YBI3_CHICK	STOML2	Stomatin like 2	tr|A0A8V0YBI3|A0A8V0YBI3_CHICK Stomatin like 2 OS=Gallus gallus GN=STOML2 PE=1 SV=1	1	0 of 11	0.9972	0.999	0	0	0	0	0	0	1	1	1	1	1	0	0.94269	0.932554	-0.0101365	0.14717	0.123189	0.987107	0.306552	0.347697	0.991604	TRUE	TRUE	TRUE	17.0949	NA	17.8664	18.4437	17.5682	17.6744	20.1233	19.6116	18.3996	17.9001	17.6438	17.3038	79.3973	44.2222	32.8846
469	A0A8V0YC80	tr|A0A8V0YC80|A0A8V0YC80_CHICK	PPFIBP1	PPFIA binding protein 1	tr|A0A8V0YC80|A0A8V0YC80_CHICK PPFIA binding protein 1 OS=Gallus gallus GN=PPFIBP1 PE=1 SV=1	4	8 of 10	1	0.999	0	0	0	0	0	0	0	1	3	2	1	2	0.196222	-1.01996	-1.21618	0.694322	0.0228131	0.026006	0.800638	0.143857	0.0898328	TRUE	TRUE	TRUE	18.792	NA	NA	18.9628	18.9618	18.5426	19.6187	19.1714	20.0907	20.7995	19.6915	19.7926	31.044	8.36591	38.2475
470	A0A8V0YC84	tr|A0A8V0YC84|A0A8V0YC84_CHICK	TNRC6B	Trinucleotide repeat containing adaptor 6B	tr|A0A8V0YC84|A0A8V0YC84_CHICK Trinucleotide repeat containing adaptor 6B OS=Gallus gallus GN=TNRC6B PE=1 SV=1	1	0 of 5	0.9206	0.9986	0	0	0	0	1	0	1	0	0	0	0	0	-0.0912864	0.706089	0.797375	0.911535	0.399623	0.436006	0.945191	0.6516	0.608024	TRUE	TRUE	FALSE	NA	NA	18.8939	NA	18.0683	NA	18.7085	19.6311	NA	NA	18.0965	NA	54.7778	NA	NA
471	A0A8V0YC90	tr|A0A8V0YC90|A0A8V0YC90_CHICK	NUP153	Nucleoporin 153	tr|A0A8V0YC90|A0A8V0YC90_CHICK Nucleoporin 153 OS=Gallus gallus GN=NUP153 PE=1 SV=1	12	8 of 12	1	0.999	0	0	1	0	0	0	14	3	3	5	3	8	1.3455	-1.05082	-2.39631	0.0963338	0.186686	0.00620809	0.252642	0.429561	0.036322	TRUE	TRUE	TRUE	18.5672	17.9606	17.9799	18.5091	18.6961	17.847	22.7467	19.109	19.7772	21.214	20.5654	21.0455	160.575	22.5371	38.7944
472	A0A8V0YCC7	tr|A0A8V0YCC7|A0A8V0YCC7_CHICK	RESF1	Retroelement silencing factor 1	tr|A0A8V0YCC7|A0A8V0YCC7_CHICK Retroelement silencing factor 1 OS=Gallus gallus GN=RESF1 PE=4 SV=1	12	7 of 12	1	0.999	3	2	1	1	2	2	2	3	3	11	12	4	1.03665	-1.66162	-2.69827	0.0329336	0.00176592	1.55810038231147e-05	0.174096	0.0352932	0.00128835	TRUE	TRUE	TRUE	18.8246	18.1365	16.9994	18.0746	19.5785	18.084	19.3914	19.1278	20.6295	20.9448	20.868	20.3859	37.7666	47.0655	16.9432
473	A0A8V0YCL9	tr|A0A8V0YCL9|A0A8V0YCL9_CHICK	COX6C	Cytochrome c oxidase subunit 6C	tr|A0A8V0YCL9|A0A8V0YCL9_CHICK Cytochrome c oxidase subunit 6C OS=Gallus gallus GN=COX6C PE=1 SV=1	2	9 of 12	0.9995	0.9975	0	0	0	0	0	0	2	2	0	1	1	0	1.74355	0.851796	-0.891753	0.0137324	0.195471	0.176388	0.14005	0.437394	0.332897	TRUE	TRUE	TRUE	19.5912	18.2852	18.4825	18.8747	18.9499	19.2415	22.1831	21.8333	19.8164	19.791	19.7852	19.408	90.1615	43.2793	12.617
474	A0A8V0YCT6	tr|A0A8V0YCT6|A0A8V0YCT6_CHICK	CAND1	Cullin associated and neddylation dissociated 1	tr|A0A8V0YCT6|A0A8V0YCT6_CHICK Cullin associated and neddylation dissociated 1 OS=Gallus gallus GN=CAND1 PE=1 SV=1	6	8 of 12	1	0.999	2	0	0	1	0	0	4	3	0	0	0	1	1.10581	1.39967	0.293854	0.124457	0.0568271	0.672406	0.289218	0.238742	0.804334	TRUE	TRUE	TRUE	19.4678	17.5088	18.1385	18.0131	18.7042	17.2091	21.0844	20.5539	18.4115	18.0009	17.947	17.5934	89.1196	66.4211	23.5157
475	A0A8V0YCT7	tr|A0A8V0YCT7|A0A8V0YCT7_CHICK	EPFIP1L	Pre-mRNA 3'-end-processing factor FIP1	tr|A0A8V0YCT7|A0A8V0YCT7_CHICK Pre-mRNA 3'-end-processing factor FIP1 OS=Gallus gallus GN=EPFIP1L PE=1 SV=1	8	3 of 12	1	0.999	5	1	4	1	3	2	7	2	6	4	1	2	0.929291	0.176971	-0.75232	0.0662788	0.712468	0.130191	0.221371	0.859559	0.272078	TRUE	TRUE	TRUE	20.3008	18.6064	19.2556	19.81	20.7245	19.3265	21.241	20.3981	20.5539	20.5952	19.7608	20.0723	48.4537	47.6947	26.5086
476	A0A8V0YCU0	tr|A0A8V0YCU0|A0A8V0YCU0_CHICK	NUP37	Nucleoporin 37	tr|A0A8V0YCU0|A0A8V0YCU0_CHICK Nucleoporin 37 OS=Gallus gallus GN=NUP37 PE=1 SV=1	2	4 of 10	1	0.9985	0	0	1	0	0	0	3	1	1	1	2	1	1.14769	-0.398449	-1.54614	0.103709	0.528943	0.0250865	0.263277	0.742963	0.0873405	TRUE	TRUE	TRUE	19.9581	NA	19.3659	19.1481	NA	18.8319	21.9846	21.0986	21.5397	20.9435	21.065	20.5991	80.5268	30.3605	27.7129
477	A0A8V0YCV1	tr|A0A8V0YCV1|A0A8V0YCV1_CHICK	HAL	Histidine ammonia-lyase	tr|A0A8V0YCV1|A0A8V0YCV1_CHICK Histidine ammonia-lyase OS=Gallus gallus GN=HAL PE=1 SV=1	1	0 of 5	0.9999	0.999	1	0	0	0	0	0	0	1	1	0	0	0	0.840567	-0.916336	-1.7569	0.200622	0.250248	0.0426174	0.361066	0.509603	0.127852	FALSE	FALSE	FALSE	19.5215	NA	NA	19.5447	NA	20.0202	NA	20.727	21.29	NA	NA	NA	33.9664	1.13839	NA
478	A0A8V0YCY1	tr|A0A8V0YCY1|A0A8V0YCY1_CHICK	SERPINC1	Serpin family C member 1	tr|A0A8V0YCY1|A0A8V0YCY1_CHICK Serpin family C member 1 OS=Gallus gallus GN=SERPINC1 PE=1 SV=1	1	8 of 11	0.9986	0.9979	0	0	0	1	0	0	1	0	0	2	1	0	0.454792	-0.687508	-1.1423	0.494857	0.342978	0.124454	0.626942	0.603555	0.26429	TRUE	TRUE	TRUE	17.5838	19.6658	18.2222	19.0729	18.4151	18.978	19.6262	19.3446	NA	21.8138	18.5436	18.9781	33.7372	59.914	122.37
479	A0A8V0YCY2	tr|A0A8V0YCY2|A0A8V0YCY2_CHICK	MBD2	Methyl-CpG binding domain protein 2	tr|A0A8V0YCY2|A0A8V0YCY2_CHICK Methyl-CpG binding domain protein 2 OS=Gallus gallus GN=MBD2 PE=1 SV=1	1	0 of 3	0.9999	0.9926	0	0	0	0	0	0	0	0	2	1	0	0	Inf	-0.0124143	-Inf	NA	0.987948	NA	0	0.997513	0	FALSE	FALSE	FALSE	NA	NA	NA	NA	NA	NA	NA	17.1855	17.5871	16.8088	NA	NA	NA	NA	37.2498
480	A0A8V0YCZ5	tr|A0A8V0YCZ5|A0A8V0YCZ5_CHICK	SAR1B	Secretion associated Ras related GTPase 1B	tr|A0A8V0YCZ5|A0A8V0YCZ5_CHICK Secretion associated Ras related GTPase 1B OS=Gallus gallus GN=SAR1B PE=1 SV=1	1	0 of 12	0.9382	0.9989	1	1	1	1	1	1	1	1	1	1	1	1	0.76641	0.765922	-0.00048791	0.0996009	0.0997991	0.999126	0.259694	0.31375	0.999126	TRUE	TRUE	TRUE	21.0658	20.6104	20.518	21.4022	20.7411	21.1037	22.714	22.1032	20.7756	21.1175	20.9725	20.7327	61.0548	29.1866	12.5578
481	A0A8V0YD10	tr|A0A8V0YD10|A0A8V0YD10_CHICK	PABPC1	Polyadenylate-binding protein	tr|A0A8V0YD10|A0A8V0YD10_CHICK Polyadenylate-binding protein OS=Gallus gallus GN=PABPC1 PE=1 SV=1	35	0 of 12	1	0.999	39	32	37	37	39	39	43	47	42	43	42	40	0.508964	0.136823	-0.372141	0.175434	0.708185	0.315372	0.334599	0.857793	0.495288	TRUE	TRUE	TRUE	23.6868	23.307	23.3676	23.7591	24.186	23.3321	24.4396	24.1986	24.0371	24.1435	23.7867	23.6418	28.9499	15.5893	15.7221
482	A0A8V0YD15	tr|A0A8V0YD15|A0A8V0YD15_CHICK	PABPC1	Polyadenylate-binding protein	tr|A0A8V0YD15|A0A8V0YD15_CHICK Polyadenylate-binding protein OS=Gallus gallus GN=PABPC1 PE=1 SV=1	3	2 of 12	1	0.999	2	1	1	1	1	1	3	2	4	5	3	3	1.07582	-0.670414	-1.74624	0.0304961	0.158738	0.00139801	0.172003	0.393749	0.0144498	TRUE	TRUE	TRUE	22.2863	21.317	21.9077	21.7741	23.3129	21.4623	23.6015	23.2116	23.7054	23.8478	23.4218	23.2951	47.3585	27.1025	17.5284
483	A0A8V0YDC6	tr|A0A8V0YDC6|A0A8V0YDC6_CHICK	STK3	non-specific serine/threonine protein kinase	tr|A0A8V0YDC6|A0A8V0YDC6_CHICK non-specific serine/threonine protein kinase OS=Gallus gallus GN=STK3 PE=1 SV=1	5	4 of 12	1	0.9988	0	0	0	0	0	0	5	0	0	2	1	1	1.72432	-0.00659719	-1.73092	0.00679308	0.990676	0.00662567	0.123517	0.99761	0.037947	TRUE	TRUE	TRUE	18.8361	19.192	18.982	19.2683	19.1205	20.2955	22.6462	21.1136	20.9781	20.9659	20.5452	20.713	100.519	13.4751	14.1978
484	A0A8V0YDL2	tr|A0A8V0YDL2|A0A8V0YDL2_CHICK	NHP2	Ribonucloprotein	tr|A0A8V0YDL2|A0A8V0YDL2_CHICK Ribonucloprotein OS=Gallus gallus GN=NHP2 PE=1 SV=1	2	1 of 11	0.9999	0.9977	1	1	2	0	2	2	0	0	0	0	0	0	-0.255905	-0.0434867	0.212418	0.56791	0.928016	0.660007	0.692799	0.973501	0.79598	TRUE	TRUE	TRUE	21.2268	21.1598	20.6704	21.0405	21.4617	21.2238	20.8791	19.5092	NA	21.0224	20.9664	20.447	46.1863	16.0951	20.4969
485	A0A8V0YDM3	tr|A0A8V0YDM3|A0A8V0YDM3_CHICK	ERG	ETS transcription factor ERG	tr|A0A8V0YDM3|A0A8V0YDM3_CHICK ETS transcription factor ERG OS=Gallus gallus GN=ERG PE=3 SV=1	1	0 of 7	0.9998	0.999	1	0	0	1	0	0	1	1	1	1	1	0	0.896559	0.475395	-0.421165	0.136415	0.453374	0.466481	0.300471	0.691633	0.63233	TRUE	FALSE	TRUE	19.2646	18.4408	NA	18.2942	NA	NA	19.2201	19.906	18.7387	NA	NA	19.4366	33	38.7872	33.5548
486	A0A8V0YDM6	tr|A0A8V0YDM6|A0A8V0YDM6_CHICK	MYL1	Myosin, light chain 1, alkali; skeletal, fast	tr|A0A8V0YDM6|A0A8V0YDM6_CHICK Myosin, light chain 1, alkali; skeletal, fast OS=Gallus gallus GN=MYL1 PE=4 SV=1	4	8 of 11	1	0.999	3	1	0	0	0	0	0	0	1	0	1	1	-2.05948	-2.17159	-0.112119	0.0495406	0.0396749	0.901765	0.19536	0.196559	0.951384	TRUE	TRUE	TRUE	24.0362	20.0389	18.5354	19.1729	18.6175	18.4066	18.135	NA	20.7904	19.2609	21.4609	20.7197	16.5326	171.736	52.3112
487	A0A8V0YE41	tr|A0A8V0YE41|A0A8V0YE41_CHICK	AKR1B1	Aldo-keto reductase family 1, member B10 (aldose reductase)	tr|A0A8V0YE41|A0A8V0YE41_CHICK Aldo-keto reductase family 1, member B10 (aldose reductase) OS=Gallus gallus GN=AKR1B1 PE=1 SV=1	4	6 of 12	0.999	0.999	2	0	1	1	1	2	5	3	0	0	0	1	1.38485	1.82145	0.436606	0.0163778	0.00278796	0.410699	0.143393	0.0475653	0.586777	TRUE	TRUE	TRUE	21.0917	19.2263	19.8754	20.1658	21.0722	20.1765	22.7113	21.9386	19.8062	19.7841	19.577	19.4455	69.8146	56.034	11.778
488	A0A8V0YE42	tr|A0A8V0YE42|A0A8V0YE42_CHICK	SON	SON DNA and RNA binding protein	tr|A0A8V0YE42|A0A8V0YE42_CHICK SON DNA and RNA binding protein OS=Gallus gallus GN=SON PE=1 SV=1	9	1 of 12	1	0.999	4	4	5	5	3	7	17	2	5	3	3	2	0.171651	1.03636	0.864712	0.771986	0.094033	0.156928	0.851585	0.300348	0.310337	TRUE	TRUE	TRUE	19.7433	19.4147	19.814	20.1861	19.0577	20.1859	22.053	18.5482	18.9081	18.8723	18.5965	19.3224	114.645	22.1352	21.4296
489	A0A8V0YEN4	tr|A0A8V0YEN4|A0A8V0YEN4_CHICK	PRDX6	Peroxiredoxin-6	tr|A0A8V0YEN4|A0A8V0YEN4_CHICK Peroxiredoxin-6 OS=Gallus gallus GN=PRDX6 PE=1 SV=1	6	7 of 12	1	0.999	4	0	1	1	3	1	5	3	1	0	1	0	1.51892	1.88282	0.363897	0.014744	0.00374612	0.5223	0.14005	0.0557534	0.681463	TRUE	TRUE	TRUE	21.0227	18.8903	18.5662	19.3021	20.6513	19.7889	21.887	21.5299	18.4811	19.4109	19.4441	18.9896	56.6011	89.7041	28.5644
490	A0A8V0YEX8	tr|A0A8V0YEX8|A0A8V0YEX8_CHICK	ATRX	DNA helicase	tr|A0A8V0YEX8|A0A8V0YEX8_CHICK DNA helicase OS=Gallus gallus GN=ATRX PE=1 SV=1	2	10 of 12	1	0.9969	0	0	0	0	0	0	1	1	0	1	0	0	0.793567	0.749154	-0.0444127	0.0899818	0.107799	0.92084	0.246536	0.323628	0.963554	TRUE	TRUE	TRUE	20.0798	19.1901	19.1772	19.5824	19.9756	19.1781	21.096	20.9539	19.7781	19.6652	19.2978	19.466	53.5779	31.3756	14.5634
491	A0A8V0YF62	tr|A0A8V0YF62|A0A8V0YF62_CHICK	TFAP2E	Transcription factor AP-2 epsilon	tr|A0A8V0YF62|A0A8V0YF62_CHICK Transcription factor AP-2 epsilon OS=Gallus gallus GN=TFAP2E PE=3 SV=1	1	0 of 3	0.9998	0.9985	0	0	0	0	0	0	0	1	0	0	0	0	Inf	Inf	-Inf	NA	NA	NA	0	0	0	TRUE	TRUE	FALSE	NA	NA	NA	NA	20.264	NA	20.2348	21.2821	NA	NA	NA	NA	44.7759	NA	NA
492	A0A8V0YFA7	tr|A0A8V0YFA7|A0A8V0YFA7_CHICK	NA	Cytoskeleton associated protein 4	tr|A0A8V0YFA7|A0A8V0YFA7_CHICK Cytoskeleton associated protein 4 OS=Gallus gallus GN=NA PE=1 SV=1	7	2 of 9	1	0.999	0	0	0	0	0	0	8	2	3	2	2	2	1.87523	0.525905	-1.34932	0.0328726	0.438433	0.0935068	0.174096	0.677755	0.21654	TRUE	TRUE	TRUE	18.4478	NA	NA	17.6164	18.5855	NA	21.7908	19.3459	19.6742	18.7249	19.37	19.7567	114.807	39.6593	28.7683
493	A0A8V0YFU8	tr|A0A8V0YFU8|A0A8V0YFU8_CHICK	NUP50	Nucleoporin 50	tr|A0A8V0YFU8|A0A8V0YFU8_CHICK Nucleoporin 50 OS=Gallus gallus GN=NUP50 PE=1 SV=1	4	6 of 12	1	0.999	0	0	0	0	1	1	6	2	1	1	2	3	1.6659	-0.0995135	-1.76541	0.0252796	0.884755	0.0187623	0.165136	0.956548	0.0726203	TRUE	TRUE	TRUE	17.1669	16.3808	17.0762	17.796	17.1337	18.0311	21.3525	18.5661	18.1813	19.0393	19.2316	19.0295	139.143	39.2661	27.7908
494	A0A8V0YFX2	tr|A0A8V0YFX2|A0A8V0YFX2_CHICK	TPM2	Tropomyosin 2	tr|A0A8V0YFX2|A0A8V0YFX2_CHICK Tropomyosin 2 OS=Gallus gallus GN=TPM2 PE=1 SV=1	2	6 of 12	1	0.9989	2	0	0	1	0	0	0	0	1	1	0	1	-1.31152	-0.824639	0.486882	0.0350311	0.167057	0.405444	0.176166	0.408216	0.583046	TRUE	TRUE	TRUE	22.7061	19.7527	19.5433	19.9858	19.4664	18.9245	19.4171	18.9339	20.4861	19.523	20.0823	19.949	20.3729	124.922	27.2689
495	A0A8V0YG86	tr|A0A8V0YG86|A0A8V0YG86_CHICK	RPL3	Ribosomal protein L3	tr|A0A8V0YG86|A0A8V0YG86_CHICK Ribosomal protein L3 OS=Gallus gallus GN=RPL3 PE=1 SV=1	16	4 of 12	1	0.999	3	1	1	2	3	2	18	15	11	14	12	10	2.24551	-0.814544	-3.06006	0.00969536	0.303151	0.00102469	0.133574	0.564052	0.0118895	TRUE	TRUE	TRUE	19.7813	18.5264	18.4857	19.1707	19.786	18.9432	23.4603	22.7565	22.1636	22.119	21.891	22.0307	105.725	44.7557	8.16603
496	A0A8V0YGB2	tr|A0A8V0YGB2|A0A8V0YGB2_CHICK	LOC121108220	Mothers against decapentaplegic homolog	tr|A0A8V0YGB2|A0A8V0YGB2_CHICK Mothers against decapentaplegic homolog OS=Gallus gallus GN=LOC121108220 PE=3 SV=1	4	0 of 12	1	0.999	1	1	2	3	2	1	2	2	3	5	4	5	-0.448945	-0.854407	-0.405462	0.265327	0.0430315	0.312692	0.433501	0.201342	0.49347	TRUE	TRUE	TRUE	19.8742	19.2053	19.6493	20.5443	19.5078	19.1016	19.0429	19.8251	20.4741	20.5278	20.1616	19.7315	26.1359	40.328	23.5451
497	A0A8V0YGH3	tr|A0A8V0YGH3|A0A8V0YGH3_CHICK	WBP11	WW domain-binding protein 11	tr|A0A8V0YGH3|A0A8V0YGH3_CHICK WW domain-binding protein 11 OS=Gallus gallus GN=WBP11 PE=1 SV=1	1	0 of 6	1	0.9968	1	0	0	0	0	0	0	2	0	0	0	0	1.80588	1.62135	-0.18453	0.0116778	0.0200473	0.760198	0.137355	0.134838	0.862558	FALSE	FALSE	FALSE	19.0822	NA	NA	18.9186	NA	NA	21.1915	20.4211	NA	NA	19.0169	19.353	36.8843	8.00897	16.3995
498	A0A8V0YGM0	tr|A0A8V0YGM0|A0A8V0YGM0_CHICK	ACO2	Aconitase 2	tr|A0A8V0YGM0|A0A8V0YGM0_CHICK Aconitase 2 OS=Gallus gallus GN=ACO2 PE=1 SV=1	5	5 of 10	1	0.999	0	0	0	0	0	0	5	1	4	2	1	1	1.40437	-0.138893	-1.54326	0.100898	0.834694	0.0741104	0.259807	0.929727	0.187992	TRUE	TRUE	TRUE	18.501	NA	NA	17.8697	18.6713	18.0689	21.7052	19.9136	20.2533	19.909	19.8446	18.9077	114.71	30.4563	34.2994
499	A0A8V0YGP0	tr|A0A8V0YGP0|A0A8V0YGP0_CHICK	MND1	Meiotic nuclear division protein 1 homolog	tr|A0A8V0YGP0|A0A8V0YGP0_CHICK Meiotic nuclear division protein 1 homolog OS=Gallus gallus GN=MND1 PE=3 SV=1	1	0 of 7	0.7781	0.9954	0	0	0	0	0	1	0	0	1	1	0	0	0.416911	-0.280585	-0.697496	0.692416	0.706447	0.510827	0.799124	0.856846	0.67046	TRUE	TRUE	TRUE	NA	NA	NA	21.7184	21.3644	21.0058	NA	24.0358	22.3487	22.7475	22.1516	NA	116.538	NA	21.6031
500	A0A8V0YGR7	tr|A0A8V0YGR7|A0A8V0YGR7_CHICK	CTBPL	C-terminal binding protein-like	tr|A0A8V0YGR7|A0A8V0YGR7_CHICK C-terminal binding protein-like OS=Gallus gallus GN=CTBPL PE=1 SV=1	7	0 of 12	1	0.999	2	4	3	3	5	6	5	5	2	6	4	4	0.0399173	-0.597951	-0.637868	0.928255	0.189441	0.163082	0.956642	0.430784	0.318226	TRUE	TRUE	TRUE	22.3858	21.6494	20.9389	22.5346	21.6906	21.1213	22.3574	22.499	22.6335	22.7142	22.5293	22.1831	40.151	44.9866	15.2643
501	A0A8V0YGZ0	tr|A0A8V0YGZ0|A0A8V0YGZ0_CHICK	LOC107053919	C2H2-type domain-containing protein	tr|A0A8V0YGZ0|A0A8V0YGZ0_CHICK C2H2-type domain-containing protein OS=Gallus gallus GN=LOC107053919 PE=4 SV=1	3	6 of 12	1	0.9989	1	0	0	0	1	0	1	0	1	2	2	3	0.483557	-0.528937	-1.01249	0.244512	0.204864	0.0222228	0.412466	0.452058	0.0807713	TRUE	TRUE	TRUE	18.5749	17.6055	18.1672	18.5428	18.904	17.7353	19.2061	18.9793	19.056	19.1565	19.2214	19.5065	36.476	28.2237	13.9484
502	A0A8V0YH15	tr|A0A8V0YH15|A0A8V0YH15_CHICK	FIP1L1	Pre-mRNA 3'-end-processing factor FIP1	tr|A0A8V0YH15|A0A8V0YH15_CHICK Pre-mRNA 3'-end-processing factor FIP1 OS=Gallus gallus GN=FIP1L1 PE=1 SV=1	3	4 of 12	1	0.999	1	1	1	1	3	1	2	2	1	2	2	1	0.969289	0.423665	-0.545625	0.022612	0.286772	0.174983	0.157118	0.550334	0.332142	TRUE	TRUE	TRUE	20.5619	19.729	20.1014	20.1291	21.058	20.4352	21.843	21.0623	20.25	20.9426	20.8515	20.6599	41.2415	23.9277	19.8696
503	A0A8V0YHD8	tr|A0A8V0YHD8|A0A8V0YHD8_CHICK	CRMP1	Collapsin response mediator protein 1	tr|A0A8V0YHD8|A0A8V0YHD8_CHICK Collapsin response mediator protein 1 OS=Gallus gallus GN=CRMP1 PE=1 SV=1	5	3 of 10	1	0.999	1	0	0	0	0	0	5	2	1	2	3	2	2.1241	-0.412472	-2.53657	0.0304727	0.576469	0.0122289	0.172003	0.776955	0.0581974	TRUE	TRUE	TRUE	NA	17.1713	17.467	NA	18.5546	17.2927	21.7632	20.1625	19.5844	19.8299	20.2284	19.7802	117.842	14.4417	19.6031
504	A0A8V0YHI4	tr|A0A8V0YHI4|A0A8V0YHI4_CHICK	SIM2	SIM bHLH transcription factor 2	tr|A0A8V0YHI4|A0A8V0YHI4_CHICK SIM bHLH transcription factor 2 OS=Gallus gallus GN=SIM2 PE=4 SV=1	1	0 of 4	0.8146	0.9963	0	0	0	0	0	0	0	0	1	0	0	0	-Inf	-Inf	-1.80516	NA	NA	0.0300347	0	0	0.0976314	FALSE	TRUE	TRUE	18.4786	NA	NA	NA	NA	NA	NA	NA	20.5911	20.3612	19.899	NA	NA	NA	23.3243
505	A0A8V0YHK2	tr|A0A8V0YHK2|A0A8V0YHK2_CHICK	RAC2	Ras-related C3 botulinum toxin substrate 2 (rho family, small GTP binding protein Rac2)	tr|A0A8V0YHK2|A0A8V0YHK2_CHICK Ras-related C3 botulinum toxin substrate 2 (rho family, small GTP binding protein Rac2) OS=Gallus gallus GN=RAC2 PE=1 SV=1	1	0 of 8	0.9999	0.9989	1	0	1	0	1	0	0	1	1	2	1	0	0.765969	0.114186	-0.651783	0.295702	0.873275	0.436141	0.46434	0.95039	0.608024	TRUE	TRUE	FALSE	21.2912	NA	20.7991	NA	21.478	20.4993	23.4742	21.793	21.4844	NA	NA	21.9094	92.9497	23.8886	20.6843
506	A0A8V0YHL3	tr|A0A8V0YHL3|A0A8V0YHL3_CHICK	EBF1	EBF transcription factor 1	tr|A0A8V0YHL3|A0A8V0YHL3_CHICK EBF transcription factor 1 OS=Gallus gallus GN=EBF1 PE=3 SV=1	6	1 of 12	1	0.999	6	5	6	5	3	2	3	3	2	3	3	2	-1.65016	-0.194327	1.45583	0.00158158	0.661238	0.00407461	0.0789458	0.829117	0.029139	TRUE	TRUE	TRUE	23.1294	22.0341	21.9883	22.6984	20.6584	19.7614	21.2461	21.5838	20.8203	21.2339	21.1667	20.806	48.0331	38.9395	15.5709
507	A0A8V0YHP4	tr|A0A8V0YHP4|A0A8V0YHP4_CHICK	NCK1	Cytoplasmic protein	tr|A0A8V0YHP4|A0A8V0YHP4_CHICK Cytoplasmic protein OS=Gallus gallus GN=NCK1 PE=1 SV=1	1	0 of 4	0.9271	0.9987	0	0	0	0	0	0	0	0	0	1	0	0	-Inf	-Inf	-0.668815	NA	NA	0.28572	0	0	0.463244	FALSE	FALSE	FALSE	NA	19.539	NA	19.5651	NA	NA	NA	NA	NA	20.0885	20.3532	NA	NA	1.27947	12.9383
508	A0A8V0YHU8	tr|A0A8V0YHU8|A0A8V0YHU8_CHICK	UBAP2	Ubiquitin associated protein 2	tr|A0A8V0YHU8|A0A8V0YHU8_CHICK Ubiquitin associated protein 2 OS=Gallus gallus GN=UBAP2 PE=1 SV=1	1	0 of 6	0.9998	0.999	1	0	1	0	0	1	0	1	0	1	0	1	1.33384	0.285696	-1.04814	0.139331	0.802994	0.34216	0.302886	0.907422	0.528338	TRUE	FALSE	TRUE	20.3216	NA	17.8706	20.7296	NA	20.4807	NA	21.4682	NA	20.6888	NA	NA	46.5979	70.4335	NA
509	A0A8V0YHW5	tr|A0A8V0YHW5|A0A8V0YHW5_CHICK	NKRF	NFKB repressing factor	tr|A0A8V0YHW5|A0A8V0YHW5_CHICK NFKB repressing factor OS=Gallus gallus GN=NKRF PE=3 SV=1	11	0 of 12	1	0.999	4	4	4	7	7	5	5	3	4	4	4	5	0.0766045	0.0838753	0.00727087	0.838112	0.823013	0.984518	0.89381	0.922869	0.990926	TRUE	TRUE	TRUE	20.7463	20.4198	20.3038	21.265	20.7701	20.6843	21.1063	20.4804	20.5694	21.1427	20.8094	20.1842	18.6155	31.7732	27.4841
510	A0A8V0YHY0	tr|A0A8V0YHY0|A0A8V0YHY0_CHICK	CBR3	carbonyl reductase (NADPH)	tr|A0A8V0YHY0|A0A8V0YHY0_CHICK carbonyl reductase (NADPH) OS=Gallus gallus GN=CBR3 PE=1 SV=1	2	6 of 8	1	0.9985	1	0	0	0	0	0	2	2	0	0	0	0	1.77438	2.36704	0.592663	0.0367693	0.00859184	0.510164	0.179258	0.0874708	0.670255	TRUE	TRUE	FALSE	18.485	NA	NA	18.7385	19.6019	18.779	21.5088	21.6548	NA	18.117	17.9212	NA	77.9441	12.3924	9.5842
511	A0A8V0YI38	tr|A0A8V0YI38|A0A8V0YI38_CHICK	LOC427010	DZF domain-containing protein	tr|A0A8V0YI38|A0A8V0YI38_CHICK DZF domain-containing protein OS=Gallus gallus GN=LOC427010 PE=4 SV=1	1	0 of 6	0.9974	0.9962	0	0	0	0	0	0	1	0	0	0	1	0	0.46418	-0.466708	-0.930887	0.606864	0.514585	0.338751	0.728453	0.730127	0.524786	TRUE	TRUE	FALSE	20.3963	NA	NA	NA	20.5296	19.9865	22.0654	NA	21.7413	NA	NA	20.9131	78.3406	NA	39.515
512	A0A8V0YIB3	tr|A0A8V0YIB3|A0A8V0YIB3_CHICK	SF3A3	Splicing factor 3a subunit 3	tr|A0A8V0YIB3|A0A8V0YIB3_CHICK Splicing factor 3a subunit 3 OS=Gallus gallus GN=SF3A3 PE=1 SV=1	10	1 of 12	1	0.999	8	8	8	8	7	7	9	4	3	4	6	6	0.109521	1.11693	1.00741	0.77332	0.00864229	0.0158651	0.851663	0.0874708	0.0673659	TRUE	TRUE	TRUE	21.6789	21.1288	21.6576	21.9363	21.2627	21.6445	22.5009	21.4315	20.8089	20.4088	20.4458	20.7084	42.9237	21.8988	13.6363
513	A0A8V0YIL2	tr|A0A8V0YIL2|A0A8V0YIL2_CHICK	MTA1	Metastasis associated 1	tr|A0A8V0YIL2|A0A8V0YIL2_CHICK Metastasis associated 1 OS=Gallus gallus GN=MTA1 PE=1 SV=1	11	0 of 12	1	0.999	7	3	5	4	5	5	4	5	6	7	7	3	0.322315	-0.060085	-0.3824	0.391898	0.871765	0.311974	0.545179	0.95039	0.493121	TRUE	TRUE	TRUE	21.7911	21.1597	21.3149	21.8521	21.4968	21.4826	22.2127	22.215	22.126	22.1568	21.9019	21.4627	28.3877	23.3588	20.4726
514	A0A8V0YIL6	tr|A0A8V0YIL6|A0A8V0YIL6_CHICK	TMCO1	Calcium load-activated calcium channel	tr|A0A8V0YIL6|A0A8V0YIL6_CHICK Calcium load-activated calcium channel OS=Gallus gallus GN=TMCO1 PE=1 SV=1	1	0 of 5	0.9324	0.9988	0	0	0	0	0	0	1	1	0	0	0	0	Inf	0.980992	-Inf	NA	0.171867	NA	0	0.41671	0	FALSE	TRUE	TRUE	NA	NA	NA	NA	NA	NA	20.1479	18.8291	19.2974	18.5967	NA	17.6284	60.4867	NA	53.4191
515	A0A8V0YIP6	tr|A0A8V0YIP6|A0A8V0YIP6_CHICK	LOC107055605	RBP2 ligase	tr|A0A8V0YIP6|A0A8V0YIP6_CHICK RBP2 ligase OS=Gallus gallus GN=LOC107055605 PE=4 SV=1	1	0 of 12	1	0.999	0	0	0	0	0	0	0	0	1	1	1	1	1.23858	-1.33867	-2.57725	0.0258168	0.0172681	0.00010254	0.165136	0.123256	0.00347848	TRUE	TRUE	TRUE	21.2803	20.9111	19.739	21.6446	21.8023	20.9338	22.8896	22.9036	23.799	23.5731	23.4836	23.0282	55.5091	46.787	21.1475
516	A0A8V0YIQ3	tr|A0A8V0YIQ3|A0A8V0YIQ3_CHICK	GULP1	GULP PTB domain containing engulfment adaptor 1	tr|A0A8V0YIQ3|A0A8V0YIQ3_CHICK GULP PTB domain containing engulfment adaptor 1 OS=Gallus gallus GN=GULP1 PE=1 SV=1	2	4 of 12	1	0.9985	1	1	1	1	1	0	2	0	1	2	2	0	-0.141366	-0.15375	-0.0123833	0.774623	0.755542	0.979964	0.852402	0.876453	0.990926	TRUE	TRUE	TRUE	19.6925	19.8405	19.9487	20.5532	19.0157	20.9231	20.5128	19.0178	20.0861	20.791	19.8405	19.3669	64.0602	28.6285	42.8707
517	A0A8V0YJ34	tr|A0A8V0YJ34|A0A8V0YJ34_CHICK	HNRNPH1	Heteroous nuclear ribonucleoprotein H1	tr|A0A8V0YJ34|A0A8V0YJ34_CHICK Heteroous nuclear ribonucleoprotein H1 OS=Gallus gallus GN=HNRNPH1 PE=1 SV=1	52	0 of 12	1	0.999	369	326	319	420	350	347	316	321	298	333	300	331	0.0900125	0.360127	0.270115	0.795282	0.306794	0.440078	0.865939	0.567189	0.610449	TRUE	TRUE	TRUE	24.4218	23.8551	24.0375	24.6704	24.3481	24.0351	24.4446	24.5171	24.0738	23.9258	23.7829	24.1218	13.9428	25.5484	10.4482
518	A0A8V0YJ98	tr|A0A8V0YJ98|A0A8V0YJ98_CHICK	EP300	histone acetyltransferase	tr|A0A8V0YJ98|A0A8V0YJ98_CHICK histone acetyltransferase OS=Gallus gallus GN=EP300 PE=1 SV=1	12	0 of 12	1	0.999	5	5	4	3	9	4	7	8	7	6	8	7	0.73394	0.0598132	-0.674127	0.156146	0.905007	0.190575	0.315569	0.96562	0.353124	TRUE	TRUE	TRUE	21.1846	19.5299	19.7332	20.6715	21.1836	19.6439	21.4288	21.7987	20.7032	21.0992	21.2274	20.786	49.1342	53.4778	17.2968
519	A0A8V0YJA6	tr|A0A8V0YJA6|A0A8V0YJA6_CHICK	SOD1	Superoxide dismutase 1, soluble	tr|A0A8V0YJA6|A0A8V0YJA6_CHICK Superoxide dismutase 1, soluble OS=Gallus gallus GN=SOD1 PE=1 SV=1	1	0 of 7	0.9972	0.999	0	0	1	0	0	0	1	1	0	0	0	0	1.3723	1.11815	-0.254147	0.0532998	0.105652	0.721695	0.199578	0.321321	0.836079	TRUE	TRUE	FALSE	NA	NA	20.784	19.9419	NA	20.6976	22.6201	21.888	20.6837	NA	NA	20.5505	59.2528	40.1381	6.52432
520	A0A8V0YJE5	tr|A0A8V0YJE5|A0A8V0YJE5_CHICK	TFRC	Transferrin receptor protein 1	tr|A0A8V0YJE5|A0A8V0YJE5_CHICK Transferrin receptor protein 1 OS=Gallus gallus GN=TFRC PE=1 SV=1	1	0 of 5	0.9995	0.9964	0	0	0	0	0	0	0	1	0	0	0	0	1.28572	Inf	Inf	0.261429	NA	NA	0.429764	0	0	TRUE	TRUE	FALSE	NA	NA	NA	15.5806	15.9134	15.3351	18.0845	18.1322	NA	NA	NA	NA	80.0463	NA	NA
521	A0A8V0YJN7	tr|A0A8V0YJN7|A0A8V0YJN7_CHICK	HDAC2	Histone deacetylase 2	tr|A0A8V0YJN7|A0A8V0YJN7_CHICK Histone deacetylase 2 OS=Gallus gallus GN=HDAC2 PE=3 SV=1	18	0 of 12	1	0.999	15	13	13	14	17	13	18	19	19	19	17	16	0.423782	-0.18826	-0.612042	0.295896	0.637739	0.138107	0.46434	0.818236	0.28328	TRUE	TRUE	TRUE	22.6025	21.9441	22.2006	22.6934	22.4032	22.0602	23.3495	23.3229	23.0991	23.1842	22.9708	22.6346	42.2752	23.4871	15.8214
522	A0A8V0YJN8	tr|A0A8V0YJN8|A0A8V0YJN8_CHICK	CLINT1	Clathrin interactor 1	tr|A0A8V0YJN8|A0A8V0YJN8_CHICK Clathrin interactor 1 OS=Gallus gallus GN=CLINT1 PE=1 SV=1	1	0 of 3	0.7323	0.9941	0	0	0	0	0	0	1	1	0	0	0	0	Inf	1.54928	-Inf	NA	0.113504	NA	0	0.335005	0	FALSE	FALSE	FALSE	NA	NA	NA	NA	NA	NA	17.4868	16.073	NA	NA	15.2306	NA	64.2375	NA	NA
523	A0A8V0YJQ2	tr|A0A8V0YJQ2|A0A8V0YJQ2_CHICK	DNMT3B	DNA (cytosine-5-)-methyltransferase	tr|A0A8V0YJQ2|A0A8V0YJQ2_CHICK DNA (cytosine-5-)-methyltransferase OS=Gallus gallus GN=DNMT3B PE=4 SV=1	1	0 of 8	0.9072	0.9983	0	0	0	0	1	0	0	0	1	0	0	0	0.319015	0.502403	0.183388	0.569029	0.30783	0.704337	0.692909	0.568146	0.823906	FALSE	TRUE	TRUE	NA	NA	19.0997	19.4651	19.2365	NA	19.9663	NA	19.1333	19.0877	19.3385	18.8365	35.0281	17.818	14.1145
524	A0A8V0YKC2	tr|A0A8V0YKC2|A0A8V0YKC2_CHICK	NAP1L1	Nucleosome assembly protein 1 like 1	tr|A0A8V0YKC2|A0A8V0YKC2_CHICK Nucleosome assembly protein 1 like 1 OS=Gallus gallus GN=NAP1L1 PE=1 SV=1	2	4 of 10	0.9999	0.999	1	0	0	0	0	1	0	1	0	0	0	0	0.861088	1.42368	0.562589	0.197951	0.089408	0.482877	0.359265	0.292932	0.644649	TRUE	TRUE	TRUE	20.5096	19.5766	18.2727	19.1889	19.4748	18.7702	21.5926	21.1546	18.4007	NA	19.2481	NA	77.7813	62.9184	40.3789
525	A0A8V0YKC6	tr|A0A8V0YKC6|A0A8V0YKC6_CHICK	NCOA5	Nuclear receptor coactivator 5	tr|A0A8V0YKC6|A0A8V0YKC6_CHICK Nuclear receptor coactivator 5 OS=Gallus gallus GN=NCOA5 PE=1 SV=1	15	1 of 12	1	0.999	3	3	8	5	10	7	7	7	17	15	14	13	0.819834	-0.971218	-1.79105	0.0346403	0.0146555	0.000117588	0.176166	0.115145	0.00379134	TRUE	TRUE	TRUE	20.3253	20.0959	19.9984	20.8939	21.0286	20.8908	21.4409	21.2326	22.2395	22.387	22.1646	21.6866	16.8343	30.1725	19.3796
526	A0A8V0YKG4	tr|A0A8V0YKG4|A0A8V0YKG4_CHICK	CPNE3	Copine 3	tr|A0A8V0YKG4|A0A8V0YKG4_CHICK Copine 3 OS=Gallus gallus GN=CPNE3 PE=1 SV=1	2	9 of 12	0.9998	0.9984	1	1	1	1	1	2	1	1	1	1	1	1	0.587229	0.626619	0.0393896	0.141062	0.117939	0.918593	0.302886	0.340198	0.962393	TRUE	TRUE	TRUE	20.0433	19.5502	20.177	19.7813	19.7672	20.1886	20.8153	21.1296	20.0668	19.9792	19.7624	19.5859	40.6179	18.8866	14.7573
527	A0A8V0YKW9	tr|A0A8V0YKW9|A0A8V0YKW9_CHICK	LOC776067	RAN binding protein 2	tr|A0A8V0YKW9|A0A8V0YKW9_CHICK RAN binding protein 2 OS=Gallus gallus GN=LOC776067 PE=1 SV=1	55	2 of 12	1	0.999	15	5	5	20	23	11	16	23	46	49	42	34	0.811065	-1.41905	-2.23012	0.0703228	0.00369353	6.58668081249212e-05	0.225219	0.0555618	0.00281103	TRUE	TRUE	TRUE	20.4255	19.241	19.5476	20.627	20.5702	20.2143	20.8697	21.4312	22.4169	22.4424	22.2113	21.6908	36.9169	43.9914	21.8703
528	A0A8V0YKZ1	tr|A0A8V0YKZ1|A0A8V0YKZ1_CHICK	UQCRQ	Cytochrome b-c1 complex subunit 8	tr|A0A8V0YKZ1|A0A8V0YKZ1_CHICK Cytochrome b-c1 complex subunit 8 OS=Gallus gallus GN=UQCRQ PE=1 SV=1	1	0 of 6	0.9237	0.9987	1	0	0	0	0	1	1	0	0	1	1	0	0.974965	0.0933786	-0.881587	0.184052	0.866288	0.2518	0.345066	0.947241	0.42764	TRUE	TRUE	FALSE	20.541	NA	NA	NA	NA	21.0982	21.9956	21.454	NA	21.3768	21.4684	NA	31.8769	NA	4.48433
529	A0A8V0YL68	tr|A0A8V0YL68|A0A8V0YL68_CHICK	SEC24A	SEC24 homolog A, COPII coat complex component	tr|A0A8V0YL68|A0A8V0YL68_CHICK SEC24 homolog A, COPII coat complex component OS=Gallus gallus GN=SEC24A PE=1 SV=1	9	4 of 12	1	0.999	2	0	0	1	0	1	7	2	2	2	6	0	0.658609	-0.155735	-0.814343	0.19262	0.751949	0.111967	0.354507	0.874852	0.247626	TRUE	TRUE	TRUE	19.1661	18.7172	19.0437	19.5704	19.1589	18.9028	21.3201	19.7501	19.4476	20.4204	20.1094	19.7774	87.1541	24.8238	28.7069
530	A0A8V0YLB8	tr|A0A8V0YLB8|A0A8V0YLB8_CHICK	SSBP1	Single stranded DNA binding protein 1	tr|A0A8V0YLB8|A0A8V0YLB8_CHICK Single stranded DNA binding protein 1 OS=Gallus gallus GN=SSBP1 PE=1 SV=1	1	0 of 7	0.9401	0.999	0	0	0	0	0	0	1	1	1	1	1	1	Inf	-0.692454	-Inf	NA	0.290014	NA	0	0.552754	0	TRUE	TRUE	TRUE	NA	NA	NA	NA	18.7349	NA	21.6584	20.8068	21.4689	21.1893	21.191	20.5208	77.2504	NA	25.2889
531	A0A8V0YLI3	tr|A0A8V0YLI3|A0A8V0YLI3_CHICK	TCERG1	Transcription elongation regulator 1	tr|A0A8V0YLI3|A0A8V0YLI3_CHICK Transcription elongation regulator 1 OS=Gallus gallus GN=TCERG1 PE=1 SV=1	8	1 of 12	1	0.999	3	0	3	4	1	1	5	5	0	0	0	1	0.553952	1.36697	0.813021	0.298015	0.0172427	0.133887	0.466271	0.123256	0.277202	TRUE	TRUE	TRUE	21.6197	20.0989	20.8652	21.5304	21.0869	20.6257	22.9447	21.6727	19.4878	20.0952	20.6192	20.6598	76.7163	42.4889	34.1419
532	A0A8V0YLJ7	tr|A0A8V0YLJ7|A0A8V0YLJ7_CHICK	AKR1D1	Aldo-keto reductase family 1 member D1	tr|A0A8V0YLJ7|A0A8V0YLJ7_CHICK Aldo-keto reductase family 1 member D1 OS=Gallus gallus GN=AKR1D1 PE=1 SV=1	1	0 of 4	1	0.999	2	0	0	1	0	0	1	1	0	0	0	0	0.124462	Inf	Inf	0.867661	NA	NA	0.91447	0	0	TRUE	FALSE	TRUE	20.7892	NA	20.2189	21.184	NA	NA	NA	20.8551	NA	NA	NA	NA	NA	32.1953	NA
533	A0A8V0YLL5	tr|A0A8V0YLL5|A0A8V0YLL5_CHICK	ZMYM4	Zinc finger MYM-type containing 4	tr|A0A8V0YLL5|A0A8V0YLL5_CHICK Zinc finger MYM-type containing 4 OS=Gallus gallus GN=ZMYM4 PE=4 SV=1	2	5 of 6	1	0.999	0	1	0	0	0	0	0	2	1	0	4	3	0.604412	-0.613751	-1.21816	0.476364	0.337129	0.144559	0.613899	0.598201	0.291988	FALSE	TRUE	TRUE	17.6763	NA	NA	NA	18.3787	NA	NA	18.1828	NA	19.0765	19.6104	17.9965	9.58454	NA	50.1172
534	A0A8V0YLM3	tr|A0A8V0YLM3|A0A8V0YLM3_CHICK	XRN1	5'-3' exoribonuclease 1	tr|A0A8V0YLM3|A0A8V0YLM3_CHICK 5'-3' exoribonuclease 1 OS=Gallus gallus GN=XRN1 PE=1 SV=1	1	0 of 9	0.9417	0.999	0	0	0	0	0	0	1	0	0	1	1	0	0.327838	-0.751027	-1.07887	0.618215	0.263046	0.116605	0.738426	0.521987	0.253315	TRUE	TRUE	TRUE	19.3492	18.9852	NA	18.5232	17.8181	19.1871	20.836	NA	NA	20.2427	19.9979	19.8536	95.7102	27.9315	13.8318
535	A0A8V0YLQ7	tr|A0A8V0YLQ7|A0A8V0YLQ7_CHICK	PAPOLB	Poly(A) polymerase	tr|A0A8V0YLQ7|A0A8V0YLQ7_CHICK Poly(A) polymerase OS=Gallus gallus GN=PAPOLB PE=1 SV=1	48	0 of 12	1	0.999	53	38	40	42	62	39	57	54	58	54	52	42	0.96529	0.181634	-0.783656	0.0558217	0.703263	0.113599	0.205595	0.854535	0.249653	TRUE	TRUE	TRUE	23.406	21.901	22.1539	22.9645	23.9247	22.2604	23.9614	24.1401	23.4629	23.5796	23.4505	23.0669	43.4012	47.787	14.5046
536	A0A8V0YLS5	tr|A0A8V0YLS5|A0A8V0YLS5_CHICK	NOTCH2	Notch 2	tr|A0A8V0YLS5|A0A8V0YLS5_CHICK Notch 2 OS=Gallus gallus GN=NOTCH2 PE=3 SV=1	1	0 of 11	1	0.999	1	1	0	1	1	0	1	2	0	2	1	1	0.873235	-0.18222	-1.05545	0.0442061	0.62798	0.017997	0.192684	0.811963	0.0718204	TRUE	TRUE	TRUE	20.0341	19.6798	NA	20.2767	20.7531	20.2809	21.1498	21.2966	20.8524	21.3329	21.1562	20.8679	29.3431	20.3014	16.4116
537	A0A8V0YLV9	tr|A0A8V0YLV9|A0A8V0YLV9_CHICK	FMO4	Proline rich coiled-coil 2C	tr|A0A8V0YLV9|A0A8V0YLV9_CHICK Proline rich coiled-coil 2C OS=Gallus gallus GN=FMO4 PE=1 SV=1	2	3 of 7	1	0.999	0	0	0	0	0	0	4	1	1	1	1	2	Inf	-1.06089	-Inf	NA	0.099522	NA	0	0.313584	0	TRUE	TRUE	TRUE	NA	NA	NA	NA	NA	18.2522	21.1053	19.3057	20.4819	20.5492	20.8051	20.625	96.9105	NA	9.89329
538	A0A8V0YM91	tr|A0A8V0YM91|A0A8V0YM91_CHICK	CLIC4	Chloride intracellular channel 4	tr|A0A8V0YM91|A0A8V0YM91_CHICK Chloride intracellular channel 4 OS=Gallus gallus GN=CLIC4 PE=1 SV=1	2	6 of 9	1	0.9989	0	0	0	0	0	0	3	0	0	0	0	0	1.00161	0.265002	-0.736609	0.284216	0.729642	0.40229	0.455589	0.865793	0.579771	TRUE	TRUE	TRUE	NA	NA	16.4027	18.3176	NA	16.1501	19.4296	19.5055	17.9997	18.5792	17.7328	18.0752	74.2936	82.1359	25.8269
539	A0A8V0YM97	tr|A0A8V0YM97|A0A8V0YM97_CHICK	CHAMP1	Chromosome alignment maintaining phosphoprotein 1	tr|A0A8V0YM97|A0A8V0YM97_CHICK Chromosome alignment maintaining phosphoprotein 1 OS=Gallus gallus GN=CHAMP1 PE=1 SV=1	3	2 of 12	1	0.9989	0	0	1	0	0	0	2	1	1	0	0	2	0.811096	-0.332162	-1.14326	0.0918878	0.473548	0.022362	0.247619	0.702539	0.080833	TRUE	TRUE	TRUE	19.2586	18.2408	18.5422	18.7739	19.2849	18.2757	20.2497	20.2495	19.9172	19.5392	19.7222	20.2099	53.6601	30.7783	20.279
540	A0A8V0YMA7	tr|A0A8V0YMA7|A0A8V0YMA7_CHICK	HNRNPR	Heteroous nuclear ribonucleoprotein R	tr|A0A8V0YMA7|A0A8V0YMA7_CHICK Heteroous nuclear ribonucleoprotein R OS=Gallus gallus GN=HNRNPR PE=1 SV=1	41	0 of 12	1	0.999	45	33	37	39	45	37	49	46	49	46	48	51	0.466484	-0.549655	-1.01614	0.237362	0.167328	0.0165709	0.406561	0.408216	0.0686333	TRUE	TRUE	TRUE	22.2569	21.5692	21.6885	22.5079	22.3198	21.8755	23.1494	22.5436	23.105	23.1879	22.8501	22.944	37.8008	31.0561	10.551
541	A0A8V0YMC5	tr|A0A8V0YMC5|A0A8V0YMC5_CHICK	DAB2	DAB adaptor protein 2	tr|A0A8V0YMC5|A0A8V0YMC5_CHICK DAB adaptor protein 2 OS=Gallus gallus GN=DAB2 PE=1 SV=1	2	5 of 12	1	0.999	0	1	0	1	0	1	1	1	3	1	1	1	-0.505591	-1.15855	-0.652959	0.172471	0.00475498	0.0836638	0.333082	0.0621702	0.202353	TRUE	TRUE	TRUE	20.7802	20.2245	20.0884	21.1603	20.1597	20.0134	20.0089	20.0491	21.1429	21.5076	21.2319	20.9829	4.97037	35.0272	15.6343
542	A0A8V0YMD0	tr|A0A8V0YMD0|A0A8V0YMD0_CHICK	CDC40	Cell division cycle 40	tr|A0A8V0YMD0|A0A8V0YMD0_CHICK Cell division cycle 40 OS=Gallus gallus GN=CDC40 PE=1 SV=1	4	7 of 12	1	0.9989	0	0	0	3	0	2	1	0	1	0	1	1	-0.458119	0.424896	0.883015	0.325187	0.360488	0.0680047	0.49057	0.617282	0.175753	TRUE	TRUE	TRUE	20.2578	19.3269	20.7053	20.865	19.3198	20.5461	20.3272	19.1294	19.0074	19.9694	19.3503	19.2958	46.7933	40.2036	30.1217
543	A0A8V0YMS3	tr|A0A8V0YMS3|A0A8V0YMS3_CHICK	ANXA1	Annexin	tr|A0A8V0YMS3|A0A8V0YMS3_CHICK Annexin OS=Gallus gallus GN=ANXA1 PE=1 SV=1	3	3 of 10	1	0.999	1	0	0	0	4	0	1	0	0	1	0	0	2.83847	1.89243	-0.946044	0.000323507	0.00461476	0.114992	0.0311491	0.0609061	0.251461	TRUE	TRUE	TRUE	17.9662	18.014	18.9119	NA	22.0719	NA	20.8631	20.4725	18.1294	19.826	20.1675	18.8508	61.4162	39.7932	57.0866
544	A0A8V0YMU0	tr|A0A8V0YMU0|A0A8V0YMU0_CHICK	ENAH	ENAH actin regulator	tr|A0A8V0YMU0|A0A8V0YMU0_CHICK ENAH actin regulator OS=Gallus gallus GN=ENAH PE=1 SV=1	5	2 of 12	1	0.999	0	0	0	0	0	0	4	3	0	2	1	0	0.593692	0.491904	-0.101788	0.195879	0.279963	0.819968	0.358269	0.541726	0.900263	TRUE	TRUE	TRUE	17.8727	17.4039	17.5428	18.2865	17.7655	17.5702	19.5584	18.5866	17.9111	18.1042	17.9639	17.5339	67.1634	28.358	15.9268
545	A0A8V0YN09	tr|A0A8V0YN09|A0A8V0YN09_CHICK	FKBP1A	peptidylprolyl isomerase	tr|A0A8V0YN09|A0A8V0YN09_CHICK peptidylprolyl isomerase OS=Gallus gallus GN=FKBP1A PE=1 SV=1	1	0 of 10	0.9413	0.999	1	0	0	1	1	1	1	1	1	0	1	1	0.460172	1.39249	0.932314	0.348779	0.0108211	0.0873739	0.51271	0.0984249	0.207161	TRUE	TRUE	TRUE	23.0681	21.7808	NA	22.6274	22.8601	22.0576	23.5943	23.2972	21.7223	NA	21.6849	21.2722	40.8753	41.3308	16.3918
546	A0A8V0YN32	tr|A0A8V0YN32|A0A8V0YN32_CHICK	NUP107	Nuclear pore complex protein	tr|A0A8V0YN32|A0A8V0YN32_CHICK Nuclear pore complex protein OS=Gallus gallus GN=NUP107 PE=1 SV=1	13	2 of 12	1	0.999	3	3	3	3	0	3	11	4	10	7	8	5	1.08722	-0.607838	-1.69506	0.0639851	0.282545	0.0068194	0.219196	0.544463	0.0384939	TRUE	TRUE	TRUE	18.8378	18.1264	18.655	18.8896	18.127	19.042	21.283	20.4057	20.5388	20.5649	20.1927	19.9926	85.756	21.8461	18.7304
547	A0A8V0YN43	tr|A0A8V0YN43|A0A8V0YN43_CHICK	LMNB1	Lamin B1	tr|A0A8V0YN43|A0A8V0YN43_CHICK Lamin B1 OS=Gallus gallus GN=LMNB1 PE=1 SV=1	25	6 of 12	1	0.999	1	0	1	1	4	0	20	6	13	16	16	8	1.49251	-1.3383	-2.83081	0.0266054	0.0437515	0.000273507	0.165136	0.20335	0.00572828	TRUE	TRUE	TRUE	19.1959	18.0295	17.8685	18.6763	18.9817	18.4223	22.0361	20.3002	21.3693	21.3776	21.2986	21.0481	113.702	43.481	10.2017
548	A0A8V0YN65	tr|A0A8V0YN65|A0A8V0YN65_CHICK	KDM3B	Lysine-specific demethylase	tr|A0A8V0YN65|A0A8V0YN65_CHICK Lysine-specific demethylase OS=Gallus gallus GN=KDM3B PE=1 SV=1	1	0 of 6	1	0.999	0	0	0	1	1	0	2	0	1	1	0	1	0.749815	0.718091	-0.0317234	0.331556	0.32434	0.954966	0.497149	0.586567	0.982442	FALSE	TRUE	TRUE	NA	NA	19.3743	20.3663	20.6202	NA	NA	NA	NA	19.8476	20.0115	19.8471	NA	46.7928	6.68817
549	A0A8V0YN91	tr|A0A8V0YN91|A0A8V0YN91_CHICK	KDM1A	Lysine-specific histone demethylase	tr|A0A8V0YN91|A0A8V0YN91_CHICK Lysine-specific histone demethylase OS=Gallus gallus GN=KDM1A PE=1 SV=1	8	1 of 12	1	0.999	2	3	2	2	0	1	6	3	3	2	5	6	0.540129	-0.0196689	-0.559798	0.286833	0.968496	0.270268	0.457972	0.98972	0.449767	TRUE	TRUE	TRUE	20.2825	20.056	20.261	20.9775	19.8958	19.9762	21.9049	21.9606	21.0912	21.1306	20.9412	20.6531	69.244	30.7161	14.2776
550	A0A8V0YNC3	tr|A0A8V0YNC3|A0A8V0YNC3_CHICK	ZNF462	Zinc finger protein 462	tr|A0A8V0YNC3|A0A8V0YNC3_CHICK Zinc finger protein 462 OS=Gallus gallus GN=ZNF462 PE=1 SV=1	12	6 of 12	1	0.999	2	0	0	0	3	3	8	5	7	8	9	8	1.6068	-0.672003	-2.2788	0.00214695	0.146591	9.01449119693664e-05	0.0834653	0.381901	0.00322329	TRUE	TRUE	TRUE	18.4208	17.4958	17.6179	18.1279	18.7931	18.7148	20.3822	20.1993	20.3709	20.1905	20.3629	19.8532	56.8834	30.2878	15.7812
551	A0A8V0YNM4	tr|A0A8V0YNM4|A0A8V0YNM4_CHICK	RPA2	Replication protein A2	tr|A0A8V0YNM4|A0A8V0YNM4_CHICK Replication protein A2 OS=Gallus gallus GN=RPA2 PE=1 SV=1	1	0 of 8	0.9989	0.9986	1	0	0	0	1	0	0	1	0	1	0	1	0.600537	1.5762	0.975665	0.39987	0.0406952	0.242873	0.549465	0.196818	0.41622	TRUE	TRUE	FALSE	20.9826	NA	NA	20.1114	20.9109	19.6112	22.1711	21.897	NA	NA	19.3263	19.8164	62.7331	41.4486	23.7935
552	A0A8V0YNZ7	tr|A0A8V0YNZ7|A0A8V0YNZ7_CHICK	THOC3	THO complex 3	tr|A0A8V0YNZ7|A0A8V0YNZ7_CHICK THO complex 3 OS=Gallus gallus GN=THOC3 PE=1 SV=1	1	0 of 12	0.9302	0.9988	1	1	1	1	0	1	1	1	1	1	1	1	0.500778	1.17083	0.670051	0.334298	0.0332975	0.201467	0.500704	0.181445	0.364626	TRUE	TRUE	TRUE	17.6289	17.2747	18.4271	19.0893	17.5735	17.9892	19.662	19.1985	17.3683	17.6298	17.1754	17.5664	63.165	56.6832	13.9098
553	A0A8V0YP00	tr|A0A8V0YP00|A0A8V0YP00_CHICK	NUP62	Nucleoporin 62	tr|A0A8V0YP00|A0A8V0YP00_CHICK Nucleoporin 62 OS=Gallus gallus GN=NUP62 PE=1 SV=1	2	2 of 12	0.9957	0.9946	0	0	0	0	0	0	2	0	0	0	0	1	0.754013	-0.444651	-1.19866	0.118282	0.344924	0.0183636	0.280218	0.606217	0.0720582	TRUE	TRUE	TRUE	20.118	19.8915	19.6529	19.9931	19.8095	20.1747	22.212	20.4753	21.2769	21.214	21.0366	20.9226	87.8499	13.2894	11.1462
554	A0A8V0YP51	tr|A0A8V0YP51|A0A8V0YP51_CHICK	NNT	proton-translocating NAD(P)(+) transhydrogenase	tr|A0A8V0YP51|A0A8V0YP51_CHICK proton-translocating NAD(P)(+) transhydrogenase OS=Gallus gallus GN=NNT PE=1 SV=1	3	2 of 8	1	0.9988	0	0	0	0	0	0	2	1	2	2	0	1	1.53135	-0.328925	-1.86028	0.150837	0.62744	0.0781467	0.308541	0.811963	0.194339	TRUE	TRUE	TRUE	18.6468	NA	NA	NA	18.3096	NA	21.3504	20.8746	20.7489	21.0035	20.2124	20.0637	73.1263	NA	30.5741
555	A0A8V0YP63	tr|A0A8V0YP63|A0A8V0YP63_CHICK	PAIP1	Poly(A) binding protein interacting protein 1	tr|A0A8V0YP63|A0A8V0YP63_CHICK Poly(A) binding protein interacting protein 1 OS=Gallus gallus GN=PAIP1 PE=1 SV=1	2	8 of 11	1	0.999	0	0	1	0	1	1	2	0	1	0	0	0	0.462213	0.834853	0.37264	0.251145	0.0643221	0.387064	0.421074	0.256372	0.566841	TRUE	TRUE	TRUE	19.9834	19.7685	19.3719	20.3776	20.4633	20.1665	20.5772	20.1433	19.6737	20.0028	18.8317	NA	15.0415	28.9168	37.6597
556	A0A8V0YP95	tr|A0A8V0YP95|A0A8V0YP95_CHICK	RPL22L1	Ribosomal protein L22 like 1	tr|A0A8V0YP95|A0A8V0YP95_CHICK Ribosomal protein L22 like 1 OS=Gallus gallus GN=RPL22L1 PE=1 SV=1	1	0 of 9	0.94	0.999	0	0	0	0	1	1	1	1	1	1	0	0	1.66377	-0.229886	-1.89366	0.0321944	0.713469	0.0224325	0.174096	0.859559	0.0808671	TRUE	TRUE	TRUE	NA	NA	18.6576	18.0091	18.645	19.1348	21.2605	20.9483	20.3099	20.0917	20.2795	NA	75.7976	31.2598	8.00347
557	A0A8V0YPE3	tr|A0A8V0YPE3|A0A8V0YPE3_CHICK	HNRNPK	Heterogeneous nuclear ribonucleoprotein K	tr|A0A8V0YPE3|A0A8V0YPE3_CHICK Heterogeneous nuclear ribonucleoprotein K OS=Gallus gallus GN=HNRNPK PE=1 SV=1	39	0 of 12	1	0.999	64	61	65	66	69	69	74	70	60	62	56	62	0.275644	0.378118	0.102474	0.446675	0.300366	0.775525	0.585149	0.561781	0.872466	TRUE	TRUE	TRUE	24.0343	23.6304	23.7063	24.35	23.982	23.9487	24.7635	24.1294	24.0592	23.941	23.6548	23.656	29.141	23.5951	14.2763
558	A0A8V0YPG3	tr|A0A8V0YPG3|A0A8V0YPG3_CHICK	SNRNP40	Small nuclear ribonucleoprotein U5 subunit 40	tr|A0A8V0YPG3|A0A8V0YPG3_CHICK Small nuclear ribonucleoprotein U5 subunit 40 OS=Gallus gallus GN=SNRNP40 PE=1 SV=1	11	3 of 12	1	0.999	5	3	8	7	6	4	10	6	6	6	4	6	0.108369	0.000498431	-0.10787	0.807518	0.999105	0.808385	0.875732	0.999609	0.892101	TRUE	TRUE	TRUE	20.2146	19.5291	20.7097	21.2749	20.2345	20.556	21.4641	19.9071	20.5339	20.6745	20.5502	20.4011	51.1933	48.9675	7.73287
559	A0A8V0YPI6	tr|A0A8V0YPI6|A0A8V0YPI6_CHICK	RBM27	RNA binding motif protein 27	tr|A0A8V0YPI6|A0A8V0YPI6_CHICK RNA binding motif protein 27 OS=Gallus gallus GN=RBM27 PE=1 SV=1	6	3 of 12	1	0.999	3	2	2	4	3	4	5	6	2	1	2	2	0.692084	0.719328	0.0272436	0.135952	0.12221	0.951498	0.300432	0.3468	0.979636	TRUE	TRUE	TRUE	20.9791	20.1695	19.8131	21.352	20.7356	20.8932	22.3349	21.1184	20.4503	20.4688	20.6055	20.6802	59.1288	47.3105	7.69635
560	A0A8V0YPL8	tr|A0A8V0YPL8|A0A8V0YPL8_CHICK	INTS13	Integrator complex subunit 13	tr|A0A8V0YPL8|A0A8V0YPL8_CHICK Integrator complex subunit 13 OS=Gallus gallus GN=INTS13 PE=1 SV=1	3	2 of 11	1	0.9938	1	1	0	0	0	1	2	1	0	0	1	1	1.34879	1.0289	-0.319896	0.0423291	0.087513	0.606624	0.190199	0.290953	0.747963	TRUE	TRUE	TRUE	18.923	18.9924	NA	19.5565	19.1739	19.4431	21.7336	21.6739	19.789	18.9302	19.4914	19.6983	78.5442	25.4206	24.0715
561	A0A8V0YPN2	tr|A0A8V0YPN2|A0A8V0YPN2_CHICK	UHRF2	E3 ubiquitin-protein ligase UHRF	tr|A0A8V0YPN2|A0A8V0YPN2_CHICK E3 ubiquitin-protein ligase UHRF OS=Gallus gallus GN=UHRF2 PE=1 SV=1	1	0 of 9	1	0.9988	0	0	1	0	0	0	2	1	0	0	0	0	1.18362	1.12597	-0.0576467	0.0339691	0.0421055	0.909985	0.176048	0.198451	0.957765	TRUE	TRUE	TRUE	19.7472	NA	18.4532	19.0583	19.5299	NA	20.8262	20.4534	19.336	19.0763	19.0193	NA	41.1644	44.3735	12.0163
562	A0A8V0YPV9	tr|A0A8V0YPV9|A0A8V0YPV9_CHICK	ANXA6	Annexin	tr|A0A8V0YPV9|A0A8V0YPV9_CHICK Annexin OS=Gallus gallus GN=ANXA6 PE=1 SV=1	3	4 of 9	1	0.999	2	0	0	0	1	0	6	2	1	1	1	0	1.62079	1.54939	-0.0713983	0.0223661	0.0277638	0.910968	0.157029	0.162675	0.957875	TRUE	TRUE	TRUE	18.8362	NA	18.9308	18.5831	19.186	NA	21.8405	20.186	NA	19.6054	18.6847	18.2741	90.8067	12.1236	49.3791
563	A0A8V0YPZ4	tr|A0A8V0YPZ4|A0A8V0YPZ4_CHICK	MED21	Mediator of RNA polymerase II transcription subunit 21	tr|A0A8V0YPZ4|A0A8V0YPZ4_CHICK Mediator of RNA polymerase II transcription subunit 21 OS=Gallus gallus GN=MED21 PE=3 SV=1	1	0 of 3	0.7066	0.9933	0	0	0	1	0	0	0	0	0	0	0	0	0.379022	Inf	Inf	0.632597	NA	NA	0.749992	0	0	FALSE	FALSE	FALSE	NA	NA	NA	16.7419	NA	NA	17.0303	17.2115	NA	NA	NA	NA	8.87048	NA	NA
564	A0A8V0YQ99	tr|A0A8V0YQ99|A0A8V0YQ99_CHICK	G3BP1	G3BP stress granule assembly factor 1	tr|A0A8V0YQ99|A0A8V0YQ99_CHICK G3BP stress granule assembly factor 1 OS=Gallus gallus GN=G3BP1 PE=1 SV=1	9	2 of 12	1	0.999	6	2	2	3	6	3	10	4	6	5	6	7	0.91397	0.273844	-0.640126	0.0645353	0.560469	0.183549	0.219196	0.766421	0.344659	TRUE	TRUE	TRUE	21.0625	20.536	20.6305	21.0194	20.7261	21.005	23.0669	22.1063	21.3281	21.5672	21.4384	21.4753	75.7106	18.3349	6.82333
565	A0A8V0YQD7	tr|A0A8V0YQD7|A0A8V0YQD7_CHICK	ARID1A	AT-rich interaction domain 1A	tr|A0A8V0YQD7|A0A8V0YQD7_CHICK AT-rich interaction domain 1A OS=Gallus gallus GN=ARID1A PE=1 SV=1	60	0 of 12	1	0.999	58	36	40	40	60	35	41	60	68	69	68	58	0.317507	-0.680265	-0.997772	0.461047	0.125057	0.030389	0.599895	0.351315	0.098531	TRUE	TRUE	TRUE	22.2949	21.0544	21.2497	21.7157	22.1666	20.9123	21.9217	22.584	22.6857	22.7052	22.6515	22.2633	42.2782	40.228	13.5096
566	A0A8V0YQK5	tr|A0A8V0YQK5|A0A8V0YQK5_CHICK	FXR1	FMR1 autosomal homolog 1	tr|A0A8V0YQK5|A0A8V0YQK5_CHICK FMR1 autosomal homolog 1 OS=Gallus gallus GN=FXR1 PE=1 SV=1	3	5 of 9	1	0.999	0	0	0	0	0	0	3	0	2	0	1	0	1.73655	-0.75934	-2.49589	0.180351	0.345619	0.0626942	0.339543	0.606676	0.16689	TRUE	TRUE	TRUE	NA	17.3484	NA	NA	17.9127	18.3021	21.8595	18.2654	20.386	18.5264	20.1798	20.2848	149.707	NA	43.3491
567	A0A8V0YQM5	tr|A0A8V0YQM5|A0A8V0YQM5_CHICK	RAE1	Ribonucleic acid export 1	tr|A0A8V0YQM5|A0A8V0YQM5_CHICK Ribonucleic acid export 1 OS=Gallus gallus GN=RAE1 PE=1 SV=1	4	4 of 12	1	0.999	3	1	0	2	1	4	4	2	2	2	1	2	0.45917	0.529092	0.0699216	0.475889	0.412584	0.912865	0.613875	0.657766	0.958508	TRUE	TRUE	TRUE	20.3875	20.2132	19.7183	20.9534	19.6155	20.0677	23.0881	20.3379	19.4609	21.141	20.0493	20.3415	129.321	35.6978	50.0035
568	A0A8V0YQQ2	tr|A0A8V0YQQ2|A0A8V0YQQ2_CHICK	SYNPO	Synaptopodin	tr|A0A8V0YQQ2|A0A8V0YQQ2_CHICK Synaptopodin OS=Gallus gallus GN=SYNPO PE=1 SV=1	42	0 of 12	1	0.999	29	22	25	24	25	17	29	25	60	58	56	58	-0.0844093	-2.64869	-2.56428	0.841343	8.68721924273998e-06	1.26916986795729e-05	0.89513	0.000974553	0.00111941	TRUE	TRUE	TRUE	21.4922	20.5841	20.6037	21.2495	20.7329	19.9737	21.7486	21.1367	23.6161	23.6968	23.6186	23.2552	49.0075	31.7577	12.8691
569	A0A8V0YQT0	tr|A0A8V0YQT0|A0A8V0YQT0_CHICK	C7orf26	Integrator complex subunit 15	tr|A0A8V0YQT0|A0A8V0YQT0_CHICK Integrator complex subunit 15 OS=Gallus gallus GN=C7orf26 PE=1 SV=1	2	4 of 12	1	0.999	0	0	0	1	2	0	2	2	1	1	2	0	0.660572	0.246215	-0.414357	0.148449	0.579402	0.355156	0.306552	0.777911	0.541951	TRUE	TRUE	TRUE	20.3372	19.2393	19.7603	20.0398	20.1934	19.5826	20.7081	21.5349	20.2644	20.4065	20.523	19.8402	58.1709	30.5359	19.2441
570	A0A8V0YQY8	tr|A0A8V0YQY8|A0A8V0YQY8_CHICK	PSMD2	26S proteasome non-ATPase regulatory subunit 2	tr|A0A8V0YQY8|A0A8V0YQY8_CHICK 26S proteasome non-ATPase regulatory subunit 2 OS=Gallus gallus GN=PSMD2 PE=1 SV=1	7	7 of 11	1	0.999	2	0	1	0	2	1	3	9	2	0	0	0	1.27015	1.23441	-0.0357397	0.0960244	0.130932	0.963726	0.252642	0.360478	0.987697	TRUE	TRUE	TRUE	19.2602	17.2633	17.5015	17.5357	17.8741	17.5437	20.6109	20.6126	18.8599	17.3378	17.5801	NA	88.1042	77.745	61.2552
571	A0A8V0YQZ5	tr|A0A8V0YQZ5|A0A8V0YQZ5_CHICK	NUDT16L1	Nudix hydrolase 16 like 1	tr|A0A8V0YQZ5|A0A8V0YQZ5_CHICK Nudix hydrolase 16 like 1 OS=Gallus gallus GN=NUDT16L1 PE=1 SV=1	25	0 of 12	1	0.999	107	111	130	138	128	132	111	106	114	103	104	97	-0.00984679	0.667102	0.676949	0.977452	0.0694417	0.0658175	0.98697	0.264711	0.172376	TRUE	TRUE	TRUE	24.7534	24.3123	24.4942	25.131	24.7517	24.6914	24.6624	24.546	24.1971	24.2753	23.8503	23.6604	5.90197	25.4358	19.659
572	A0A8V0YR61	tr|A0A8V0YR61|A0A8V0YR61_CHICK	HSPE1	10 kDa heat shock protein, mitochondrial	tr|A0A8V0YR61|A0A8V0YR61_CHICK 10 kDa heat shock protein, mitochondrial OS=Gallus gallus GN=HSPE1 PE=1 SV=1	4	0 of 12	1	0.999	0	0	0	0	2	0	4	0	4	4	3	3	1.81501	-0.475136	-2.29015	0.00976502	0.454332	0.00193547	0.133574	0.691633	0.0175385	TRUE	TRUE	TRUE	21.0348	19.0951	19.0216	20.3594	21.45	19.9711	23.4626	21.8872	22.2841	22.3251	22.2171	21.8452	95.9541	66.898	14.1847
573	A0A8V0YR71	tr|A0A8V0YR71|A0A8V0YR71_CHICK	RBFOX2	RNA binding protein fox-1 homolog 2	tr|A0A8V0YR71|A0A8V0YR71_CHICK RNA binding protein fox-1 homolog 2 OS=Gallus gallus GN=RBFOX2 PE=1 SV=1	12	0 of 12	1	0.999	11	12	12	11	11	10	11	11	11	11	12	11	-0.252703	-0.266814	-0.014111	0.455976	0.431674	0.966501	0.59502	0.672849	0.987697	TRUE	TRUE	TRUE	24.4313	24.1087	24.1726	24.6651	23.9644	23.9613	24.3275	24.1136	24.5601	24.4313	24.319	24.1237	12.3489	18.094	12.6114
574	A0A8V0YR80	tr|A0A8V0YR80|A0A8V0YR80_CHICK	RPL14	Large ribosomal subunit protein eL14	tr|A0A8V0YR80|A0A8V0YR80_CHICK Large ribosomal subunit protein eL14 OS=Gallus gallus GN=RPL14 PE=1 SV=1	7	2 of 12	1	0.999	2	1	1	2	2	2	5	8	4	2	4	4	1.7962	-0.154016	-1.95021	0.0336799	0.844726	0.0226229	0.175971	0.934268	0.0811115	TRUE	TRUE	TRUE	20.0893	19.4043	19.1705	19.4974	19.8931	18.9235	23.4183	23.1114	21.3983	21.6156	21.0767	21.8717	101.205	29.1991	22.9142
575	A0A8V0YRD1	tr|A0A8V0YRD1|A0A8V0YRD1_CHICK	DYNC1H1	Dynein cytoplasmic 1 heavy chain 1	tr|A0A8V0YRD1|A0A8V0YRD1_CHICK Dynein cytoplasmic 1 heavy chain 1 OS=Gallus gallus GN=DYNC1H1 PE=1 SV=1	1	0 of 6	1	0.9988	0	0	0	0	0	0	3	1	0	0	0	0	2.48221	2.09912	-0.383084	0.00388859	0.0102527	0.578549	0.0970706	0.0949904	0.725522	FALSE	FALSE	FALSE	17.6073	16.7585	NA	NA	NA	NA	20.2577	19.0725	17.1715	NA	NA	17.9605	55.0312	40.4408	37.7343
576	A0A8V0YRG0	tr|A0A8V0YRG0|A0A8V0YRG0_CHICK	HNRNPAB	Heteroous nuclear ribonucleoprotein A/B	tr|A0A8V0YRG0|A0A8V0YRG0_CHICK Heteroous nuclear ribonucleoprotein A/B OS=Gallus gallus GN=HNRNPAB PE=1 SV=1	24	0 of 12	1	0.999	17	18	16	19	18	17	24	21	19	14	16	16	0.385443	0.562506	0.177063	0.32133	0.154685	0.644638	0.489438	0.389216	0.781003	TRUE	TRUE	TRUE	22.8637	22.2189	22.2995	23.2526	22.9674	22.4526	23.4826	23.274	22.7227	22.5353	22.2523	22.4161	28.8215	34.6177	13.7928
577	A0A8V0YRM0	tr|A0A8V0YRM0|A0A8V0YRM0_CHICK	FBLN5	Fibulin 5	tr|A0A8V0YRM0|A0A8V0YRM0_CHICK Fibulin 5 OS=Gallus gallus GN=FBLN5 PE=1 SV=1	2	4 of 7	1	0.9989	0	0	0	0	0	2	0	0	0	0	1	1	-0.168932	-1.57595	-1.40702	0.841188	0.0596898	0.0339892	0.89513	0.247059	0.106812	FALSE	TRUE	TRUE	18.0608	NA	NA	19.6905	18.7067	NA	NA	NA	20.2918	20.6911	20.4686	19.6792	NA	72.3422	27.3249
578	A0A8V0YRQ7	tr|A0A8V0YRQ7|A0A8V0YRQ7_CHICK	TJP2	Tight junction protein 2	tr|A0A8V0YRQ7|A0A8V0YRQ7_CHICK Tight junction protein 2 OS=Gallus gallus GN=TJP2 PE=1 SV=1	2	7 of 10	1	0.9984	0	0	0	0	0	0	1	0	1	2	0	1	0.958091	-1.13292	-2.09101	0.148082	0.0733706	0.00303401	0.306552	0.271131	0.0238928	TRUE	TRUE	TRUE	18.0736	17.1492	NA	18.6634	NA	17.5264	20.1247	19.1093	20.3955	20.4694	19.6985	19.6489	76.001	48.3995	29.8263
579	A0A8V0YRU9	tr|A0A8V0YRU9|A0A8V0YRU9_CHICK	MECOM	MDS1 and EVI1 complex locus	tr|A0A8V0YRU9|A0A8V0YRU9_CHICK MDS1 and EVI1 complex locus OS=Gallus gallus GN=MECOM PE=4 SV=1	9	2 of 12	1	0.999	8	4	6	4	3	1	0	1	4	4	4	4	-1.55929	-1.14419	0.415098	0.000859393	0.00853391	0.293467	0.0609717	0.0874708	0.471186	TRUE	TRUE	TRUE	22.2522	21.2674	21.26	21.7842	19.9497	19.7	19.8081	20.8689	21.2652	21.2497	21.3189	21.0696	42.4195	34.4716	7.28664
580	A0A8V0YRY6	tr|A0A8V0YRY6|A0A8V0YRY6_CHICK	ZFR2	DZF domain-containing protein	tr|A0A8V0YRY6|A0A8V0YRY6_CHICK DZF domain-containing protein OS=Gallus gallus GN=ZFR2 PE=1 SV=1	13	5 of 12	1	0.999	6	4	1	3	2	3	6	4	9	11	6	7	0.484752	-0.975093	-1.45984	0.270163	0.0353298	0.00333562	0.438643	0.186514	0.025074	TRUE	TRUE	TRUE	19.1445	18.7045	18.708	19.5727	19.0758	18.7871	20.5465	19.6594	20.2387	20.8981	20.6478	20.1845	57.8859	30.137	23.9509
581	A0A8V0YRZ9	tr|A0A8V0YRZ9|A0A8V0YRZ9_CHICK	CPSF2	Cleavage and polyadenylation specificity factor subunit 2	tr|A0A8V0YRZ9|A0A8V0YRZ9_CHICK Cleavage and polyadenylation specificity factor subunit 2 OS=Gallus gallus GN=CPSF2 PE=1 SV=1	5	5 of 12	1	0.999	2	3	3	1	0	0	2	2	3	2	2	2	0.558276	0.128165	-0.430111	0.148412	0.732014	0.259249	0.306552	0.866224	0.436369	TRUE	TRUE	TRUE	20.5026	20.3372	20.4082	20.4111	20.7101	20.6889	21.9083	20.585	20.8347	20.9459	20.8965	20.7025	51.1468	4.72422	7.16147
582	A0A8V0YS29	tr|A0A8V0YS29|A0A8V0YS29_CHICK	RPL35A	Large ribosomal subunit protein eL33	tr|A0A8V0YS29|A0A8V0YS29_CHICK Large ribosomal subunit protein eL33 OS=Gallus gallus GN=RPL35A PE=1 SV=1	9	0 of 12	1	0.9988	5	3	2	3	3	2	9	7	7	6	7	4	1.11547	-0.837884	-1.95336	0.0568009	0.142681	0.00240725	0.208206	0.377651	0.0205117	TRUE	TRUE	TRUE	22.9088	21.6284	21.7406	21.7845	22.3069	21.7754	24.6802	23.7616	24.0169	24.0084	23.935	23.9154	85.705	48.6233	3.54751
583	A0A8V0YS69	tr|A0A8V0YS69|A0A8V0YS69_CHICK	HNRNPH1	Heteroous nuclear ribonucleoprotein H1	tr|A0A8V0YS69|A0A8V0YS69_CHICK Heteroous nuclear ribonucleoprotein H1 OS=Gallus gallus GN=HNRNPH1 PE=1 SV=1	4	0 of 12	1	0.999	17	20	19	19	19	19	18	19	14	14	13	12	-0.00321207	0.671281	0.674494	0.99216	0.0532333	0.0522278	0.996596	0.231284	0.146393	TRUE	TRUE	TRUE	23.0749	22.7275	22.7908	23.1629	22.8015	22.9111	23.0297	23.0009	22.1942	22.3915	22.1701	22.3023	7.01832	14.6892	7.1599
584	A0A8V0YSF1	tr|A0A8V0YSF1|A0A8V0YSF1_CHICK	TMEM33	Transmembrane protein 33	tr|A0A8V0YSF1|A0A8V0YSF1_CHICK Transmembrane protein 33 OS=Gallus gallus GN=TMEM33 PE=1 SV=1	1	0 of 9	0.9942	0.9979	0	0	0	0	0	0	1	1	0	0	0	0	1.92452	0.181618	-1.74291	0.0241331	0.709911	0.0379419	0.162899	0.85914	0.116737	TRUE	TRUE	TRUE	NA	17.4117	NA	NA	18.7817	18.3333	19.986	20.244	19.5075	18.9834	19.313	18.8145	57.9415	NA	21.6473
585	A0A8V0YST2	tr|A0A8V0YST2|A0A8V0YST2_CHICK	HNRNPLL	Heteroous nuclear ribonucleoprotein L like	tr|A0A8V0YST2|A0A8V0YST2_CHICK Heteroous nuclear ribonucleoprotein L like OS=Gallus gallus GN=HNRNPLL PE=1 SV=1	8	0 of 12	1	0.999	4	2	3	2	6	4	7	3	3	7	3	4	0.772795	0.0509956	-0.7218	0.086916	0.905746	0.107842	0.245835	0.96562	0.24187	TRUE	TRUE	TRUE	20.7311	20.2253	20.3066	21.4578	21.3806	20.5085	22.2238	21.6991	21.3405	21.7315	21.3089	21.2271	45.3387	42.8014	16.5908
586	A0A8V0YSZ6	tr|A0A8V0YSZ6|A0A8V0YSZ6_CHICK	RBMXL3	Heterogeneous nuclear ribonucleoprotein A0	tr|A0A8V0YSZ6|A0A8V0YSZ6_CHICK Heterogeneous nuclear ribonucleoprotein A0 OS=Gallus gallus GN=RBMXL3 PE=1 SV=1	21	0 of 12	1	0.999	33	23	31	30	27	22	28	28	32	26	28	33	0.248522	-0.0346425	-0.283164	0.490964	0.922945	0.433598	0.624358	0.971536	0.606395	TRUE	TRUE	TRUE	23.9322	23.2753	23.4389	24.1127	23.8924	23.5415	24.3145	24.0048	24.0369	24.1539	23.9584	23.7427	21.8427	27.1567	11.721
587	A0A8V0YT77	tr|A0A8V0YT77|A0A8V0YT77_CHICK	YTHDF2	YTH domain-containing family protein	tr|A0A8V0YT77|A0A8V0YT77_CHICK YTH domain-containing family protein OS=Gallus gallus GN=YTHDF2 PE=1 SV=1	1	0 of 11	0.9997	0.999	1	0	0	0	0	0	2	1	1	1	2	0	0.682128	-0.093737	-0.775865	0.133545	0.84284	0.115566	0.298083	0.934268	0.251885	TRUE	TRUE	TRUE	20.3401	19.6243	19.857	20.081	20.5034	19.6013	21.5732	20.9529	20.8611	20.9162	20.477	NA	52.8266	21.2503	15.77
588	A0A8V0YTG0	tr|A0A8V0YTG0|A0A8V0YTG0_CHICK	RPRD1B	Regulation of nuclear pre-mRNA domain containing 1B	tr|A0A8V0YTG0|A0A8V0YTG0_CHICK Regulation of nuclear pre-mRNA domain containing 1B OS=Gallus gallus GN=RPRD1B PE=1 SV=1	5	0 of 12	1	0.999	4	3	2	4	5	5	4	4	2	3	1	1	0.612271	1.40488	0.792613	0.166188	0.00422402	0.0786839	0.32514	0.0590941	0.194996	TRUE	TRUE	TRUE	21.2818	20.4537	20.2315	21.3311	20.7895	21.0327	22.453	21.4721	19.9982	19.9138	20.0293	20.1864	56.6719	37.3418	8.03748
589	A0A8V0YTQ2	tr|A0A8V0YTQ2|A0A8V0YTQ2_CHICK	SAMD11	Sterile alpha motif domain containing 11	tr|A0A8V0YTQ2|A0A8V0YTQ2_CHICK Sterile alpha motif domain containing 11 OS=Gallus gallus GN=SAMD11 PE=4 SV=1	2	2 of 4	1	0.9988	1	0	0	0	0	0	0	0	0	1	0	0	-Inf	-Inf	0.141268	NA	NA	0.844681	0	0	0.915994	FALSE	FALSE	TRUE	20.1576	18.5223	NA	NA	NA	NA	NA	NA	19.2651	19.1322	NA	NA	NA	72.5448	6.51214
590	A0A8V0YTR6	tr|A0A8V0YTR6|A0A8V0YTR6_CHICK	SMARCA1	SWI/SNF related, matrix associated, actin dependent regulator of chromatin, subfamily a, member 1	tr|A0A8V0YTR6|A0A8V0YTR6_CHICK SWI/SNF related, matrix associated, actin dependent regulator of chromatin, subfamily a, member 1 OS=Gallus gallus GN=SMARCA1 PE=1 SV=1	4	4 of 12	1	0.9951	0	0	1	1	1	1	3	2	0	1	2	0	1.26904	0.295574	-0.973461	0.0295805	0.585929	0.0856672	0.172003	0.783666	0.204581	TRUE	TRUE	TRUE	19.0148	18.0046	18.9626	18.9291	18.9318	18.8406	21.192	21.0227	19.385	20.1647	19.6753	19.5799	75.1479	27.9044	24.4788
591	A0A8V0YTR7	tr|A0A8V0YTR7|A0A8V0YTR7_CHICK	KHDRBS1	KH RNA binding domain containing, signal transduction associated 1	tr|A0A8V0YTR7|A0A8V0YTR7_CHICK KH RNA binding domain containing, signal transduction associated 1 OS=Gallus gallus GN=KHDRBS1 PE=1 SV=1	15	0 of 12	1	0.999	7	8	9	7	7	5	12	7	9	9	8	10	0.317355	-0.242913	-0.560268	0.431164	0.545184	0.17308	0.574235	0.755909	0.32995	TRUE	TRUE	TRUE	21.8669	21.4294	21.6688	21.9927	21.7505	21.3307	22.9372	22.2089	22.6125	22.4447	21.9774	22.1644	49.6008	16.6102	19.4697
592	A0A8V0YTU7	tr|A0A8V0YTU7|A0A8V0YTU7_CHICK	U2SURP	U2 snRNP associated SURP domain containing	tr|A0A8V0YTU7|A0A8V0YTU7_CHICK U2 snRNP associated SURP domain containing OS=Gallus gallus GN=U2SURP PE=1 SV=1	11	0 of 12	1	0.999	3	3	5	7	7	5	8	3	6	6	4	4	0.732741	0.256531	-0.476211	0.0999129	0.549664	0.273211	0.259807	0.760592	0.452955	TRUE	TRUE	TRUE	21.103	20.2339	20.4952	20.897	21.2301	20.4406	22.4012	21.5881	21.1997	21.2801	21.2627	20.8915	55.6022	26.564	11.8483
593	A0A8V0YU88	tr|A0A8V0YU88|A0A8V0YU88_CHICK	CHGB	Chromogranin B	tr|A0A8V0YU88|A0A8V0YU88_CHICK Chromogranin B OS=Gallus gallus GN=CHGB PE=3 SV=1	16	1 of 5	1	0.999	18	12	13	20	0	0	0	0	0	0	0	0	-Inf	-Inf	2.3807	NA	NA	0.00611271	0	0	0.0361032	TRUE	FALSE	TRUE	21.9157	21.8291	21.1514	22.3353	NA	NA	NA	NA	NA	19.4272	NA	NA	NA	31.7123	NA
594	A0A8V0YUB1	tr|A0A8V0YUB1|A0A8V0YUB1_CHICK	RPL36A	Ribosomal protein L36a like	tr|A0A8V0YUB1|A0A8V0YUB1_CHICK Ribosomal protein L36a like OS=Gallus gallus GN=RPL36A PE=1 SV=1	3	0 of 12	1	0.9988	1	0	0	0	1	0	2	1	2	2	2	2	1.43382	-0.606719	-2.04054	0.0169481	0.276436	0.00158868	0.14409	0.538627	0.0154545	TRUE	TRUE	TRUE	21.9065	20.6901	20.425	20.672	21.5628	21.0117	23.64	23.2144	23.0901	23.0855	22.7915	22.8887	75.2944	54.1338	10.1739
595	A0A8V0YUC5	tr|A0A8V0YUC5|A0A8V0YUC5_CHICK	SKIV2L2	Ski2 like RNA helicase 2	tr|A0A8V0YUC5|A0A8V0YUC5_CHICK Ski2 like RNA helicase 2 OS=Gallus gallus GN=SKIV2L2 PE=1 SV=1	17	0 of 12	1	0.999	5	5	4	7	5	5	11	12	7	6	3	4	0.820206	1.09852	0.278316	0.0698517	0.0192253	0.5193	0.225219	0.133149	0.678887	TRUE	TRUE	TRUE	21.3609	20.2983	20.442	21.2928	21.1839	20.9693	22.3963	22.1253	20.6315	20.9313	20.3231	20.3948	46.3635	37.0815	19.7119
596	A0A8V0YUN3	tr|A0A8V0YUN3|A0A8V0YUN3_CHICK	PARP1	Poly [ADP-ribose] polymerase	tr|A0A8V0YUN3|A0A8V0YUN3_CHICK Poly [ADP-ribose] polymerase OS=Gallus gallus GN=PARP1 PE=1 SV=1	25	3 of 12	1	0.999	9	2	4	6	12	1	21	16	7	6	7	4	1.37444	0.547126	-0.827311	0.016697	0.303596	0.127483	0.14383	0.564052	0.268567	TRUE	TRUE	TRUE	20.1382	18.9337	18.9296	19.3212	20.3245	19.1909	21.8999	21.4051	19.9484	20.2636	20.3268	20.093	69.0242	44.126	11.673
597	A0A8V0YUN8	tr|A0A8V0YUN8|A0A8V0YUN8_CHICK	SNRPD1	Small nuclear ribonucleoprotein Sm D1	tr|A0A8V0YUN8|A0A8V0YUN8_CHICK Small nuclear ribonucleoprotein Sm D1 OS=Gallus gallus GN=SNRPD1 PE=1 SV=1	5	0 of 12	1	0.999	6	5	6	7	4	6	9	8	6	6	4	6	0.333338	0.72884	0.395502	0.37675	0.0641154	0.296682	0.535716	0.256372	0.475194	TRUE	TRUE	TRUE	23.2081	22.6922	23.2479	23.8196	23.1326	23.4359	24.0761	23.6566	22.9016	23.0484	22.7862	22.6495	28.0755	32.2692	11.7619
598	A0A8V0YUZ1	tr|A0A8V0YUZ1|A0A8V0YUZ1_CHICK	PAPOLB	Poly(A) polymerase	tr|A0A8V0YUZ1|A0A8V0YUZ1_CHICK Poly(A) polymerase OS=Gallus gallus GN=PAPOLB PE=1 SV=1	1	0 of 12	0.9901	0.999	1	1	1	1	1	1	1	1	1	1	1	1	0.546979	-0.15995	-0.706929	0.197743	0.699589	0.101577	0.359265	0.854035	0.230509	TRUE	TRUE	TRUE	24.9623	23.7766	23.6392	24.0173	25.3154	23.9228	24.8331	24.5119	24.8279	24.8792	24.987	24.5289	39.068	47.1543	12.9765
599	A0A8V0YV00	tr|A0A8V0YV00|A0A8V0YV00_CHICK	EIF4G1	Eukaryotic translation initiation factor 4 gamma 1	tr|A0A8V0YV00|A0A8V0YV00_CHICK Eukaryotic translation initiation factor 4 gamma 1 OS=Gallus gallus GN=EIF4G1 PE=1 SV=1	3	5 of 12	1	0.9987	1	0	0	0	0	0	5	1	0	0	0	1	0.949249	0.546305	-0.402944	0.153684	0.40155	0.53403	0.311996	0.653219	0.690637	TRUE	TRUE	TRUE	19.5259	19.2877	20.0668	20.2554	20.1325	19.1889	22.6591	20.9524	20.4887	19.5136	19.3469	21.3984	105.635	30.6131	68.7206
600	A0A8V0YV56	tr|A0A8V0YV56|A0A8V0YV56_CHICK	ANP32A	Acidic leucine-rich nuclear phosphoprotein 32 family member	tr|A0A8V0YV56|A0A8V0YV56_CHICK Acidic leucine-rich nuclear phosphoprotein 32 family member OS=Gallus gallus GN=ANP32A PE=1 SV=1	1	0 of 7	1	0.999	2	0	0	0	0	0	0	0	0	0	1	0	1.57333	1.97052	0.397185	0.0916853	0.0409166	0.523367	0.247619	0.196818	0.682056	TRUE	TRUE	TRUE	21.2882	18.9237	NA	20.1256	NA	NA	NA	21.6858	19.9435	NA	19.7667	19.4357	NA	75.3548	17.3365
601	A0A8V0YVG2	tr|A0A8V0YVG2|A0A8V0YVG2_CHICK	CCNK	Cyclin K	tr|A0A8V0YVG2|A0A8V0YVG2_CHICK Cyclin K OS=Gallus gallus GN=CCNK PE=1 SV=1	1	0 of 8	0.9974	0.999	1	0	0	1	0	0	1	1	1	0	1	0	-0.000450961	0.649912	0.650363	0.999454	0.333525	0.399705	0.999454	0.594398	0.577934	TRUE	TRUE	FALSE	19.7513	NA	NA	20.872	19.3045	19.6349	21.3357	20.9698	19.5758	NA	19.7468	NA	62.8475	52.3226	8.36906
602	A0A8V0YVH2	tr|A0A8V0YVH2|A0A8V0YVH2_CHICK	RBBP4	RB binding protein 4, chromatin remodeling factor	tr|A0A8V0YVH2|A0A8V0YVH2_CHICK RB binding protein 4, chromatin remodeling factor OS=Gallus gallus GN=RBBP4 PE=4 SV=1	1	0 of 11	0.9999	0.9988	0	0	0	0	1	1	1	0	0	1	0	0	-0.0557835	-0.0876113	-0.0318278	0.909395	0.846979	0.948221	0.943698	0.93522	0.978547	TRUE	TRUE	TRUE	21.2961	NA	20.9577	21.5778	20.3424	20.4678	22.0975	21.978	21.2556	21.4027	21.2705	21.3073	59.3963	21.1881	4.65814
603	A0A8V0YVN4	tr|A0A8V0YVN4|A0A8V0YVN4_CHICK	RBBP6	RB binding protein 6, ubiquitin ligase	tr|A0A8V0YVN4|A0A8V0YVN4_CHICK RB binding protein 6, ubiquitin ligase OS=Gallus gallus GN=RBBP6 PE=1 SV=1	7	6 of 12	1	0.999	0	0	1	1	1	0	3	0	3	1	3	4	0.588375	-0.522052	-1.11043	0.216244	0.270141	0.0271814	0.382041	0.530797	0.0924525	TRUE	TRUE	TRUE	20.1241	19.2938	19.3591	19.5253	19.5014	19.9195	21.3611	19.8738	20.7357	19.8748	20.7458	21.3876	67.148	28.8016	40.4963
604	A0A8V0YWB0	tr|A0A8V0YWB0|A0A8V0YWB0_CHICK	PCIF1	Phosphorylated CTD interacting factor 1	tr|A0A8V0YWB0|A0A8V0YWB0_CHICK Phosphorylated CTD interacting factor 1 OS=Gallus gallus GN=PCIF1 PE=1 SV=1	1	0 of 5	0.9416	0.999	0	0	0	0	0	0	1	0	0	0	0	0	0.996785	0.701935	-0.29485	0.234192	0.30006	0.714947	0.404214	0.561781	0.832413	FALSE	FALSE	FALSE	NA	NA	NA	17.2849	17.751	NA	18.8124	NA	NA	NA	17.4704	17.6891	49.7959	NA	10.7018
605	A0A8V0YWB6	tr|A0A8V0YWB6|A0A8V0YWB6_CHICK	PCID2	PCI domain-containing protein 2	tr|A0A8V0YWB6|A0A8V0YWB6_CHICK PCI domain-containing protein 2 OS=Gallus gallus GN=PCID2 PE=1 SV=1	3	5 of 12	1	0.9988	0	0	0	0	0	0	3	2	1	0	0	0	0.942958	0.546899	-0.396059	0.100063	0.326549	0.474216	0.259807	0.588714	0.637235	TRUE	TRUE	TRUE	18.2679	17.9693	18.3581	18.5504	18.0598	18.1863	20.7457	19.9256	18.9029	19.3422	18.2363	18.2485	84.5329	16.3196	38.3005
606	A0A8V0YWP9	tr|A0A8V0YWP9|A0A8V0YWP9_CHICK	WDPCP	WD repeat containing planar cell polarity effector	tr|A0A8V0YWP9|A0A8V0YWP9_CHICK WD repeat containing planar cell polarity effector OS=Gallus gallus GN=WDPCP PE=3 SV=1	1	0 of 12	0.7098	0.9934	1	2	1	1	1	2	1	1	2	2	0	0	0.0793325	-0.324385	-0.403718	0.866861	0.496023	0.398733	0.914342	0.722851	0.577159	TRUE	TRUE	TRUE	21.0807	21.7773	20.1167	21.3911	21.0375	21.7024	20.5302	21.4131	22.346	21.7649	21.2114	20.6583	33.1379	42.4267	49.2154
607	A0A8V0YWU1	tr|A0A8V0YWU1|A0A8V0YWU1_CHICK	VWA9	Integrator complex subunit 14	tr|A0A8V0YWU1|A0A8V0YWU1_CHICK Integrator complex subunit 14 OS=Gallus gallus GN=VWA9 PE=1 SV=1	2	2 of 12	1	0.9987	1	0	0	0	1	0	3	3	0	0	1	2	1.22548	0.767227	-0.458254	0.05872	0.220896	0.45786	0.211438	0.470928	0.625128	TRUE	TRUE	TRUE	18.232	16.3079	17.4524	18.0009	17.5204	17.4497	19.8796	20.0454	17.8667	17.6912	18.3195	17.9487	80.7485	48.0281	19.1628
608	A0A8V0YX85	tr|A0A8V0YX85|A0A8V0YX85_CHICK	MPLKIP	M-phase specific PLK1 interacting protein	tr|A0A8V0YX85|A0A8V0YX85_CHICK M-phase specific PLK1 interacting protein OS=Gallus gallus GN=MPLKIP PE=4 SV=1	1	0 of 5	0.8488	0.9971	0	1	0	1	0	0	0	1	0	0	0	0	-1.03812	Inf	Inf	0.0853836	NA	NA	0.243334	0	0	TRUE	FALSE	TRUE	19.3501	18.7211	NA	19.596	NA	18.3553	NA	18.0133	NA	NA	NA	NA	16.6853	29.0104	NA
609	A0A8V0YX91	tr|A0A8V0YX91|A0A8V0YX91_CHICK	HNRNPH1	Heteroous nuclear ribonucleoprotein H1	tr|A0A8V0YX91|A0A8V0YX91_CHICK Heteroous nuclear ribonucleoprotein H1 OS=Gallus gallus GN=HNRNPH1 PE=1 SV=1	3	0 of 12	1	0.999	14	13	16	12	16	13	9	12	13	13	12	17	-0.184521	-0.120964	0.0635572	0.679078	0.7859	0.886412	0.787777	0.896798	0.940801	TRUE	TRUE	TRUE	23.0662	23.1962	22.8082	22.2723	22.6559	23.1704	22.1901	22.5884	22.246	22.6702	22.1988	23.9736	28.6179	25.8502	67.4875
610	A0A8V0YXA0	tr|A0A8V0YXA0|A0A8V0YXA0_CHICK	HSPG2	Heparan sulfate proteoglycan 2	tr|A0A8V0YXA0|A0A8V0YXA0_CHICK Heparan sulfate proteoglycan 2 OS=Gallus gallus GN=HSPG2 PE=1 SV=1	13	8 of 12	1	0.999	1	1	0	0	0	2	0	0	11	13	8	5	0.311159	-2.17381	-2.48497	0.413141	2.29109541201792e-05	4.79239732447521e-06	0.55915	0.00168697	0.000528362	TRUE	TRUE	TRUE	18.6196	17.7832	18.1003	18.3286	18.2211	18.6247	18.7631	18.4674	21.015	21.1577	20.54	20.0588	15.7067	24.2708	32.0746
611	A0A8V0YXT5	tr|A0A8V0YXT5|A0A8V0YXT5_CHICK	ZC3H8	Zinc finger CCCH-type containing 8	tr|A0A8V0YXT5|A0A8V0YXT5_CHICK Zinc finger CCCH-type containing 8 OS=Gallus gallus GN=ZC3H8 PE=1 SV=1	1	0 of 12	1	0.9989	1	1	2	1	2	1	2	1	1	1	1	1	0.311525	0.0659321	-0.245593	0.399405	0.856928	0.504673	0.549386	0.940106	0.66436	TRUE	TRUE	TRUE	20.2566	19.6059	19.4793	20.5305	20.1268	20.0609	20.5373	20.3933	20.1268	20.4545	20.2751	19.9981	15.6173	34.8379	13.7353
612	A0A8V0YXU7	tr|A0A8V0YXU7|A0A8V0YXU7_CHICK	VDAC3	Voltage-dependent anion-selective channel protein 3	tr|A0A8V0YXU7|A0A8V0YXU7_CHICK Voltage-dependent anion-selective channel protein 3 OS=Gallus gallus GN=VDAC3 PE=1 SV=1	1	0 of 4	1	0.9968	0	0	0	0	0	0	0	0	2	1	0	0	Inf	1.87038	-Inf	NA	0.0249788	NA	0	0.153269	0	FALSE	TRUE	TRUE	NA	NA	NA	NA	NA	NA	21.4798	NA	19.2476	19.8373	19.7432	NA	NA	NA	20.5604
613	A0A8V0YY10	tr|A0A8V0YY10|A0A8V0YY10_CHICK	UBE2D3	Ubiquitin conjugating enzyme E2 D3	tr|A0A8V0YY10|A0A8V0YY10_CHICK Ubiquitin conjugating enzyme E2 D3 OS=Gallus gallus GN=UBE2D3 PE=1 SV=1	3	1 of 12	1	0.9989	1	0	0	0	1	1	3	2	0	0	0	0	1.0102	1.40957	0.399374	0.0503739	0.00933303	0.41539	0.19536	0.09195	0.591507	TRUE	TRUE	TRUE	20.774	19.5399	19.2347	19.9409	20.7159	19.6942	21.6591	21.4611	19.7263	19.4558	19.8125	18.8975	51.0844	50.1773	25.8412
614	A0A8V0YY92	tr|A0A8V0YY92|A0A8V0YY92_CHICK	AHDC1	AT-hook DNA binding motif containing 1	tr|A0A8V0YY92|A0A8V0YY92_CHICK AT-hook DNA binding motif containing 1 OS=Gallus gallus GN=AHDC1 PE=4 SV=1	8	7 of 12	1	0.999	4	1	2	3	1	1	1	3	5	3	5	3	0.420435	-1.17831	-1.59875	0.344332	0.0147341	0.0018987	0.510627	0.115145	0.017324	TRUE	TRUE	TRUE	20.0861	18.4753	18.6408	19.2574	19.7854	18.6563	19.7376	19.9619	20.3469	20.9736	20.8129	20.7212	33.3213	54.5875	17.4724
615	A0A8V0YYC6	tr|A0A8V0YYC6|A0A8V0YYC6_CHICK	SPEN	Spen family transcriptional repressor	tr|A0A8V0YYC6|A0A8V0YYC6_CHICK Spen family transcriptional repressor OS=Gallus gallus GN=SPEN PE=1 SV=1	5	8 of 12	1	0.9985	0	0	1	0	0	1	1	1	0	2	2	3	0.574883	-0.397364	-0.972247	0.188512	0.356584	0.0336166	0.348579	0.614361	0.105892	TRUE	TRUE	TRUE	18.6912	18.2602	18.1378	18.2391	18.7974	18.8465	18.9448	19.0392	18.2963	18.8525	19.9531	20.1153	7.49876	18.1855	54.2054
616	A0A8V0YYD9	tr|A0A8V0YYD9|A0A8V0YYD9_CHICK	RCOR1	REST corepressor 1	tr|A0A8V0YYD9|A0A8V0YYD9_CHICK REST corepressor 1 OS=Gallus gallus GN=RCOR1 PE=4 SV=1	3	0 of 12	1	0.999	1	0	0	2	2	2	2	2	3	2	1	0	0.121149	0.272318	0.151169	0.767545	0.508782	0.712464	0.84738	0.72882	0.831941	TRUE	TRUE	TRUE	21.7329	20.9028	20.7319	21.4632	20.7605	20.7357	21.9399	21.8792	21.056	21.1513	21.2	20.8187	44.1968	32.3136	11.2771
617	A0A8V0YYJ9	tr|A0A8V0YYJ9|A0A8V0YYJ9_CHICK	ACTL6A	Actin like 6A	tr|A0A8V0YYJ9|A0A8V0YYJ9_CHICK Actin like 6A OS=Gallus gallus GN=ACTL6A PE=1 SV=1	15	0 of 12	1	0.999	13	10	12	13	13	8	10	13	8	10	16	8	0.388732	0.0437015	-0.34503	0.337414	0.91287	0.393077	0.503136	0.967852	0.571474	TRUE	TRUE	TRUE	21.8377	21.0234	21.1139	21.6976	21.8151	20.8967	22.1563	22.3593	21.8657	21.8942	21.7731	21.5197	37.874	27.9772	11.2741
618	A0A8V0YYM2	tr|A0A8V0YYM2|A0A8V0YYM2_CHICK	CISD2	CDGSH iron-sulfur domain-containing protein 2	tr|A0A8V0YYM2|A0A8V0YYM2_CHICK CDGSH iron-sulfur domain-containing protein 2 OS=Gallus gallus GN=CISD2 PE=1 SV=1	1	0 of 4	0.8792	0.9978	1	0	0	0	0	0	1	0	0	0	1	0	0.344598	0.661389	0.316791	0.71349	0.42345	0.69687	0.810266	0.667124	0.820979	FALSE	FALSE	FALSE	19.3987	NA	NA	NA	NA	NA	NA	19.7433	19.3965	18.7672	NA	NA	NA	NA	30.3655
619	A0A8V0YYU1	tr|A0A8V0YYU1|A0A8V0YYU1_CHICK	DCX	Doublecortin	tr|A0A8V0YYU1|A0A8V0YYU1_CHICK Doublecortin OS=Gallus gallus GN=DCX PE=1 SV=1	2	4 of 8	1	0.9988	0	0	1	0	0	0	1	0	1	3	2	2	2.01104	-0.975169	-2.98621	0.015221	0.0604666	0.000953665	0.140845	0.248802	0.0117075	TRUE	TRUE	TRUE	NA	NA	18.0228	NA	19.2689	NA	20.93	19.9027	21.15	21.1031	20.9761	20.8071	58.9946	NA	10.3762
620	A0A8V0YYY4	tr|A0A8V0YYY4|A0A8V0YYY4_CHICK	OGT	UDP-N-acetylglucosamine--peptide N-acetylglucosaminyltransferase 110 kDa subunit	tr|A0A8V0YYY4|A0A8V0YYY4_CHICK UDP-N-acetylglucosamine--peptide N-acetylglucosaminyltransferase 110 kDa subunit OS=Gallus gallus GN=OGT PE=1 SV=1	21	0 of 12	1	0.999	16	6	5	5	12	7	11	12	12	9	7	13	0.809611	0.16695	-0.642661	0.0885756	0.713476	0.169367	0.246372	0.859559	0.325215	TRUE	TRUE	TRUE	21.1956	20.0325	20.0082	20.653	21.0657	20.1375	22.0981	21.8265	21.1006	21.1445	21.1858	21.0291	51.8954	41.0966	4.61087
621	A0A8V0YZ11	tr|A0A8V0YZ11|A0A8V0YZ11_CHICK	FKBP3	peptidylprolyl isomerase	tr|A0A8V0YZ11|A0A8V0YZ11_CHICK peptidylprolyl isomerase OS=Gallus gallus GN=FKBP3 PE=1 SV=1	2	3 of 10	1	0.999	0	0	0	0	0	0	3	0	0	0	0	0	0.823755	0.642941	-0.180814	0.222228	0.335721	0.796976	0.390057	0.59679	0.889789	TRUE	TRUE	TRUE	19.2275	NA	18.9317	20.0117	19.3199	18.6578	21.4861	21.3924	NA	19.5097	19.3901	19.8135	79.3126	40.6711	15.5227
622	A0A8V0YZ19	tr|A0A8V0YZ19|A0A8V0YZ19_CHICK	NONO	Non-POU domain containing, octamer-binding	tr|A0A8V0YZ19|A0A8V0YZ19_CHICK Non-POU domain containing, octamer-binding OS=Gallus gallus GN=NONO PE=1 SV=1	52	0 of 12	1	0.999	72	57	53	66	71	76	75	77	109	103	85	96	0.50796	-0.573274	-1.08123	0.160511	0.116179	0.00638943	0.31959	0.338615	0.0369136	TRUE	TRUE	TRUE	22.7164	22.3601	22.3731	23.1354	23.0489	22.8062	23.5027	23.2591	23.7815	23.8485	23.5872	23.6928	20.5043	26.7074	7.77991
623	A0A8V0YZE9	tr|A0A8V0YZE9|A0A8V0YZE9_CHICK	SRSF10	Serine/arginine-rich splicing factor 10	tr|A0A8V0YZE9|A0A8V0YZE9_CHICK Serine/arginine-rich splicing factor 10 OS=Gallus gallus GN=SRSF10 PE=1 SV=1	6	1 of 12	1	0.999	3	1	1	2	4	4	3	3	3	4	6	3	0.204755	0.518749	0.313994	0.61247	0.208961	0.439762	0.733224	0.458207	0.610449	TRUE	TRUE	TRUE	21.7479	20.7737	21.1498	21.895	20.8845	21.6073	22.1988	21.6949	21.0932	21.2577	21.2756	20.684	35.345	34.3127	17.6356
624	A0A8V0YZG8	tr|A0A8V0YZG8|A0A8V0YZG8_CHICK	SRBD1	S1 RNA binding domain 1	tr|A0A8V0YZG8|A0A8V0YZG8_CHICK S1 RNA binding domain 1 OS=Gallus gallus GN=SRBD1 PE=4 SV=1	1	0 of 6	0.9985	0.999	0	0	0	0	0	0	1	0	0	1	0	0	-0.488087	-1.15038	-0.662289	0.412849	0.071452	0.27312	0.55915	0.26879	0.452955	FALSE	FALSE	FALSE	18.6879	NA	NA	18.2969	17.8621	NA	18.1465	NA	NA	19.3139	18.9954	NA	13.893	19.0501	15.547
625	A0A8V0YZL1	tr|A0A8V0YZL1|A0A8V0YZL1_CHICK	UQCRC2	Ubiquinol-cytochrome c reductase core protein 2	tr|A0A8V0YZL1|A0A8V0YZL1_CHICK Ubiquinol-cytochrome c reductase core protein 2 OS=Gallus gallus GN=UQCRC2 PE=1 SV=1	3	2 of 7	1	0.999	0	0	0	0	0	0	3	1	2	3	1	1	1.51119	-0.327824	-1.83901	0.115443	0.610694	0.0435565	0.275917	0.803726	0.128916	TRUE	TRUE	TRUE	18.2307	NA	NA	NA	NA	NA	20.849	18.6348	20.4646	20.0377	19.8976	19.879	91.2762	NA	20.2702
626	A0A8V0YZV3	tr|A0A8V0YZV3|A0A8V0YZV3_CHICK	SORBS2	Sorbin and SH3 domain containing 2	tr|A0A8V0YZV3|A0A8V0YZV3_CHICK Sorbin and SH3 domain containing 2 OS=Gallus gallus GN=SORBS2 PE=1 SV=1	23	8 of 12	1	0.999	4	6	3	5	2	1	1	2	20	26	28	18	-0.569968	-4.26915	-3.69918	0.123196	1.48473063501388e-09	1.17544656710691e-08	0.287814	2.07713815838442e-06	7.77557904141221e-06	TRUE	TRUE	TRUE	19.5189	19.5105	19.2438	19.7563	19.3238	18.7275	18.5932	19.1049	23.5566	23.3336	23.1852	22.7507	23.4039	14.3973	22.3395
627	A0A8V0Z015	tr|A0A8V0Z015|A0A8V0Z015_CHICK	LARP1	La ribonucleoprotein 1, translational regulator	tr|A0A8V0Z015|A0A8V0Z015_CHICK La ribonucleoprotein 1, translational regulator OS=Gallus gallus GN=LARP1 PE=1 SV=1	3	1 of 8	1	0.9989	0	0	0	0	2	1	2	0	1	1	0	2	Inf	0.345727	-Inf	NA	0.439874	NA	0	0.678483	0	TRUE	TRUE	TRUE	NA	NA	NA	NA	18.343	17.8735	19.684	18.6064	18.3143	18.3456	18.3546	18.1094	58.9305	NA	7.71518
628	A0A8V0Z0C9	tr|A0A8V0Z0C9|A0A8V0Z0C9_CHICK	RCC1	Regulator of chromosome condensation 1	tr|A0A8V0Z0C9|A0A8V0Z0C9_CHICK Regulator of chromosome condensation 1 OS=Gallus gallus GN=RCC1 PE=1 SV=1	3	2 of 12	1	0.999	0	0	0	0	0	1	2	0	0	2	1	1	1.41477	-0.682391	-2.09716	0.0115846	0.18852	0.000639515	0.137355	0.430784	0.00950649	TRUE	TRUE	TRUE	18.1399	18.3715	18.5885	18.22	18.6239	18.7747	21.1057	20.4745	20.5714	20.5811	20.422	20.134	77.8165	14.0169	13.7223
629	A0A8V0Z0F5	tr|A0A8V0Z0F5|A0A8V0Z0F5_CHICK	LUC7L	LUC7 like	tr|A0A8V0Z0F5|A0A8V0Z0F5_CHICK LUC7 like OS=Gallus gallus GN=LUC7L PE=1 SV=1	1	0 of 7	1	0.9987	0	0	0	0	0	0	2	0	0	0	0	0	0.599104	0.620392	0.0212875	0.401648	0.427098	0.968803	0.550785	0.670605	0.987697	TRUE	FALSE	TRUE	22.1454	21.3437	22.5979	22.3871	NA	NA	22.7176	NA	22.3799	NA	NA	21.8146	NA	32.9767	27.3588
630	A0A8V0Z0N7	tr|A0A8V0Z0N7|A0A8V0Z0N7_CHICK	PPIA	Peptidyl-prolyl cis-trans isomerase	tr|A0A8V0Z0N7|A0A8V0Z0N7_CHICK Peptidyl-prolyl cis-trans isomerase OS=Gallus gallus GN=PPIA PE=1 SV=1	9	0 of 12	1	0.999	12	8	14	8	16	10	19	17	11	12	9	9	1.26297	1.36194	0.0989778	0.0261346	0.0177174	0.850222	0.165136	0.125185	0.91899	TRUE	TRUE	TRUE	21.5692	20.2585	20.9392	20.99	21.5228	20.829	23.0443	23.4127	20.9102	20.9215	20.629	20.9003	72.2241	36.0737	9.30323
631	A0A8V0Z0Y0	tr|A0A8V0Z0Y0|A0A8V0Z0Y0_CHICK	VDAC1	Voltage dependent anion channel 1	tr|A0A8V0Z0Y0|A0A8V0Z0Y0_CHICK Voltage dependent anion channel 1 OS=Gallus gallus GN=VDAC1 PE=1 SV=1	2	5 of 11	1	0.9986	1	0	0	0	0	1	0	1	1	1	0	1	0.0439635	0.207162	0.163199	0.918028	0.602018	0.703074	0.950462	0.79756	0.823374	TRUE	TRUE	TRUE	20.3451	19.8484	NA	19.7779	19.5308	20.296	20.2281	20.0828	20.3651	20.2145	19.4525	19.277	21.6531	22.4961	36.3682
632	A0A8V0Z1D9	tr|A0A8V0Z1D9|A0A8V0Z1D9_CHICK	LIMD1	LIM domain containing 1	tr|A0A8V0Z1D9|A0A8V0Z1D9_CHICK LIM domain containing 1 OS=Gallus gallus GN=LIMD1 PE=1 SV=1	4	6 of 10	1	0.999	0	0	0	1	0	0	0	1	1	3	2	2	-0.329262	-1.93185	-1.60259	0.440733	0.000197453	0.00100481	0.58075	0.00764844	0.0118895	TRUE	TRUE	TRUE	19.1081	NA	18.3688	19.1203	18.4048	18.4033	NA	18.8014	20.3484	20.4272	20.5945	20.5033	16.5558	26.9194	7.30711
633	A0A8V0Z1Z4	tr|A0A8V0Z1Z4|A0A8V0Z1Z4_CHICK	RERE	Arginine-glutamic acid dipeptide repeats	tr|A0A8V0Z1Z4|A0A8V0Z1Z4_CHICK Arginine-glutamic acid dipeptide repeats OS=Gallus gallus GN=RERE PE=1 SV=1	4	3 of 11	1	0.999	3	0	0	2	1	0	3	2	0	1	0	2	0.35154	0.364197	0.0126572	0.50823	0.493314	0.97932	0.639267	0.719652	0.990926	TRUE	TRUE	TRUE	20.923	18.8131	19.7634	20.6774	19.6915	NA	20.6179	20.8778	19.5822	20.0633	20.2925	20.1882	37.9982	56.0114	19.946
634	A0A8V0Z1Z7	tr|A0A8V0Z1Z7|A0A8V0Z1Z7_CHICK	PPIH	Peptidyl-prolyl cis-trans isomerase	tr|A0A8V0Z1Z7|A0A8V0Z1Z7_CHICK Peptidyl-prolyl cis-trans isomerase OS=Gallus gallus GN=PPIH PE=1 SV=1	5	1 of 12	1	0.999	1	2	3	3	3	3	3	2	4	2	4	2	-0.209209	0.630187	0.839396	0.631387	0.159947	0.0672175	0.749766	0.395416	0.174897	TRUE	TRUE	TRUE	20.6904	19.3236	19.6461	20.855	19.9639	19.873	20.5709	19.2705	19.2339	19.4894	18.9572	19.4771	36.7391	48.8872	16.614
635	A0A8V0Z2A2	tr|A0A8V0Z2A2|A0A8V0Z2A2_CHICK	CTBP1	C-terminal binding protein 1	tr|A0A8V0Z2A2|A0A8V0Z2A2_CHICK C-terminal binding protein 1 OS=Gallus gallus GN=CTBP1 PE=1 SV=1	17	0 of 12	1	0.999	15	10	12	13	12	10	10	15	15	15	14	12	0.192023	-0.0813676	-0.273391	0.625159	0.835492	0.488374	0.744448	0.929875	0.648714	TRUE	TRUE	TRUE	23.2356	22.4947	22.7062	23.2593	22.6726	22.5507	23.4572	23.7835	23.2644	23.3965	23.2288	22.8998	41.0349	25.7609	13.9308
636	A0A8V0Z2L4	tr|A0A8V0Z2L4|A0A8V0Z2L4_CHICK	MSH2	DNA mismatch repair protein	tr|A0A8V0Z2L4|A0A8V0Z2L4_CHICK DNA mismatch repair protein OS=Gallus gallus GN=MSH2 PE=1 SV=1	2	4 of 11	1	0.999	1	0	0	0	2	0	4	4	0	0	0	0	1.30248	1.89014	0.58766	0.0592046	0.0150683	0.407442	0.212255	0.115145	0.585283	TRUE	TRUE	TRUE	20.1269	18.9352	18.5228	19.0806	19.9161	18.487	22.0908	21.3817	18.3109	NA	18.7116	18.7137	86.336	53.0767	15.27
637	A0A8V0Z2P7	tr|A0A8V0Z2P7|A0A8V0Z2P7_CHICK	POLD2	DNA polymerase delta subunit 2	tr|A0A8V0Z2P7|A0A8V0Z2P7_CHICK DNA polymerase delta subunit 2 OS=Gallus gallus GN=POLD2 PE=1 SV=1	1	0 of 7	0.8714	0.9976	0	0	1	0	0	0	0	1	0	0	0	0	1.04415	1.49407	0.449913	0.0947127	0.0913416	0.588935	0.251555	0.29512	0.734473	TRUE	TRUE	TRUE	20.8278	19.81	20.0475	NA	NA	20.1924	21.7865	21.8389	NA	NA	NA	19.7785	50.3189	39.065	NA
638	A0A8V0Z2T8	tr|A0A8V0Z2T8|A0A8V0Z2T8_CHICK	RPL32	Ribosomal protein L32	tr|A0A8V0Z2T8|A0A8V0Z2T8_CHICK Ribosomal protein L32 OS=Gallus gallus GN=RPL32 PE=1 SV=1	4	6 of 12	1	0.999	0	0	0	0	0	0	5	3	1	2	2	1	1.66745	-0.0102482	-1.6777	0.036018	0.988957	0.0350348	0.177198	0.997513	0.108805	TRUE	TRUE	TRUE	20.5883	20.2522	19.5756	20.4478	20.3209	19.845	23.518	23.8499	22.1593	21.7834	22.1182	21.5139	99.3079	27.4474	20.2546
639	A0A8V0Z3A2	tr|A0A8V0Z3A2|A0A8V0Z3A2_CHICK	PPIE	Peptidyl-prolyl cis-trans isomerase E	tr|A0A8V0Z3A2|A0A8V0Z3A2_CHICK Peptidyl-prolyl cis-trans isomerase E OS=Gallus gallus GN=PPIE PE=1 SV=1	2	4 of 8	1	0.999	2	0	1	1	1	0	3	0	1	0	0	1	0.400091	1.76594	1.36585	0.535321	0.0267692	0.0748924	0.662638	0.161081	0.188729	TRUE	TRUE	TRUE	20.8541	19.2349	NA	21.1066	20.5882	19.9322	21.8754	NA	NA	19.0386	NA	19.0268	70.2891	54.2121	0.575883
640	A0A8V0Z3G2	tr|A0A8V0Z3G2|A0A8V0Z3G2_CHICK	MTHFD1	C-1-tetrahydrofolate synthase, cytoplasmic	tr|A0A8V0Z3G2|A0A8V0Z3G2_CHICK C-1-tetrahydrofolate synthase, cytoplasmic OS=Gallus gallus GN=MTHFD1 PE=1 SV=1	4	6 of 10	1	0.999	1	0	0	2	2	0	2	3	0	1	1	0	0.68529	0.826026	0.140736	0.439276	0.353528	0.88065	0.58075	0.6106	0.940636	TRUE	TRUE	TRUE	18.362	NA	16.5421	18.3934	17.2139	16.5367	19.6777	20.3761	NA	17.8326	18.5497	16.4929	98.5921	54.6998	61.6458
641	A0A8V0Z3K2	tr|A0A8V0Z3K2|A0A8V0Z3K2_CHICK	PSMC1	Proteasome 26S subunit, ATPase 1	tr|A0A8V0Z3K2|A0A8V0Z3K2_CHICK Proteasome 26S subunit, ATPase 1 OS=Gallus gallus GN=PSMC1 PE=1 SV=1	2	3 of 11	1	0.999	1	1	0	0	0	0	2	1	0	0	0	0	1.12717	0.871774	-0.255399	0.0947895	0.221158	0.713704	0.251555	0.470928	0.832413	TRUE	TRUE	TRUE	20.3785	18.6827	18.3819	19.0114	19.3596	18.6793	21.8001	21.1242	19.544	NA	19.5702	18.9928	85.8744	71.241	20.9769
642	A0A8V0Z4R1	tr|A0A8V0Z4R1|A0A8V0Z4R1_CHICK	MAT2L2	S-adenosylmethionine synthase	tr|A0A8V0Z4R1|A0A8V0Z4R1_CHICK S-adenosylmethionine synthase OS=Gallus gallus GN=MAT2L2 PE=3 SV=1	1	0 of 12	1	0.999	1	1	0	0	1	1	2	1	0	1	1	1	0.803048	0.846527	0.0434789	0.104993	0.088859	0.927053	0.26405	0.292305	0.964398	TRUE	TRUE	TRUE	21.9363	20.6133	20.7912	21.3921	21.8067	20.7083	22.715	22.7151	21.2193	21.3387	21.0725	20.9285	53.253	43.1291	12.2555
643	A0A8V0Z4V3	tr|A0A8V0Z4V3|A0A8V0Z4V3_CHICK	RPL4	Ribosomal protein L4	tr|A0A8V0Z4V3|A0A8V0Z4V3_CHICK Ribosomal protein L4 OS=Gallus gallus GN=RPL4 PE=1 SV=1	21	5 of 12	1	0.999	3	0	0	0	2	0	23	21	12	10	6	11	2.37034	-0.672327	-3.04267	0.0136558	0.443892	0.00262356	0.14005	0.683174	0.0216936	TRUE	TRUE	TRUE	20.0674	18.729	17.8546	18.9538	19.5268	18.82	23.5592	23.1802	22.1313	22.0916	21.8611	21.6915	105.26	65.125	13.9774
644	A0A8V0Z5E8	tr|A0A8V0Z5E8|A0A8V0Z5E8_CHICK	DNPEP	Aspartyl aminopeptidase	tr|A0A8V0Z5E8|A0A8V0Z5E8_CHICK Aspartyl aminopeptidase OS=Gallus gallus GN=DNPEP PE=1 SV=1	1	0 of 5	1	0.999	0	0	0	0	0	0	2	0	0	0	0	0	1.99616	2.69368	0.697527	0.0475158	0.00421994	0.352738	0.19471	0.0590941	0.539506	FALSE	TRUE	TRUE	19.0834	NA	NA	NA	NA	NA	21.0796	NA	NA	18.4234	18.7748	17.9594	NA	NA	27.5362
645	A0A8V0Z5S4	tr|A0A8V0Z5S4|A0A8V0Z5S4_CHICK	CPSF7	Cleavage and polyadenylation specific factor 7	tr|A0A8V0Z5S4|A0A8V0Z5S4_CHICK Cleavage and polyadenylation specific factor 7 OS=Gallus gallus GN=CPSF7 PE=3 SV=1	6	0 of 12	1	0.999	5	2	6	4	4	5	4	3	4	3	3	2	0.409939	0.0876937	-0.322245	0.260986	0.806354	0.373299	0.429764	0.910483	0.555539	TRUE	TRUE	TRUE	21.0815	20.1368	20.9848	20.7556	21.0348	20.9247	21.5018	21.1372	21.1671	21.254	21.0387	20.788	18.2845	26.2097	13.5576
646	A0A8V0Z5X3	tr|A0A8V0Z5X3|A0A8V0Z5X3_CHICK	USP7	Ubiquitin carboxyl-terminal hydrolase 7	tr|A0A8V0Z5X3|A0A8V0Z5X3_CHICK Ubiquitin carboxyl-terminal hydrolase 7 OS=Gallus gallus GN=USP7 PE=1 SV=1	9	3 of 12	1	0.999	5	0	0	1	3	1	10	9	4	2	1	4	1.14057	0.868321	-0.272252	0.0497614	0.125767	0.619529	0.19536	0.351671	0.759626	TRUE	TRUE	TRUE	20.4088	19.0533	19.1396	19.6425	20.1251	19.1787	21.8088	21.6939	19.6697	20.1743	19.6731	19.816	70.8366	47.0858	17.4529
647	A0A8V0Z636	tr|A0A8V0Z636|A0A8V0Z636_CHICK	NA	Paired box 1	tr|A0A8V0Z636|A0A8V0Z636_CHICK Paired box 1 OS=Gallus gallus GN=NA PE=4 SV=1	1	0 of 4	1	0.999	0	0	0	0	0	0	0	0	2	2	2	1	-Inf	-Inf	-Inf	NA	NA	NA	0	0	0	FALSE	TRUE	TRUE	NA	NA	NA	NA	NA	NA	NA	NA	22.195	21.9214	22.4212	21.7118	NA	NA	21.4573
648	A0A8V0Z655	tr|A0A8V0Z655|A0A8V0Z655_CHICK	SNRNP200	Activating signal cointegrator 1 complex subunit 3	tr|A0A8V0Z655|A0A8V0Z655_CHICK Activating signal cointegrator 1 complex subunit 3 OS=Gallus gallus GN=SNRNP200 PE=1 SV=1	44	0 of 12	1	0.999	22	18	26	29	18	28	41	24	18	18	13	17	0.40786	0.820118	0.412258	0.364337	0.0787141	0.359322	0.525319	0.278652	0.544775	TRUE	TRUE	TRUE	21.0323	20.3973	21.1457	21.9515	20.8386	21.3005	22.6028	21.4163	20.8788	20.8786	20.5792	20.5411	59.1339	45.6373	12.7253
649	A0A8V0Z6A9	tr|A0A8V0Z6A9|A0A8V0Z6A9_CHICK	CDC2L1	Cell division cycle 2-like 1 (PITSLRE proteins)	tr|A0A8V0Z6A9|A0A8V0Z6A9_CHICK Cell division cycle 2-like 1 (PITSLRE proteins) OS=Gallus gallus GN=CDC2L1 PE=1 SV=1	1	0 of 5	1	0.9987	0	0	0	0	1	0	3	0	0	0	0	0	1.18527	Inf	Inf	0.102629	NA	NA	0.26152	0	0	TRUE	TRUE	FALSE	19.5505	NA	19.3778	NA	19.4917	NA	21.4947	20.9619	NA	NA	NA	NA	58.3124	8.45158	NA
650	A0A8V0Z6E1	tr|A0A8V0Z6E1|A0A8V0Z6E1_CHICK	PSMD6	Proteasome 26S subunit, non-ATPase 6	tr|A0A8V0Z6E1|A0A8V0Z6E1_CHICK Proteasome 26S subunit, non-ATPase 6 OS=Gallus gallus GN=PSMD6 PE=1 SV=1	1	0 of 3	0.9999	0.9967	0	0	0	0	0	0	1	1	0	0	0	0	Inf	0.598193	-Inf	NA	0.499878	NA	0	0.724352	0	FALSE	FALSE	FALSE	NA	NA	NA	NA	NA	NA	19.5432	18.3172	NA	18.332	NA	NA	56.7142	NA	NA
651	A0A8V0Z6M3	tr|A0A8V0Z6M3|A0A8V0Z6M3_CHICK	NOLC1	Nucleolar and coiled-body phosphoprotein 1	tr|A0A8V0Z6M3|A0A8V0Z6M3_CHICK Nucleolar and coiled-body phosphoprotein 1 OS=Gallus gallus GN=NOLC1 PE=1 SV=1	1	0 of 7	0.997	0.9988	1	0	0	0	1	0	1	0	1	1	1	1	0.607796	-0.964328	-1.57212	0.389588	0.0694201	0.0274032	0.544699	0.264711	0.0927222	FALSE	TRUE	TRUE	18.1932	NA	NA	NA	18.4382	NA	19.1637	NA	19.8114	19.8204	19.7624	19.6669	34.8306	NA	4.80078
652	A0A8V0Z6P2	tr|A0A8V0Z6P2|A0A8V0Z6P2_CHICK	SORBS2	Sorbin and SH3 domain containing 2	tr|A0A8V0Z6P2|A0A8V0Z6P2_CHICK Sorbin and SH3 domain containing 2 OS=Gallus gallus GN=SORBS2 PE=1 SV=1	3	2 of 6	1	0.999	0	0	0	0	0	0	0	0	3	3	2	2	-1.41573	-4.71496	-3.29924	0.124969	3.26781252527736e-05	0.000571455	0.289218	0.00211633	0.00895595	FALSE	TRUE	TRUE	NA	17.7614	NA	NA	16.3457	NA	NA	NA	21.2376	21.4136	21.1057	20.4857	NA	NA	25.1148
653	A0A8V0Z784	tr|A0A8V0Z784|A0A8V0Z784_CHICK	LRPPRC	Leucine rich pentatricopeptide repeat containing	tr|A0A8V0Z784|A0A8V0Z784_CHICK Leucine rich pentatricopeptide repeat containing OS=Gallus gallus GN=LRPPRC PE=1 SV=1	1	0 of 3	1	0.9962	0	0	0	0	0	0	4	0	0	0	0	0	Inf	1.51491	-Inf	NA	0.167488	NA	0	0.408216	0	FALSE	FALSE	FALSE	NA	NA	NA	NA	NA	NA	21.7684	19.6329	NA	NA	NA	19.1857	88.9819	NA	NA
654	A0A8V0Z788	tr|A0A8V0Z788|A0A8V0Z788_CHICK	MFAP2	Microfibril associated protein 2	tr|A0A8V0Z788|A0A8V0Z788_CHICK Microfibril associated protein 2 OS=Gallus gallus GN=MFAP2 PE=1 SV=1	2	4 of 12	1	0.999	0	0	0	1	1	1	2	1	3	4	2	1	0.459764	-0.821121	-1.28089	0.314567	0.0821261	0.0105454	0.482408	0.284392	0.0524494	TRUE	TRUE	TRUE	20.2523	19.7932	19.484	19.8718	20.3196	20.8223	20.719	19.3795	21.2363	21.751	21.4526	20.085	37.905	22.2451	40.8881
655	A0A8V0Z789	tr|A0A8V0Z789|A0A8V0Z789_CHICK	MED12	Mediator complex subunit 12	tr|A0A8V0Z789|A0A8V0Z789_CHICK Mediator complex subunit 12 OS=Gallus gallus GN=MED12 PE=1 SV=1	23	4 of 12	1	0.999	5	4	3	4	5	5	12	13	17	19	13	11	1.14928	-1.16582	-2.31511	0.0456561	0.0429802	0.000474348	0.19471	0.201342	0.0080706	TRUE	TRUE	TRUE	19.2336	18.291	18.1693	18.86	19.0078	18.3764	20.8875	20.8795	20.9898	21.2664	20.9239	20.6344	73.4607	35.0159	17.9027
656	A0A8V0Z7E0	tr|A0A8V0Z7E0|A0A8V0Z7E0_CHICK	NA	Homeobox domain-containing protein	tr|A0A8V0Z7E0|A0A8V0Z7E0_CHICK Homeobox domain-containing protein OS=Gallus gallus GN=NA PE=4 SV=1	5	5 of 9	1	0.999	0	0	0	0	5	0	4	7	0	0	0	0	2.60868	2.73069	0.122005	0.00194371	2.28424736785617e-05	0.859604	0.0834653	0.00168697	0.925464	TRUE	TRUE	TRUE	NA	NA	NA	18.8158	21.5429	20.5701	21.3271	22.2579	18.9094	18.6914	18.8582	18.3163	47.1631	NA	17.3833
657	A0A8V0Z7E4	tr|A0A8V0Z7E4|A0A8V0Z7E4_CHICK	DSTN	Destrin, actin depolymerizing factor	tr|A0A8V0Z7E4|A0A8V0Z7E4_CHICK Destrin, actin depolymerizing factor OS=Gallus gallus GN=DSTN PE=1 SV=1	1	0 of 9	0.4994	0.9988	0	0	0	1	0	0	1	0	0	1	1	1	1.89213	0.557722	-1.33441	0.00672688	0.278056	0.0326479	0.123517	0.539528	0.103333	TRUE	TRUE	TRUE	NA	20.1813	NA	21.8699	22.3834	NA	23.3782	22.9915	22.5408	22.7029	22.3344	21.8617	32.9849	74.451	23.4928
658	A0A8V0Z7R9	tr|A0A8V0Z7R9|A0A8V0Z7R9_CHICK	ENO1	phosphopyruvate hydratase	tr|A0A8V0Z7R9|A0A8V0Z7R9_CHICK phosphopyruvate hydratase OS=Gallus gallus GN=ENO1 PE=1 SV=1	13	2 of 12	1	0.999	17	6	6	6	9	9	18	13	3	7	4	4	0.708843	1.58039	0.871546	0.164847	0.00503789	0.0924041	0.323127	0.0652594	0.21523	TRUE	TRUE	TRUE	22.6178	20.9027	20.7293	21.3671	21.727	21.1437	23.0536	22.5279	20.8513	20.2621	20.4217	20.5956	55.4144	68.2309	17.7959
659	A0A8V0Z7W2	tr|A0A8V0Z7W2|A0A8V0Z7W2_CHICK	SEPTIN7	Septin	tr|A0A8V0Z7W2|A0A8V0Z7W2_CHICK Septin OS=Gallus gallus GN=SEPTIN7 PE=1 SV=1	8	5 of 12	1	0.999	1	0	1	0	2	1	6	4	6	7	3	4	1.57484	-0.838428	-2.41327	0.0354489	0.239275	0.0028251	0.176166	0.496656	0.0227903	TRUE	TRUE	TRUE	19.2881	17.1376	17.4591	18.9095	18.9948	18.7459	21.9298	19.4233	20.6568	21.4414	20.9438	19.4054	121.8	66.2826	49.4906
660	A0A8V0Z812	tr|A0A8V0Z812|A0A8V0Z812_CHICK	CCT4	T-complex protein 1 subunit delta	tr|A0A8V0Z812|A0A8V0Z812_CHICK T-complex protein 1 subunit delta OS=Gallus gallus GN=CCT4 PE=1 SV=1	5	0 of 12	1	0.999	2	1	1	0	1	0	6	1	1	0	0	0	1.51847	1.14123	-0.377234	0.00859522	0.038961	0.468295	0.132431	0.19517	0.633491	TRUE	TRUE	TRUE	19.582	18.8776	19.0374	19.3017	20.0221	19.3258	22.0827	21.442	19.5754	19.6371	19.749	19.3462	77.3172	21.7975	11.4303
661	A0A8V0Z891	tr|A0A8V0Z891|A0A8V0Z891_CHICK	RPS2	Small ribosomal subunit protein uS5	tr|A0A8V0Z891|A0A8V0Z891_CHICK Small ribosomal subunit protein uS5 OS=Gallus gallus GN=RPS2 PE=1 SV=1	10	0 of 12	1	0.999	4	3	2	4	4	2	6	9	9	10	8	7	1.44339	-0.474707	-1.91809	0.0340864	0.457404	0.00716807	0.176048	0.693347	0.0395901	TRUE	TRUE	TRUE	21.7372	20.9182	20.7674	21.3424	21.3646	21.0104	24.3825	23.7812	23.411	23.2361	22.8235	22.967	93.2867	31.193	18.2984
662	A0A8V0Z8E9	tr|A0A8V0Z8E9|A0A8V0Z8E9_CHICK	HSPA2	Heat shock 70kDa protein 2	tr|A0A8V0Z8E9|A0A8V0Z8E9_CHICK Heat shock 70kDa protein 2 OS=Gallus gallus GN=HSPA2 PE=1 SV=1	12	0 of 12	1	0.999	5	3	4	7	5	9	9	6	7	7	4	6	0.667584	0.156936	-0.510647	0.104213	0.69097	0.206223	0.263563	0.847518	0.371202	TRUE	TRUE	TRUE	21.3994	20.765	20.7792	21.9762	21.5582	21.8248	22.5815	21.6257	21.8256	21.8545	21.6576	21.6247	36.5159	42.2087	8.04124
663	A0A8V0Z8F7	tr|A0A8V0Z8F7|A0A8V0Z8F7_CHICK	TCF7L2	Transcription factor 7-like 2 (T-cell specific, HMG-box)	tr|A0A8V0Z8F7|A0A8V0Z8F7_CHICK Transcription factor 7-like 2 (T-cell specific, HMG-box) OS=Gallus gallus GN=TCF7L2 PE=1 SV=1	9	1 of 12	1	0.999	8	4	4	3	4	3	3	6	6	7	7	5	0.2538	-0.364748	-0.618548	0.543728	0.385786	0.14993	0.670581	0.638716	0.299634	TRUE	TRUE	TRUE	20.5661	19.4576	19.015	19.8772	20.3471	19.2095	20.2067	20.1679	20.2428	20.5383	20.5129	20.0961	29.9657	47.2057	14.5944
664	A0A8V0Z8K6	tr|A0A8V0Z8K6|A0A8V0Z8K6_CHICK	NA	Tensin 1	tr|A0A8V0Z8K6|A0A8V0Z8K6_CHICK Tensin 1 OS=Gallus gallus GN=NA PE=1 SV=1	61	4 of 12	1	0.999	19	9	8	21	20	13	29	25	65	73	69	61	0.603479	-2.40856	-3.01204	0.148271	1.59182715802509e-05	1.05040897814212e-06	0.306552	0.00142409	0.00015441	TRUE	TRUE	TRUE	20.0523	19.0491	19.1502	19.7455	19.9944	19.3725	20.744	20.3002	22.724	22.7886	22.3807	22.1519	37.9118	33.3919	20.1125
665	A0A8V0Z8R3	tr|A0A8V0Z8R3|A0A8V0Z8R3_CHICK	PRKAR2A	Protein kinase cAMP-dependent type II regulatory subunit alpha	tr|A0A8V0Z8R3|A0A8V0Z8R3_CHICK Protein kinase cAMP-dependent type II regulatory subunit alpha OS=Gallus gallus GN=PRKAR2A PE=1 SV=1	1	0 of 3	0.7325	0.9941	0	0	0	0	0	0	0	1	0	0	0	0	Inf	1.6581	-Inf	NA	0.068296	NA	0	0.262673	0	FALSE	FALSE	FALSE	NA	NA	NA	NA	NA	NA	20.0209	19.3316	NA	NA	18.0181	NA	33.1553	NA	NA
666	A0A8V0Z8S4	tr|A0A8V0Z8S4|A0A8V0Z8S4_CHICK	RRBP1	Ribosome binding protein 1	tr|A0A8V0Z8S4|A0A8V0Z8S4_CHICK Ribosome binding protein 1 OS=Gallus gallus GN=RRBP1 PE=1 SV=1	3	3 of 8	1	0.999	0	0	0	0	0	0	4	0	1	1	2	2	0.686968	-0.380156	-1.06712	0.431683	0.508976	0.216126	0.574235	0.72882	0.382778	TRUE	TRUE	TRUE	NA	19.1329	NA	NA	18.8134	NA	21.2346	19.4116	20.167	20.0715	20.0167	20.545	90.7479	NA	17.5647
667	A0A8V0Z9C6	tr|A0A8V0Z9C6|A0A8V0Z9C6_CHICK	NUMB	Protein numb homolog	tr|A0A8V0Z9C6|A0A8V0Z9C6_CHICK Protein numb homolog OS=Gallus gallus GN=NUMB PE=1 SV=1	1	0 of 3	0.9999	0.9975	0	0	0	0	0	1	0	0	0	0	0	0	1.05959	Inf	Inf	0.227931	NA	NA	0.395541	0	0	FALSE	FALSE	FALSE	NA	NA	19.0458	19.9832	NA	20.5741	NA	NA	NA	NA	NA	NA	NA	44.3942	NA
668	A0A8V0Z9N7	tr|A0A8V0Z9N7|A0A8V0Z9N7_CHICK	ZNF703	Zinc finger protein 703	tr|A0A8V0Z9N7|A0A8V0Z9N7_CHICK Zinc finger protein 703 OS=Gallus gallus GN=ZNF703 PE=3 SV=1	3	5 of 12	1	0.999	2	1	1	1	1	1	1	1	2	3	3	2	-0.03626	-1.08387	-1.04761	0.929171	0.0157206	0.0189104	0.956855	0.116985	0.0726203	TRUE	TRUE	TRUE	20.5865	19.2642	19.1377	20.1838	19.6551	19.2795	19.9998	20.0928	20.7594	20.58	21.1279	20.8954	24.1923	48.0385	16.1722
669	A0A8V0Z9S5	tr|A0A8V0Z9S5|A0A8V0Z9S5_CHICK	ARPC2	Arp2/3 complex 34 kDa subunit	tr|A0A8V0Z9S5|A0A8V0Z9S5_CHICK Arp2/3 complex 34 kDa subunit OS=Gallus gallus GN=ARPC2 PE=1 SV=1	2	2 of 9	1	0.9986	0	0	0	0	0	0	3	3	1	3	2	2	1.39299	-0.79694	-2.18993	0.199592	0.243242	0.0532614	0.360657	0.502653	0.147725	TRUE	TRUE	TRUE	19.1814	NA	NA	NA	19.2323	19.2602	22.3832	21.422	21.679	21.6826	21.3233	20.8006	96.7437	NA	26.2236
670	A0A8V0Z9Y2	tr|A0A8V0Z9Y2|A0A8V0Z9Y2_CHICK	SNRPB2	Small nuclear ribonucleoprotein polypeptide B2	tr|A0A8V0Z9Y2|A0A8V0Z9Y2_CHICK Small nuclear ribonucleoprotein polypeptide B2 OS=Gallus gallus GN=SNRPB2 PE=1 SV=1	8	0 of 12	1	0.999	5	5	8	5	4	7	5	4	5	5	2	5	0.362731	0.77837	0.415639	0.356518	0.0584102	0.292727	0.519553	0.243202	0.470568	TRUE	TRUE	TRUE	22.3994	21.7113	22.1351	22.5784	22.1156	22.4008	23.2874	22.4714	22.0429	21.7891	21.2851	22.0445	38.7045	24.6432	22.5354
671	A0A8V0ZA79	tr|A0A8V0ZA79|A0A8V0ZA79_CHICK	PRKACB	cAMP-dependent protein kinase	tr|A0A8V0ZA79|A0A8V0ZA79_CHICK cAMP-dependent protein kinase OS=Gallus gallus GN=PRKACB PE=1 SV=1	1	0 of 3	0.9993	0.999	0	1	0	0	0	1	1	2	0	0	0	0	Inf	-0.115362	-Inf	NA	0.917697	NA	0	0.968949	0	FALSE	FALSE	FALSE	NA	NA	NA	NA	NA	NA	18.556	21.0914	19.939	NA	NA	NA	99.8113	NA	NA
672	A0A8V0ZAR1	tr|A0A8V0ZAR1|A0A8V0ZAR1_CHICK	HSP90AB1	Heat shock protein 90 alpha family class B member 1	tr|A0A8V0ZAR1|A0A8V0ZAR1_CHICK Heat shock protein 90 alpha family class B member 1 OS=Gallus gallus GN=HSP90AB1 PE=3 SV=1	4	9 of 12	1	0.9987	1	1	0	0	1	0	2	1	1	0	1	1	0.0759686	0.801216	0.725247	0.89888	0.19206	0.235449	0.934285	0.432677	0.407342	TRUE	TRUE	TRUE	21.0502	19.8976	19.6015	19.0452	19.655	18.7672	21.7941	19.682	18.9755	19.7436	19.4889	18.4855	102.786	64.4536	36.3971
673	A0A8V0ZAW7	tr|A0A8V0ZAW7|A0A8V0ZAW7_CHICK	EIF4G3	Eukaryotic translation initiation factor 4 gamma 3	tr|A0A8V0ZAW7|A0A8V0ZAW7_CHICK Eukaryotic translation initiation factor 4 gamma 3 OS=Gallus gallus GN=EIF4G3 PE=1 SV=1	10	3 of 12	1	0.999	4	1	2	1	6	4	10	4	7	9	11	10	1.75664	0.101377	-1.65526	0.00327717	0.844797	0.00499258	0.0923477	0.934268	0.0319091	TRUE	TRUE	TRUE	19.1606	18.5342	18.7714	18.618	20.5407	18.9354	21.9619	20.6727	20.6148	20.8369	20.0556	20.1979	78.023	20.3851	25.1131
674	A0A8V0ZB31	tr|A0A8V0ZB31|A0A8V0ZB31_CHICK	NID2	Nidogen 2	tr|A0A8V0ZB31|A0A8V0ZB31_CHICK Nidogen 2 OS=Gallus gallus GN=NID2 PE=1 SV=1	1	0 of 5	0.9289	0.9988	0	0	0	0	0	0	0	0	1	0	0	0	Inf	-0.828843	-Inf	NA	0.250906	NA	0	0.510201	0	FALSE	TRUE	TRUE	NA	NA	NA	NA	NA	NA	18.995	NA	20.2267	19.6742	20.1426	19.2518	NA	NA	29.3125
675	A0A8V0ZB75	tr|A0A8V0ZB75|A0A8V0ZB75_CHICK	IPO7	Importin 7	tr|A0A8V0ZB75|A0A8V0ZB75_CHICK Importin 7 OS=Gallus gallus GN=IPO7 PE=1 SV=1	1	0 of 11	0.9996	0.9989	1	0	0	0	1	1	2	0	0	1	0	0	0.765622	0.931734	0.166112	0.179859	0.0841693	0.764452	0.33909	0.286525	0.863681	TRUE	TRUE	TRUE	NA	18.4467	17.6906	18.2763	18.5874	17.4855	20.1686	19.3725	18.2672	18.2265	17.6799	17.7135	70.7663	25.4971	21.8125
676	A0A8V0ZB76	tr|A0A8V0ZB76|A0A8V0ZB76_CHICK	ZMIZ1	Zinc finger MIZ-type containing 1	tr|A0A8V0ZB76|A0A8V0ZB76_CHICK Zinc finger MIZ-type containing 1 OS=Gallus gallus GN=ZMIZ1 PE=4 SV=1	8	4 of 12	1	0.999	3	2	2	2	1	1	4	5	5	3	5	5	0.688714	-0.197729	-0.886444	0.19277	0.701471	0.0992001	0.354507	0.854535	0.22667	TRUE	TRUE	TRUE	20.784	19.1939	19.5096	19.4907	20.6848	18.8953	21.2456	20.9075	20.6251	20.2446	21.0516	20.6028	51.1287	57.5708	23.2416
677	A0A8V0ZB94	tr|A0A8V0ZB94|A0A8V0ZB94_CHICK	TNRC18	Trinucleotide repeat containing 18	tr|A0A8V0ZB94|A0A8V0ZB94_CHICK Trinucleotide repeat containing 18 OS=Gallus gallus GN=TNRC18 PE=4 SV=1	1	0 of 8	1	0.9988	0	0	1	0	0	0	1	0	2	0	1	1	0.011861	-0.793601	-0.805462	0.984195	0.14388	0.138492	0.9911	0.377651	0.28363	FALSE	TRUE	TRUE	19.735	NA	18.6671	NA	NA	NA	19.5749	18.851	20.2195	19.6564	20.1799	19.9704	34.7552	50.0738	16.9425
678	A0A8V0ZBE2	tr|A0A8V0ZBE2|A0A8V0ZBE2_CHICK	TLE3	TLE family member 3, transcriptional corepressor	tr|A0A8V0ZBE2|A0A8V0ZBE2_CHICK TLE family member 3, transcriptional corepressor OS=Gallus gallus GN=TLE3 PE=3 SV=1	17	3 of 12	0.9999	0.999	9	7	5	7	9	4	10	11	12	15	18	15	0.483483	-1.18998	-1.67346	0.3105	0.0201586	0.00225148	0.478347	0.134937	0.0198581	TRUE	TRUE	TRUE	21.1246	19.9198	19.9406	20.8878	20.6363	19.9345	21.1584	22.0776	22.1482	22.1487	22.3665	21.9032	63.3469	42.3251	13.0228
679	A0A8V0ZBG3	tr|A0A8V0ZBG3|A0A8V0ZBG3_CHICK	CCNT2	Cyclin T2	tr|A0A8V0ZBG3|A0A8V0ZBG3_CHICK Cyclin T2 OS=Gallus gallus GN=CCNT2 PE=1 SV=1	1	0 of 7	0.9997	0.9979	0	0	0	0	1	0	0	0	0	0	0	1	-2.27662	-2.12716	0.149454	0.0130983	0.0115623	0.835958	0.14005	0.10369	0.910266	FALSE	TRUE	TRUE	22.451	NA	22.3024	NA	18.9433	NA	NA	21.2569	22.63	NA	22.5602	21.4915	94.0542	7.27625	37.6878
680	A0A8V0ZBL0	tr|A0A8V0ZBL0|A0A8V0ZBL0_CHICK	MCM6	DNA replication licensing factor MCM6	tr|A0A8V0ZBL0|A0A8V0ZBL0_CHICK DNA replication licensing factor MCM6 OS=Gallus gallus GN=MCM6 PE=1 SV=1	1	0 of 6	1	0.999	0	0	0	0	0	0	1	2	0	0	0	0	1.12615	0.708438	-0.417712	0.299219	0.506721	0.693306	0.466725	0.72708	0.8197	FALSE	FALSE	FALSE	22.7918	NA	NA	20.6546	NA	21.2198	NA	24.4789	22.1989	NA	22.0829	NA	114.672	89.0362	5.67786
681	A0A8V0ZBP0	tr|A0A8V0ZBP0|A0A8V0ZBP0_CHICK	DYL1	Dynein light chain	tr|A0A8V0ZBP0|A0A8V0ZBP0_CHICK Dynein light chain OS=Gallus gallus GN=DYL1 PE=1 SV=1	4	0 of 12	1	0.999	1	2	1	1	1	1	3	1	1	2	1	0	0.188556	0.444261	0.255705	0.670584	0.322435	0.564991	0.781257	0.586567	0.713739	TRUE	TRUE	TRUE	22.4575	21.8026	22.2185	22.798	21.7153	21.9313	23.3281	23.0561	22.382	22.3815	21.9747	21.5156	52.3801	28.3328	26.4111
682	A0A8V0ZBR5	tr|A0A8V0ZBR5|A0A8V0ZBR5_CHICK	EIF3F	Eukaryotic translation initiation factor 3 subunit F	tr|A0A8V0ZBR5|A0A8V0ZBR5_CHICK Eukaryotic translation initiation factor 3 subunit F OS=Gallus gallus GN=EIF3F PE=1 SV=1	4	4 of 11	1	0.999	2	0	0	0	0	0	5	5	3	2	2	2	2.3516	0.504724	-1.84687	0.0034907	0.469675	0.0102406	0.0940855	0.702004	0.0521089	TRUE	TRUE	TRUE	18.8993	17.5925	17.0943	18.2304	18.329	NA	21.7952	20.793	20.0358	20.2739	19.1765	19.7179	85.9652	54.1731	30.5351
683	A0A8V0ZBX0	tr|A0A8V0ZBX0|A0A8V0ZBX0_CHICK	JUP	Junction plakoglobin	tr|A0A8V0ZBX0|A0A8V0ZBX0_CHICK Junction plakoglobin OS=Gallus gallus GN=JUP PE=1 SV=1	22	0 of 12	1	0.999	14	21	16	21	22	19	18	24	22	15	16	16	0.435909	0.556034	0.120125	0.284236	0.17667	0.76408	0.455589	0.419546	0.863681	TRUE	TRUE	TRUE	21.6457	22.2395	21.5553	22.7065	22.5529	22.0345	22.2813	23.022	22.3979	22.0115	21.7633	21.4938	30.4696	38.559	27.1351
684	A0A8V0ZBZ0	tr|A0A8V0ZBZ0|A0A8V0ZBZ0_CHICK	LGALSL2	Galectin	tr|A0A8V0ZBZ0|A0A8V0ZBZ0_CHICK Galectin OS=Gallus gallus GN=LGALSL2 PE=4 SV=1	1	0 of 11	0.7382	0.9943	1	1	1	1	0	1	0	0	0	1	1	1	0.190297	0.133627	-0.0566705	0.61586	0.743682	0.889547	0.736628	0.870735	0.94225	TRUE	TRUE	TRUE	23.5376	23.6286	23.873	24.236	24.1591	24.3889	23.831	23.6574	NA	24.3514	23.8367	23.4383	22.7534	22.6226	31.9373
685	A0A8V0ZC55	tr|A0A8V0ZC55|A0A8V0ZC55_CHICK	EIF3B	Eukaryotic translation initiation factor 3 subunit B	tr|A0A8V0ZC55|A0A8V0ZC55_CHICK Eukaryotic translation initiation factor 3 subunit B OS=Gallus gallus GN=EIF3B PE=1 SV=1	4	2 of 11	1	0.999	0	0	0	0	0	0	4	2	1	2	1	1	1.54295	0.111506	-1.43144	0.0585224	0.875218	0.076897	0.211438	0.95039	0.19191	TRUE	TRUE	TRUE	19.5456	17.6274	NA	18.5766	19.0295	18.4521	22.2596	20.7634	19.6458	20.7508	20.0178	19.6442	112.266	63.2534	40.0174
686	A0A8V0ZC92	tr|A0A8V0ZC92|A0A8V0ZC92_CHICK	TLE3	TLE family member 3, transcriptional corepressor	tr|A0A8V0ZC92|A0A8V0ZC92_CHICK TLE family member 3, transcriptional corepressor OS=Gallus gallus GN=TLE3 PE=3 SV=1	1	0 of 12	0.9999	0.9989	0	0	0	0	0	0	1	1	1	1	1	1	0.627991	-0.514015	-1.14201	0.20681	0.29752	0.0292765	0.368757	0.559449	0.0960824	TRUE	TRUE	TRUE	20.6024	19.7478	19.1439	20.7179	20.4621	19.5661	21.0394	21.6563	21.2305	21.4908	21.1659	20.8928	56.3157	46.2813	16.9479
687	A0A8V0ZC99	tr|A0A8V0ZC99|A0A8V0ZC99_CHICK	MAD1L1	Mitotic arrest deficient 1 like 1	tr|A0A8V0ZC99|A0A8V0ZC99_CHICK Mitotic arrest deficient 1 like 1 OS=Gallus gallus GN=MAD1L1 PE=1 SV=1	3	1 of 11	1	0.999	0	0	0	0	0	0	5	0	0	0	2	0	1.294	0.458616	-0.835385	0.0688132	0.498048	0.191915	0.224058	0.72354	0.354614	TRUE	TRUE	TRUE	19.3061	18.6014	19.3664	19.4612	18.9527	NA	22.3564	20.1242	20.5932	20.2396	18.899	20.3448	112.948	23.7878	40.5539
688	A0A8V0ZCD6	tr|A0A8V0ZCD6|A0A8V0ZCD6_CHICK	TM9SF3	Transmembrane 9 superfamily member	tr|A0A8V0ZCD6|A0A8V0ZCD6_CHICK Transmembrane 9 superfamily member OS=Gallus gallus GN=TM9SF3 PE=1 SV=1	1	0 of 4	0.9046	0.9983	0	0	0	0	0	0	1	0	0	1	0	0	Inf	0.762899	-Inf	NA	0.251901	NA	0	0.511481	0	FALSE	FALSE	FALSE	NA	NA	NA	NA	NA	NA	20.6271	20.1442	19.2387	20.0068	NA	NA	23.4504	NA	36.7835
689	A0A8V0ZD52	tr|A0A8V0ZD52|A0A8V0ZD52_CHICK	SMC3	Structural maintenance of chromosomes protein	tr|A0A8V0ZD52|A0A8V0ZD52_CHICK Structural maintenance of chromosomes protein OS=Gallus gallus GN=SMC3 PE=1 SV=1	14	2 of 12	1	0.999	9	5	4	6	8	5	9	7	7	4	8	8	0.488889	0.227041	-0.261848	0.3054	0.629633	0.578553	0.473195	0.812599	0.725522	TRUE	TRUE	TRUE	20.9864	19.512	19.9376	20.2536	20.4625	19.4559	21.4876	21.2392	20.5836	20.3103	20.5513	20.2919	52.9047	45.3718	10.6879
690	A0A8V0ZD69	tr|A0A8V0ZD69|A0A8V0ZD69_CHICK	RSL1D1	Ribosomal L1 domain containing 1	tr|A0A8V0ZD69|A0A8V0ZD69_CHICK Ribosomal L1 domain containing 1 OS=Gallus gallus GN=RSL1D1 PE=1 SV=1	2	1 of 6	1	0.9934	0	0	0	0	1	0	0	0	1	1	1	0	Inf	-0.887858	-Inf	NA	0.104425	NA	0	0.318976	0	FALSE	TRUE	TRUE	NA	NA	NA	NA	17.7629	NA	NA	18.0907	19.1547	18.9163	18.9965	18.1911	15.9947	NA	25.8836
691	A0A8V0ZD72	tr|A0A8V0ZD72|A0A8V0ZD72_CHICK	MLF2	Myeloid leukemia factor 2	tr|A0A8V0ZD72|A0A8V0ZD72_CHICK Myeloid leukemia factor 2 OS=Gallus gallus GN=MLF2 PE=1 SV=1	6	0 of 12	1	0.999	7	9	9	5	5	4	4	4	5	6	5	4	-1.21188	0.161459	1.37334	0.0065823	0.683403	0.00273559	0.123517	0.84088	0.0222036	TRUE	TRUE	TRUE	22.2136	21.7491	21.7341	22.6179	21.0361	21.3287	20.9466	20.1558	20.8843	21.086	20.6606	20.1904	30.6041	30.4566	24.9802
692	A0A8V0ZDA3	tr|A0A8V0ZDA3|A0A8V0ZDA3_CHICK	CBX1	Chromobox 1	tr|A0A8V0ZDA3|A0A8V0ZDA3_CHICK Chromobox 1 OS=Gallus gallus GN=CBX1 PE=1 SV=1	3	7 of 11	1	0.9989	1	0	0	0	0	1	2	0	2	1	2	2	1.17785	-0.933507	-2.11135	0.026951	0.05322	0.000515805	0.165136	0.231284	0.00857239	TRUE	TRUE	TRUE	19.7053	NA	19.7966	18.9436	20.6737	19.4545	21.3347	21.1758	21.177	21.6562	21.8194	21.7201	46.3931	29.1254	18.1226
693	A0A8V0ZDG8	tr|A0A8V0ZDG8|A0A8V0ZDG8_CHICK	DCAF7	DDB1 and CUL4 associated factor 7	tr|A0A8V0ZDG8|A0A8V0ZDG8_CHICK DDB1 and CUL4 associated factor 7 OS=Gallus gallus GN=DCAF7 PE=1 SV=1	10	0 of 12	1	0.999	9	10	11	9	9	8	9	11	11	11	11	10	-0.270052	-0.325159	-0.0551063	0.477087	0.393635	0.883757	0.613941	0.644842	0.940636	TRUE	TRUE	TRUE	23.4404	22.5214	22.6881	23.3686	22.5951	22.4092	22.7757	23.1582	23.3045	23.3386	22.9715	22.6243	23.0204	31.4337	21.8958
694	A0A8V0ZDN7	tr|A0A8V0ZDN7|A0A8V0ZDN7_CHICK	MRTO4	Ribosome assembly factor mrt4	tr|A0A8V0ZDN7|A0A8V0ZDN7_CHICK Ribosome assembly factor mrt4 OS=Gallus gallus GN=MRTO4 PE=1 SV=1	2	4 of 6	0.9945	0.9931	0	0	0	0	0	0	1	0	0	1	1	0	Inf	-0.257502	-Inf	NA	0.718675	NA	0	0.860499	0	FALSE	TRUE	TRUE	NA	NA	NA	NA	18.3158	NA	20.7013	NA	19.5225	20.3371	20.2291	18.9757	95.986	NA	40.3323
695	A0A8V0ZDS7	tr|A0A8V0ZDS7|A0A8V0ZDS7_CHICK	NCOA6	Nuclear receptor coactivator 6	tr|A0A8V0ZDS7|A0A8V0ZDS7_CHICK Nuclear receptor coactivator 6 OS=Gallus gallus GN=NCOA6 PE=4 SV=1	2	3 of 10	0.9988	0.9989	2	0	1	1	1	0	1	1	1	1	1	1	0.177238	-0.18631	-0.363548	0.682299	0.645788	0.374836	0.789476	0.821373	0.556575	TRUE	TRUE	TRUE	20.1378	NA	19.816	20.2804	19.9008	NA	20.3356	20.5296	19.9821	20.7761	20.4078	20.6004	21.31	15.9534	22.2696
696	A0A8V0ZDW8	tr|A0A8V0ZDW8|A0A8V0ZDW8_CHICK	RSG1	Ciliogenesis and planar polarity effector 2	tr|A0A8V0ZDW8|A0A8V0ZDW8_CHICK Ciliogenesis and planar polarity effector 2 OS=Gallus gallus GN=RSG1 PE=3 SV=1	4	0 of 12	1	0.999	3	3	2	5	4	3	2	2	2	3	1	3	-0.596944	0.64335	1.24029	0.148996	0.121765	0.00615808	0.306552	0.346371	0.0362095	TRUE	TRUE	TRUE	22.5403	22.3266	22.1078	23.2294	22.2545	22.3895	21.5677	21.6046	21.591	21.7876	21.012	20.8524	29.2797	36.7217	30.6592
697	A0A8V0ZE26	tr|A0A8V0ZE26|A0A8V0ZE26_CHICK	TBX15	T-box transcription factor 15	tr|A0A8V0ZE26|A0A8V0ZE26_CHICK T-box transcription factor 15 OS=Gallus gallus GN=TBX15 PE=4 SV=1	5	3 of 7	1	0.999	5	2	3	3	0	0	0	0	0	0	0	0	-Inf	-Inf	2.55062	NA	NA	0.000126091	0	0	0.00379134	TRUE	TRUE	TRUE	21.9644	20.7575	20.9434	21.4734	NA	NA	NA	NA	18.5829	19.2398	18.3795	NA	NA	38.9274	32.8044
698	A0A8V0ZE30	tr|A0A8V0ZE30|A0A8V0ZE30_CHICK	CNOT1	CCR4-NOT transcription complex subunit 1	tr|A0A8V0ZE30|A0A8V0ZE30_CHICK CCR4-NOT transcription complex subunit 1 OS=Gallus gallus GN=CNOT1 PE=1 SV=1	12	9 of 12	1	0.999	2	2	2	1	2	1	10	5	2	2	4	2	0.978507	0.893565	-0.0849422	0.0880787	0.116652	0.876732	0.246372	0.339286	0.939203	TRUE	TRUE	TRUE	18.8849	17.9266	18.0314	18.1777	18.342	17.8716	20.7768	19.9441	18.2379	18.4075	18.1107	18.6042	85.4421	33.3568	15.0032
699	A0A8V0ZE45	tr|A0A8V0ZE45|A0A8V0ZE45_CHICK	DDX42	RNA helicase	tr|A0A8V0ZE45|A0A8V0ZE45_CHICK RNA helicase OS=Gallus gallus GN=DDX42 PE=1 SV=1	8	0 of 12	1	0.999	3	2	1	3	3	3	11	2	0	1	4	2	0.273834	0.550564	0.276731	0.529105	0.214118	0.524811	0.656149	0.463701	0.682056	TRUE	TRUE	TRUE	21.1741	20.58	20.4986	21.0592	20.5426	20.4375	22.3397	21.0875	20.3579	20.5279	20.7434	20.5758	69.7022	23.2266	10.9802
700	A0A8V0ZE79	tr|A0A8V0ZE79|A0A8V0ZE79_CHICK	RCC2	Regulator of chromosome condensation 2	tr|A0A8V0ZE79|A0A8V0ZE79_CHICK Regulator of chromosome condensation 2 OS=Gallus gallus GN=RCC2 PE=1 SV=1	19	0 of 12	1	0.999	4	4	4	2	5	3	17	12	14	9	10	9	0.767205	0.0585287	-0.708677	0.119764	0.901815	0.148494	0.28175	0.96562	0.298114	TRUE	TRUE	TRUE	21.5971	20.6251	20.9978	21.1468	21.1905	20.8098	23.0854	22.3499	22.0193	21.914	21.6687	21.5995	70.1964	28.2713	13.7885
701	A0A8V0ZE87	tr|A0A8V0ZE87|A0A8V0ZE87_CHICK	RPL6	60S ribosomal protein L6	tr|A0A8V0ZE87|A0A8V0ZE87_CHICK 60S ribosomal protein L6 OS=Gallus gallus GN=RPL6 PE=1 SV=1	11	0 of 12	1	0.999	2	1	1	0	2	1	11	10	7	4	7	7	1.65751	-0.36587	-2.02338	0.034334	0.616812	0.012201	0.176166	0.807222	0.0581974	TRUE	TRUE	TRUE	20.3189	19.1977	19.2839	19.6071	19.6994	19.3456	23.4837	22.5089	21.8024	21.5843	21.4308	21.6836	108.875	38.9392	10.8105
702	A0A8V0ZE88	tr|A0A8V0ZE88|A0A8V0ZE88_CHICK	PPA1	inorganic diphosphatase	tr|A0A8V0ZE88|A0A8V0ZE88_CHICK inorganic diphosphatase OS=Gallus gallus GN=PPA1 PE=1 SV=1	6	4 of 12	1	0.999	2	0	0	2	1	2	5	2	0	0	1	1	1.26394	0.9181	-0.345844	0.0500393	0.14331	0.570237	0.19536	0.377651	0.717133	TRUE	TRUE	TRUE	21.3398	19.487	19.3268	20.1404	20.6924	19.7651	22.3552	22.537	19.8662	20.5055	20.8229	20.4827	74.0047	71.3961	25.6421
703	A0A8V0ZED3	tr|A0A8V0ZED3|A0A8V0ZED3_CHICK	PAX7	Paired box 7	tr|A0A8V0ZED3|A0A8V0ZED3_CHICK Paired box 7 OS=Gallus gallus GN=PAX7 PE=3 SV=1	1	0 of 6	1	0.999	0	0	0	0	0	0	0	2	1	1	1	1	Inf	0.224707	-Inf	NA	0.639871	NA	0	0.818742	0	FALSE	TRUE	TRUE	NA	NA	NA	NA	NA	NA	21.4768	21.5826	21.0941	21.4446	21.2282	21.4531	5.18229	NA	11.9189
704	A0A8V0ZEF0	tr|A0A8V0ZEF0|A0A8V0ZEF0_CHICK	RPS24	40S ribosomal protein S24	tr|A0A8V0ZEF0|A0A8V0ZEF0_CHICK 40S ribosomal protein S24 OS=Gallus gallus GN=RPS24 PE=1 SV=1	4	1 of 12	1	0.999	1	2	2	2	2	2	6	5	6	3	6	8	1.74841	-0.644034	-2.39244	0.00973643	0.296302	0.000995508	0.133574	0.55878	0.0118895	TRUE	TRUE	TRUE	21.085	20.0519	20.2429	20.9247	21.4943	20.5926	24.0894	23.122	23.0828	23.169	22.9549	22.6676	94.1016	34.0313	14.5123
705	A0A8V0ZEG5	tr|A0A8V0ZEG5|A0A8V0ZEG5_CHICK	LOC107049543	Purine rich element binding protein B	tr|A0A8V0ZEG5|A0A8V0ZEG5_CHICK Purine rich element binding protein B OS=Gallus gallus GN=LOC107049543 PE=3 SV=1	2	3 of 7	1	0.9989	1	1	1	0	1	3	1	0	0	1	0	0	0.811035	1.73062	0.919584	0.141	0.0102001	0.099509	0.302886	0.0949904	0.226983	TRUE	TRUE	TRUE	18.6664	18.5059	18.1294	NA	19.4558	19.0341	NA	NA	NA	17.755	NA	17.2736	20.5232	18.3517	23.3785
706	A0A8V0ZEN0	tr|A0A8V0ZEN0|A0A8V0ZEN0_CHICK	PPIF	Peptidyl-prolyl cis-trans isomerase	tr|A0A8V0ZEN0|A0A8V0ZEN0_CHICK Peptidyl-prolyl cis-trans isomerase OS=Gallus gallus GN=PPIF PE=1 SV=1	1	0 of 10	0.9376	0.9989	0	0	0	0	1	0	0	0	0	0	0	0	0.895383	0.695864	-0.199518	0.107627	0.202946	0.72558	0.265716	0.448533	0.838378	TRUE	TRUE	TRUE	18.9522	NA	17.4429	17.4046	19.0937	17.9321	19.2614	19.0272	NA	18.6814	18.265	17.4519	33.8295	66.8269	39.6448
707	A0A8V0ZEN5	tr|A0A8V0ZEN5|A0A8V0ZEN5_CHICK	DDX19	RNA helicase	tr|A0A8V0ZEN5|A0A8V0ZEN5_CHICK RNA helicase OS=Gallus gallus GN=DDX19 PE=1 SV=1	4	7 of 12	1	0.999	0	0	2	2	1	0	4	2	2	1	1	2	1.05172	0.688018	-0.363697	0.0327855	0.146024	0.431178	0.174096	0.381134	0.605243	TRUE	TRUE	TRUE	19.8882	19.2397	19.5053	19.9826	19.9783	19.8749	21.9404	21.0289	19.6828	19.9785	20.2966	20.1126	70.0607	23.0794	17.4189
708	A0A8V0ZEN6	tr|A0A8V0ZEN6|A0A8V0ZEN6_CHICK	MATN4	Matrilin 4	tr|A0A8V0ZEN6|A0A8V0ZEN6_CHICK Matrilin 4 OS=Gallus gallus GN=MATN4 PE=4 SV=1	23	3 of 12	1	0.999	2	1	2	5	1	4	11	5	16	15	18	17	0.009022	-2.92958	-2.9386	0.984483	8.21275312113211e-06	7.91898488794229e-06	0.9911	0.000974553	0.000805909	TRUE	TRUE	TRUE	20.0982	19.4134	19.4951	20.0605	18.7924	19.5692	21.1858	19.5558	23.0219	22.7	22.5356	22.5641	79.4979	24.7147	16.2673
709	A0A8V0ZFF0	tr|A0A8V0ZFF0|A0A8V0ZFF0_CHICK	EXOSC1	Exosome component 1	tr|A0A8V0ZFF0|A0A8V0ZFF0_CHICK Exosome component 1 OS=Gallus gallus GN=EXOSC1 PE=1 SV=1	3	4 of 9	1	0.999	0	0	0	0	1	0	3	0	0	2	1	1	1.22685	0.0652442	-1.16161	0.066152	0.916747	0.0799869	0.221371	0.968677	0.197063	TRUE	TRUE	TRUE	18.2151	NA	17.1086	18.2587	18.4041	NA	19.8242	19.0347	NA	20.0353	17.8664	19.1655	49.0706	38.2883	66.2108
710	A0A8V0ZFS3	tr|A0A8V0ZFS3|A0A8V0ZFS3_CHICK	CTR9	CTR9 homolog, Paf1/RNA polymerase II complex component	tr|A0A8V0ZFS3|A0A8V0ZFS3_CHICK CTR9 homolog, Paf1/RNA polymerase II complex component OS=Gallus gallus GN=CTR9 PE=1 SV=1	5	3 of 12	1	0.9989	0	0	1	0	0	1	4	0	0	1	0	0	0.0680017	1.12583	1.05783	0.893778	0.0390619	0.0507994	0.931797	0.19517	0.144222	TRUE	TRUE	TRUE	19.9556	19.1515	19.5802	20.0253	18.3605	19.4603	20.9932	20.1704	18.3146	19.1138	18.0835	18.9694	69.7399	25.9556	33.4331
711	A0A8V0ZFZ7	tr|A0A8V0ZFZ7|A0A8V0ZFZ7_CHICK	SEC31B	SEC31 homolog B, COPII coat complex component	tr|A0A8V0ZFZ7|A0A8V0ZFZ7_CHICK SEC31 homolog B, COPII coat complex component OS=Gallus gallus GN=SEC31B PE=1 SV=1	5	2 of 12	1	0.999	0	1	0	0	0	0	6	1	0	0	0	3	0.788809	1.50643	0.717619	0.13123	0.00779567	0.167179	0.296586	0.0854287	0.3241	TRUE	TRUE	TRUE	19.9492	19.3013	19.5657	19.9332	19.5348	19.6414	22.1436	20.5848	18.9578	18.8803	19.265	18.7758	94.021	20.8208	15.2363
712	A0A8V0ZG23	tr|A0A8V0ZG23|A0A8V0ZG23_CHICK	EIF4ENIF1	Eukaryotic translation initiation factor 4E nuclear import factor 1	tr|A0A8V0ZG23|A0A8V0ZG23_CHICK Eukaryotic translation initiation factor 4E nuclear import factor 1 OS=Gallus gallus GN=EIF4ENIF1 PE=1 SV=1	1	0 of 4	1	0.999	0	0	0	1	0	0	1	0	0	1	0	0	Inf	0.711776	-Inf	NA	0.305183	NA	0	0.565499	0	FALSE	FALSE	FALSE	NA	NA	NA	NA	NA	NA	19.5086	18.7108	NA	NA	18.8784	17.9174	38.1355	NA	45.4345
713	A0A8V0ZG76	tr|A0A8V0ZG76|A0A8V0ZG76_CHICK	RBMS1	RNA binding motif single stranded interacting protein 1	tr|A0A8V0ZG76|A0A8V0ZG76_CHICK RNA binding motif single stranded interacting protein 1 OS=Gallus gallus GN=RBMS1 PE=1 SV=1	5	0 of 12	0.9997	0.999	2	3	2	1	2	2	3	3	4	5	3	5	0.623203	-1.09862	-1.72182	0.107161	0.00828318	0.000228867	0.265051	0.0869548	0.00513206	TRUE	TRUE	TRUE	22.2445	21.7172	21.7584	22.1084	22.5449	21.9465	23.0906	22.7395	23.6101	24.0832	23.6638	23.3589	31.1086	18.0575	21.6429
714	A0A8V0ZG91	tr|A0A8V0ZG91|A0A8V0ZG91_CHICK	PKLR	Pyruvate kinase	tr|A0A8V0ZG91|A0A8V0ZG91_CHICK Pyruvate kinase OS=Gallus gallus GN=PKLR PE=1 SV=1	1	0 of 5	1	0.9989	0	0	0	0	0	0	0	1	0	0	0	0	0.595836	-0.742008	-1.33784	0.440238	0.432855	0.172695	0.58075	0.672849	0.32969	FALSE	FALSE	FALSE	19.2274	NA	NA	20.3778	NA	19.6307	NA	21.1662	21.1405	NA	NA	NA	68.8751	53.5736	NA
715	A0A8V0ZGB4	tr|A0A8V0ZGB4|A0A8V0ZGB4_CHICK	PDHB	Pyruvate dehydrogenase E1 component subunit beta	tr|A0A8V0ZGB4|A0A8V0ZGB4_CHICK Pyruvate dehydrogenase E1 component subunit beta OS=Gallus gallus GN=PDHB PE=1 SV=1	1	0 of 3	1	0.999	0	0	0	0	0	0	2	0	1	0	0	0	Inf	1.50487	-Inf	NA	0.0905493	NA	0	0.29512	0	FALSE	FALSE	FALSE	NA	NA	NA	NA	NA	NA	21.1503	NA	19.9545	NA	NA	19.3363	NA	NA	29.8442
716	A0A8V0ZGB8	tr|A0A8V0ZGB8|A0A8V0ZGB8_CHICK	CHD4	DNA helicase	tr|A0A8V0ZGB8|A0A8V0ZGB8_CHICK DNA helicase OS=Gallus gallus GN=CHD4 PE=1 SV=1	34	0 of 12	1	0.999	20	12	13	18	12	11	26	27	21	20	18	16	0.658735	0.457524	-0.201211	0.173603	0.33737	0.669436	0.33423	0.598201	0.802094	TRUE	TRUE	TRUE	21.532	20.2677	20.6428	21.3736	21.0278	20.6038	22.5527	22.2668	21.1828	21.0886	21.2518	21.0977	59.3026	39.1546	5.38474
717	A0A8V0ZGJ3	tr|A0A8V0ZGJ3|A0A8V0ZGJ3_CHICK	SNTA1	Syntrophin alpha 1	tr|A0A8V0ZGJ3|A0A8V0ZGJ3_CHICK Syntrophin alpha 1 OS=Gallus gallus GN=SNTA1 PE=1 SV=1	4	3 of 8	1	0.999	0	0	0	0	0	0	1	0	4	5	5	4	1.06983	-3.16154	-4.23137	0.226244	9.53917993316108e-05	0.000210882	0.395049	0.00445912	0.00489468	TRUE	TRUE	TRUE	NA	17.0695	NA	NA	17.4841	NA	19.4872	17.4468	21.3423	21.7521	21.3838	20.7255	87.4666	NA	27.6059
718	A0A8V0ZGP2	tr|A0A8V0ZGP2|A0A8V0ZGP2_CHICK	RPL23	Large ribosomal subunit protein uL14	tr|A0A8V0ZGP2|A0A8V0ZGP2_CHICK Large ribosomal subunit protein uL14 OS=Gallus gallus GN=RPL23 PE=1 SV=1	2	3 of 12	1	0.9956	1	1	1	0	0	0	2	1	2	1	2	2	1.05617	-0.968909	-2.02508	0.0569942	0.0782168	0.00117708	0.208206	0.278311	0.0126608	TRUE	TRUE	TRUE	21.561	20.7603	21.1703	21.4277	21.2828	21.0854	23.5625	23.2132	23.5281	23.2459	23.0659	23.1796	76.2123	22.9625	14.1528
719	A0A8V0ZGT8	tr|A0A8V0ZGT8|A0A8V0ZGT8_CHICK	RBM25	RNA binding motif protein 25	tr|A0A8V0ZGT8|A0A8V0ZGT8_CHICK RNA binding motif protein 25 OS=Gallus gallus GN=RBM25 PE=1 SV=1	11	1 of 12	0.9999	0.999	6	6	6	4	4	7	9	2	4	2	6	7	-0.270202	-0.0342931	0.235909	0.534619	0.936803	0.587168	0.662377	0.975341	0.733868	TRUE	TRUE	TRUE	20.6609	19.8597	20.3391	20.3998	19.7843	20.3113	21.0919	18.9912	20.0827	20.0642	19.9663	20.2027	59.3402	21.8692	6.76008
720	A0A8V0ZH42	tr|A0A8V0ZH42|A0A8V0ZH42_CHICK	FUBP1	Far upstream element binding protein 1	tr|A0A8V0ZH42|A0A8V0ZH42_CHICK Far upstream element binding protein 1 OS=Gallus gallus GN=FUBP1 PE=1 SV=1	1	3 of 12	1	0.999	3	2	1	0	0	1	1	2	1	0	0	0	0.619605	0.983557	0.363952	0.187865	0.0441452	0.43097	0.348579	0.2045	0.605243	TRUE	TRUE	TRUE	22.5328	22.1444	22.0119	21.6627	22.7111	21.4322	23.6565	23.0303	21.3642	21.4899	22.1415	21.9002	54.6683	25.0734	25.1186
721	A0A8V0ZHA5	tr|A0A8V0ZHA5|A0A8V0ZHA5_CHICK	PSMC3	Proteasome 26S subunit, ATPase 3	tr|A0A8V0ZHA5|A0A8V0ZHA5_CHICK Proteasome 26S subunit, ATPase 3 OS=Gallus gallus GN=PSMC3 PE=1 SV=1	2	5 of 10	1	0.999	1	0	0	1	0	0	2	1	0	0	1	0	0.693074	1.13344	0.440364	0.242931	0.125764	0.537348	0.41088	0.351671	0.692896	TRUE	TRUE	TRUE	19.7426	17.5662	18.0091	19.1085	19.3007	17.8983	20.0621	19.9376	18.3538	17.9787	NA	NA	51.8285	65.8329	18.2787
722	A0A8V0ZHD2	tr|A0A8V0ZHD2|A0A8V0ZHD2_CHICK	EP400	E1A binding protein p400	tr|A0A8V0ZHD2|A0A8V0ZHD2_CHICK E1A binding protein p400 OS=Gallus gallus GN=EP400 PE=4 SV=1	4	5 of 8	1	0.999	0	0	1	0	0	0	2	1	2	4	1	3	1.28373	0.0623345	-1.2214	0.0780493	0.915837	0.0558426	0.236742	0.968447	0.152016	TRUE	TRUE	TRUE	17.7145	17.8756	NA	NA	NA	NA	19.735	18.4226	18.1166	19.7315	19.2594	18.9583	60.2281	7.89029	42.6289
723	A0A8V0ZHD7	tr|A0A8V0ZHD7|A0A8V0ZHD7_CHICK	PSMD14	Proteasome 26S subunit, non-ATPase 14	tr|A0A8V0ZHD7|A0A8V0ZHD7_CHICK Proteasome 26S subunit, non-ATPase 14 OS=Gallus gallus GN=PSMD14 PE=1 SV=1	2	5 of 9	1	0.999	1	2	0	0	1	0	3	1	1	0	0	0	1.56025	2.07664	0.516384	0.0581084	0.0160104	0.504063	0.210565	0.117887	0.66436	TRUE	TRUE	TRUE	19.4209	17.7515	NA	17.3092	18.045	NA	21.0196	20.0977	18.1045	NA	17.9429	16.885	79.1895	81.8736	39.1845
724	A0A8V0ZHE8	tr|A0A8V0ZHE8|A0A8V0ZHE8_CHICK	VDAC2	Voltage dependent anion channel 2	tr|A0A8V0ZHE8|A0A8V0ZHE8_CHICK Voltage dependent anion channel 2 OS=Gallus gallus GN=VDAC2 PE=1 SV=1	8	6 of 12	1	0.999	2	2	0	2	2	0	8	5	8	5	5	7	1.74714	-1.45826	-3.20539	0.0671615	0.120739	0.00236607	0.221747	0.346136	0.0203713	TRUE	TRUE	TRUE	19.0551	17.615	17.2818	19.1343	17.9842	17.7884	22.7547	21.5473	21.9153	21.8071	21.3577	20.8277	121.691	59.5619	31.4476
725	A0A8V0ZHF5	tr|A0A8V0ZHF5|A0A8V0ZHF5_CHICK	THBS1	Thrombospondin 1	tr|A0A8V0ZHF5|A0A8V0ZHF5_CHICK Thrombospondin 1 OS=Gallus gallus GN=THBS1 PE=1 SV=1	12	8 of 12	1	0.999	2	0	0	0	0	0	0	0	11	11	8	9	1.68235	-2.88837	-4.57072	0.000819286	2.64532105853369e-06	5.41578482223652e-09	0.0609717	0.0004112	7.16508331981892e-06	TRUE	TRUE	TRUE	17.2539	15.9009	15.7763	17.2977	18.2028	18.2028	18.0236	18.5289	21.1958	21.2963	21.1017	20.9179	15.1119	53.2155	10.9405
726	A0A8V0ZHR0	tr|A0A8V0ZHR0|A0A8V0ZHR0_CHICK	PLCG1	1-phosphatidylinositol 4,5-bisphosphate phosphodiesterase gamma	tr|A0A8V0ZHR0|A0A8V0ZHR0_CHICK 1-phosphatidylinositol 4,5-bisphosphate phosphodiesterase gamma OS=Gallus gallus GN=PLCG1 PE=1 SV=1	1	0 of 12	0.7989	0.9959	0	0	1	1	0	0	1	1	0	0	0	1	0.500336	-0.611023	-1.11136	0.279535	0.190517	0.0242652	0.45026	0.430784	0.0857376	TRUE	TRUE	TRUE	18.8654	18.7824	19.0693	19.0869	19.0703	18.3938	20.6768	19.6645	20.2964	19.8729	19.6285	20.4517	68.8352	10.362	25.6042
727	A0A8V0ZHX0	tr|A0A8V0ZHX0|A0A8V0ZHX0_CHICK	MSI1	Musashi RNA binding protein 1	tr|A0A8V0ZHX0|A0A8V0ZHX0_CHICK Musashi RNA binding protein 1 OS=Gallus gallus GN=MSI1 PE=1 SV=1	8	0 of 12	1	0.999	3	2	4	4	4	3	9	7	6	4	6	4	0.768202	0.247996	-0.520206	0.0603936	0.523677	0.19026	0.212559	0.737789	0.353124	TRUE	TRUE	TRUE	21.4236	20.8345	21.1415	22.1432	22.2386	21.5913	22.6146	22.1711	21.9553	22.0539	21.8726	21.7418	27.7436	41.7174	9.08752
728	A0A8V0ZHZ7	tr|A0A8V0ZHZ7|A0A8V0ZHZ7_CHICK	RPN2	Dolichyl-diphosphooligosaccharide--protein glycosyltransferase subunit 2	tr|A0A8V0ZHZ7|A0A8V0ZHZ7_CHICK Dolichyl-diphosphooligosaccharide--protein glycosyltransferase subunit 2 OS=Gallus gallus GN=RPN2 PE=1 SV=1	4	5 of 11	1	0.999	0	0	0	0	0	0	2	2	2	5	2	2	2.31293	-1.58498	-3.89791	0.0119173	0.0514729	0.000221642	0.137987	0.230785	0.00505572	TRUE	TRUE	TRUE	17.1754	NA	16.4854	17.643	18.4343	16.956	21.2115	21.055	21.2538	21.1804	20.9785	20.584	94.2479	38.1137	19.4378
729	A0A8V0ZI24	tr|A0A8V0ZI24|A0A8V0ZI24_CHICK	DDOST	Dolichyl-diphosphooligosaccharide--protein glycosyltransferase 48 kDa subunit	tr|A0A8V0ZI24|A0A8V0ZI24_CHICK Dolichyl-diphosphooligosaccharide--protein glycosyltransferase 48 kDa subunit OS=Gallus gallus GN=DDOST PE=1 SV=1	7	5 of 12	1	0.999	1	0	0	0	0	0	4	3	4	6	6	5	2.18294	-1.80942	-3.99237	0.00721629	0.0214098	3.70410542155533e-05	0.125155	0.139265	0.0020467	TRUE	TRUE	TRUE	18.2116	17.6184	16.8077	17.4774	19.0212	17.2269	21.7684	20.8303	21.5643	21.5289	21.5713	21.4201	101.034	38.9611	4.74734
730	A0A8V0ZI63	tr|A0A8V0ZI63|A0A8V0ZI63_CHICK	MED8	Mediator of RNA polymerase II transcription subunit 8	tr|A0A8V0ZI63|A0A8V0ZI63_CHICK Mediator of RNA polymerase II transcription subunit 8 OS=Gallus gallus GN=MED8 PE=1 SV=1	1	0 of 7	0.9999	0.9988	0	0	1	0	0	0	1	0	0	0	0	0	0.778061	0.301964	-0.476097	0.255665	0.620379	0.438642	0.425861	0.808863	0.610225	FALSE	TRUE	TRUE	NA	NA	19.1112	19.7236	NA	NA	20.9182	19.4726	19.7354	20.3481	NA	19.5969	65.4639	29.574	29.2414
731	A0A8V0ZI64	tr|A0A8V0ZI64|A0A8V0ZI64_CHICK	QSER1	Glutamine and serine rich 1	tr|A0A8V0ZI64|A0A8V0ZI64_CHICK Glutamine and serine rich 1 OS=Gallus gallus GN=QSER1 PE=4 SV=1	2	6 of 8	1	0.999	0	0	0	0	1	0	0	0	1	1	1	1	0.857609	-0.987241	-1.84485	0.260838	0.0623137	0.0221892	0.429764	0.253421	0.0807713	TRUE	TRUE	TRUE	NA	NA	17.4798	NA	18.6021	17.7071	18.703	NA	18.5433	19.9113	19.6403	19.2036	33.336	NA	37.5715
732	A0A8V0ZIH7	tr|A0A8V0ZIH7|A0A8V0ZIH7_CHICK	HNRNPA1	Heteroous nuclear ribonucleoprotein A1	tr|A0A8V0ZIH7|A0A8V0ZIH7_CHICK Heteroous nuclear ribonucleoprotein A1 OS=Gallus gallus GN=HNRNPA1 PE=1 SV=1	33	0 of 12	1	0.999	83	75	67	80	87	80	70	68	76	93	76	74	0.271591	-0.0338055	-0.305396	0.443934	0.923384	0.390464	0.582691	0.971536	0.568925	TRUE	TRUE	TRUE	24.7824	24.234	24.6101	24.9501	24.7817	24.541	25.3668	24.9734	25.0886	25.0733	24.7735	24.8627	24.9029	20.2088	10.7212
733	A0A8V0ZIK0	tr|A0A8V0ZIK0|A0A8V0ZIK0_CHICK	TPR	Nucleoprotein TPR	tr|A0A8V0ZIK0|A0A8V0ZIK0_CHICK Nucleoprotein TPR OS=Gallus gallus GN=TPR PE=1 SV=1	69	0 of 12	1	0.999	12	11	16	19	23	35	73	19	24	33	31	34	1.0218	0.0304003	-0.991397	0.0783287	0.95609	0.0867612	0.236742	0.988169	0.206077	TRUE	TRUE	TRUE	19.9196	19.5616	19.9435	20.4331	19.9729	20.3824	23.0422	20.5476	20.8682	21.083	20.6398	21.2325	116.821	25.5677	17.5646
734	A0A8V0ZIL6	tr|A0A8V0ZIL6|A0A8V0ZIL6_CHICK	PRPF6	Pre-mRNA-processing factor 6	tr|A0A8V0ZIL6|A0A8V0ZIL6_CHICK Pre-mRNA-processing factor 6 OS=Gallus gallus GN=PRPF6 PE=1 SV=1	11	0 of 12	1	0.999	6	6	6	8	5	8	6	4	4	2	3	2	0.00117566	0.881493	0.880318	0.99768	0.0415584	0.0417981	0.999454	0.197086	0.126253	TRUE	TRUE	TRUE	21.039	20.5642	20.9269	21.4724	20.3293	21.0852	21.9557	20.637	20.139	20.1347	19.9478	20.2598	53.2702	26.2986	8.77343
735	A0A8V0ZIQ4	tr|A0A8V0ZIQ4|A0A8V0ZIQ4_CHICK	ZNF512B	Zinc finger protein 512B	tr|A0A8V0ZIQ4|A0A8V0ZIQ4_CHICK Zinc finger protein 512B OS=Gallus gallus GN=ZNF512B PE=4 SV=1	1	0 of 3	1	0.999	0	0	0	1	0	0	0	1	2	1	0	0	Inf	-1.50375	-Inf	NA	0.093791	NA	0	0.300348	0	FALSE	FALSE	FALSE	NA	NA	NA	NA	18.6564	NA	NA	NA	19.7952	20.525	NA	NA	NA	NA	35.0275
736	A0A8V0ZIW3	tr|A0A8V0ZIW3|A0A8V0ZIW3_CHICK	TOP1	DNA topoisomerase I	tr|A0A8V0ZIW3|A0A8V0ZIW3_CHICK DNA topoisomerase I OS=Gallus gallus GN=TOP1 PE=1 SV=1	24	0 of 12	1	0.999	19	13	14	20	16	14	18	11	20	17	12	15	0.0111644	0.0191581	0.00799371	0.976257	0.959269	0.982998	0.986502	0.988169	0.990926	TRUE	TRUE	TRUE	22.1459	21.4445	21.8338	22.5515	21.7405	21.6485	22.6102	22.0211	22.0853	22.0424	21.8448	21.9712	32.5973	32.3505	7.16252
737	A0A8V0ZJ54	tr|A0A8V0ZJ54|A0A8V0ZJ54_CHICK	ARPC1A	Actin-related protein 2/3 complex subunit	tr|A0A8V0ZJ54|A0A8V0ZJ54_CHICK Actin-related protein 2/3 complex subunit OS=Gallus gallus GN=ARPC1A PE=1 SV=1	2	6 of 11	1	0.9989	0	0	0	0	0	1	1	1	2	1	1	1	2.8219	-0.318304	-3.14021	0.000511967	0.627266	8.93644151075673e-05	0.0440966	0.811963	0.00322329	TRUE	TRUE	TRUE	19.051	16.9743	16.6954	17.7564	NA	19.0145	21.6694	20.6397	21.1509	20.9442	20.093	20.8498	77.1174	80.759	27.9678
738	A0A8V0ZJ97	tr|A0A8V0ZJ97|A0A8V0ZJ97_CHICK	LOC121108097	RNA helicase	tr|A0A8V0ZJ97|A0A8V0ZJ97_CHICK RNA helicase OS=Gallus gallus GN=LOC121108097 PE=1 SV=1	14	0 of 12	1	0.999	11	7	6	7	6	9	13	2	2	4	3	4	0.267951	0.885401	0.617449	0.51363	0.04213	0.143154	0.644185	0.198451	0.290062	TRUE	TRUE	TRUE	21.3323	20.7958	21.2893	21.6221	20.89	21.4032	22.5742	21.2439	20.6997	20.6709	20.3852	20.814	58.1022	22.5205	12.1122
739	A0A8V0ZJB1	tr|A0A8V0ZJB1|A0A8V0ZJB1_CHICK	GNB1	G protein subunit beta 1	tr|A0A8V0ZJB1|A0A8V0ZJB1_CHICK G protein subunit beta 1 OS=Gallus gallus GN=GNB1 PE=1 SV=1	2	2 of 12	1	0.9989	0	0	0	0	0	0	4	2	2	1	1	1	1.05502	-0.249539	-1.30456	0.0644713	0.64508	0.0258578	0.219196	0.821373	0.0897898	TRUE	TRUE	TRUE	20.9635	20.4379	19.7448	20.7005	20.8578	20.0805	22.8282	22.3003	22.1013	21.9966	21.5013	21.4657	75.3403	32.6323	22.6678
740	A0A8V0ZJI8	tr|A0A8V0ZJI8|A0A8V0ZJI8_CHICK	SIN3A	SIN3 transcription regulator family member A	tr|A0A8V0ZJI8|A0A8V0ZJI8_CHICK SIN3 transcription regulator family member A OS=Gallus gallus GN=SIN3A PE=1 SV=1	28	1 of 12	1	0.999	5	4	8	7	6	4	18	12	25	24	25	25	0.866658	-1.15838	-2.02504	0.0744244	0.0213227	0.000389457	0.232232	0.139265	0.00725706	TRUE	TRUE	TRUE	19.6886	18.9434	19.2497	19.6675	19.6469	19.1781	21.3735	20.8173	21.3461	21.5753	21.3303	21.3976	65.6081	23.7005	8.03501
741	A0A8V0ZJN6	tr|A0A8V0ZJN6|A0A8V0ZJN6_CHICK	TCF7L1	Transcription factor 7 like 1	tr|A0A8V0ZJN6|A0A8V0ZJN6_CHICK Transcription factor 7 like 1 OS=Gallus gallus GN=TCF7L1 PE=3 SV=1	4	5 of 10	1	0.999	1	1	2	1	3	1	0	2	2	1	3	3	0.262027	-0.316492	-0.578519	0.70193	0.621792	0.372051	0.805091	0.80912	0.555539	TRUE	TRUE	TRUE	20.4817	19.2964	19.6013	NA	20.4531	18.6861	NA	21.0264	20.653	20.8193	21.0375	18.9767	64.7479	45.1032	46.3465
742	A0A8V0ZJP7	tr|A0A8V0ZJP7|A0A8V0ZJP7_CHICK	CPSF4	Cleavage and polyadenylation specificity factor subunit 4	tr|A0A8V0ZJP7|A0A8V0ZJP7_CHICK Cleavage and polyadenylation specificity factor subunit 4 OS=Gallus gallus GN=CPSF4 PE=3 SV=1	5	2 of 12	1	0.999	1	1	2	2	4	2	2	2	4	4	3	3	0.905389	-0.0752948	-0.980683	0.0271251	0.842377	0.018023	0.165276	0.934268	0.0718204	TRUE	TRUE	TRUE	19.8652	19.1374	19.2333	20.0568	20.5795	20.0558	20.7698	20.5093	20.698	20.9461	20.5289	20.0425	19.6251	31.2276	24.8889
743	A0A8V0ZJZ8	tr|A0A8V0ZJZ8|A0A8V0ZJZ8_CHICK	PHC1	Polyhomeotic homolog 1	tr|A0A8V0ZJZ8|A0A8V0ZJZ8_CHICK Polyhomeotic homolog 1 OS=Gallus gallus GN=PHC1 PE=4 SV=1	1	0 of 5	0.9999	0.9985	0	0	1	0	0	0	0	0	1	1	0	0	0.823443	0.0339519	-0.789492	0.309727	0.957857	0.328988	0.477702	0.988169	0.513874	FALSE	FALSE	FALSE	NA	NA	18.7473	NA	NA	19.2881	NA	19.8533	19.1709	19.9026	NA	NA	27.3547	NA	35.1153
744	A0A8V0ZK82	tr|A0A8V0ZK82|A0A8V0ZK82_CHICK	SRSF5	Serine and arginine rich splicing factor 5	tr|A0A8V0ZK82|A0A8V0ZK82_CHICK Serine and arginine rich splicing factor 5 OS=Gallus gallus GN=SRSF5 PE=1 SV=1	4	5 of 12	1	0.999	0	1	0	1	1	0	3	4	1	1	1	1	0.888674	0.865191	-0.0234834	0.164553	0.175329	0.96978	0.323127	0.419323	0.987697	TRUE	TRUE	TRUE	20.5078	19.7122	19.8032	20.3964	19.6073	19.6484	22.9401	21.7785	20.1222	19.7929	20.0972	20.5012	103.03	27.6268	20.4607
745	A0A8V0ZKB8	tr|A0A8V0ZKB8|A0A8V0ZKB8_CHICK	PATL1	PAT1 homolog 1, processing body mRNA decay factor	tr|A0A8V0ZKB8|A0A8V0ZKB8_CHICK PAT1 homolog 1, processing body mRNA decay factor OS=Gallus gallus GN=PATL1 PE=1 SV=1	1	0 of 4	0.9417	0.999	0	0	0	0	0	0	1	0	0	0	0	0	0.855804	Inf	Inf	0.477308	NA	NA	0.613941	0	0	TRUE	TRUE	FALSE	NA	NA	NA	16.2627	NA	15.2105	18.593	17.552	NA	NA	NA	NA	86.0005	NA	NA
746	A0A8V0ZKK9	tr|A0A8V0ZKK9|A0A8V0ZKK9_CHICK	ARPC4	Actin-related protein 2/3 complex subunit 4	tr|A0A8V0ZKK9|A0A8V0ZKK9_CHICK Actin-related protein 2/3 complex subunit 4 OS=Gallus gallus GN=ARPC4 PE=1 SV=1	5	1 of 12	1	0.9988	1	0	0	1	0	0	3	3	5	3	4	3	1.65695	-0.666316	-2.32326	0.0194621	0.312189	0.00218785	0.149914	0.574425	0.0194263	TRUE	TRUE	TRUE	20.1279	19.5303	19.1051	20.0755	19.4189	20.445	22.9774	22.6254	22.2153	22.3336	22.1489	21.4342	88.314	31.3812	24.5655
747	A0A8V0ZL09	tr|A0A8V0ZL09|A0A8V0ZL09_CHICK	SORBS1	Sorbin and SH3 domain containing 1	tr|A0A8V0ZL09|A0A8V0ZL09_CHICK Sorbin and SH3 domain containing 1 OS=Gallus gallus GN=SORBS1 PE=1 SV=1	21	6 of 12	1	0.999	1	1	0	0	2	3	5	0	19	17	17	12	1.04509	-2.51901	-3.56409	0.0267371	2.26709267341931e-05	3.15378465698192e-07	0.165136	0.00168697	5.96065300169584e-05	TRUE	TRUE	TRUE	18.3446	17.7316	17.0985	18.4945	19.1101	18.3148	19.6435	18.7812	21.8211	21.8424	21.3966	20.8655	38.8596	39.7361	28.9524
748	A0A8V0ZL56	tr|A0A8V0ZL56|A0A8V0ZL56_CHICK	LIMA1	LIM domain and actin binding 1	tr|A0A8V0ZL56|A0A8V0ZL56_CHICK LIM domain and actin binding 1 OS=Gallus gallus GN=LIMA1 PE=1 SV=1	4	4 of 11	1	0.999	0	0	0	0	0	0	5	1	1	2	2	0	2.07737	0.301432	-1.77594	0.0480037	0.740632	0.0856014	0.19471	0.870709	0.204581	TRUE	TRUE	TRUE	17.8999	NA	16.4292	16.4246	17.9104	16.5464	21.3645	20.1597	19.2902	19.8442	18.8861	16.7549	113.575	64.4068	63.5153
749	A0A8V0ZL67	tr|A0A8V0ZL67|A0A8V0ZL67_CHICK	TARDBP	TAR DNA-binding protein 43	tr|A0A8V0ZL67|A0A8V0ZL67_CHICK TAR DNA-binding protein 43 OS=Gallus gallus GN=TARDBP PE=1 SV=1	2	0 of 11	1	0.9986	2	3	1	1	2	3	2	1	1	1	1	1	-0.41033	0.611975	1.0223	0.429926	0.244996	0.0452273	0.574114	0.504786	0.131656	TRUE	TRUE	TRUE	23.1293	22.8314	22.2338	23.1071	21.2156	23.0983	22.9314	NA	21.5332	22.3999	22.0415	21.2377	54.5439	25.7731	35.6283
750	A0A8V0ZL98	tr|A0A8V0ZL98|A0A8V0ZL98_CHICK	RPL27A	Large ribosomal subunit protein uL15	tr|A0A8V0ZL98|A0A8V0ZL98_CHICK Large ribosomal subunit protein uL15 OS=Gallus gallus GN=RPL27A PE=1 SV=1	8	1 of 12	1	0.999	2	2	2	2	3	3	8	7	4	5	5	3	1.69478	-0.203634	-1.89842	0.0162911	0.751451	0.00835156	0.143393	0.874852	0.0441224	TRUE	TRUE	TRUE	21.1646	20.1573	20.075	20.3751	20.9952	20.3437	23.6477	23.5645	22.4205	22.582	22.3477	22.0155	88.4012	38.7578	15.823
751	A0A8V0ZLT9	tr|A0A8V0ZLT9|A0A8V0ZLT9_CHICK	MTCH2	Mitochondrial carrier 2	tr|A0A8V0ZLT9|A0A8V0ZLT9_CHICK Mitochondrial carrier 2 OS=Gallus gallus GN=MTCH2 PE=1 SV=1	1	0 of 3	0.9992	0.999	0	0	0	0	0	0	3	1	0	0	0	0	Inf	1.48514	-Inf	NA	0.088635	NA	0	0.292305	0	FALSE	FALSE	FALSE	NA	NA	NA	NA	NA	NA	17.9605	17.6199	NA	16.3051	NA	NA	16.6154	NA	NA
752	A0A8V0ZLX0	tr|A0A8V0ZLX0|A0A8V0ZLX0_CHICK	NIFK	Nucleolar protein interacting with the FHA domain of MKI67	tr|A0A8V0ZLX0|A0A8V0ZLX0_CHICK Nucleolar protein interacting with the FHA domain of MKI67 OS=Gallus gallus GN=NIFK PE=1 SV=1	1	0 of 8	0.9416	0.999	0	0	0	0	1	0	2	0	0	1	1	1	1.1853	-0.422547	-1.60785	0.145501	0.533881	0.0311482	0.305506	0.747237	0.100168	FALSE	TRUE	TRUE	19.5913	20.7255	NA	NA	20.3126	NA	22.3748	NA	21.2433	22.147	21.2425	22.4321	86.7792	52.892	41.8201
753	A0A8V0ZM69	tr|A0A8V0ZM69|A0A8V0ZM69_CHICK	ELMSAN1	Mitotic deacetylase associated SANT domain protein	tr|A0A8V0ZM69|A0A8V0ZM69_CHICK Mitotic deacetylase associated SANT domain protein OS=Gallus gallus GN=ELMSAN1 PE=4 SV=1	1	0 of 11	0.8492	0.9971	0	0	0	0	0	0	1	0	1	0	0	1	0.14239	-0.730762	-0.873152	0.763699	0.110188	0.0799168	0.845211	0.327985	0.197063	TRUE	TRUE	TRUE	19.6081	18.0834	NA	19.1038	18.9042	18.3228	19.5683	19.5014	20.1618	19.6639	19.8894	19.5046	36.5264	47.7531	20.1527
754	A0A8V0ZM80	tr|A0A8V0ZM80|A0A8V0ZM80_CHICK	SRP14	Signal recognition particle 14 kDa protein	tr|A0A8V0ZM80|A0A8V0ZM80_CHICK Signal recognition particle 14 kDa protein OS=Gallus gallus GN=SRP14 PE=1 SV=1	1	0 of 9	0.9411	0.999	1	0	0	0	1	0	1	0	0	0	0	1	0.659707	0.210433	-0.449274	0.325348	0.789339	0.549918	0.49057	0.897793	0.701706	TRUE	TRUE	TRUE	19.434	18.047	18.0542	18.4827	19.7096	17.4125	20.3705	NA	NA	19.2276	NA	18.6799	74.5132	51.3021	26.5271
755	A0A8V0ZMD5	tr|A0A8V0ZMD5|A0A8V0ZMD5_CHICK	COL11A1	Collagen type XI alpha 1 chain	tr|A0A8V0ZMD5|A0A8V0ZMD5_CHICK Collagen type XI alpha 1 chain OS=Gallus gallus GN=COL11A1 PE=4 SV=1	2	4 of 8	1	0.9989	0	0	0	0	0	0	1	0	2	2	1	1	1.63155	-1.72885	-3.3604	0.179346	0.0412206	0.0103169	0.338598	0.196818	0.052172	TRUE	TRUE	TRUE	NA	NA	NA	17.4922	NA	17.034	21.1268	19.2104	21.3784	20.833	20.5693	20.6296	112.163	NA	27.7392
756	A0A8V0ZMK5	tr|A0A8V0ZMK5|A0A8V0ZMK5_CHICK	STAT5A	Signal transducer and activator of transcription	tr|A0A8V0ZMK5|A0A8V0ZMK5_CHICK Signal transducer and activator of transcription OS=Gallus gallus GN=STAT5A PE=1 SV=1	2	6 of 10	1	0.999	0	0	0	0	0	0	1	5	0	0	0	0	0.878415	0.906255	0.0278393	0.144113	0.132742	0.964078	0.304796	0.362	0.987697	TRUE	TRUE	TRUE	18.9584	18.1248	18.4217	NA	18.6195	18.2187	20.837	19.845	18.5781	18.2813	NA	18.562	81.5757	30.0846	11.1641
757	A0A8V0ZMS3	tr|A0A8V0ZMS3|A0A8V0ZMS3_CHICK	DNAJA2	DnaJ heat shock protein family (Hsp40) member A2	tr|A0A8V0ZMS3|A0A8V0ZMS3_CHICK DnaJ heat shock protein family (Hsp40) member A2 OS=Gallus gallus GN=DNAJA2 PE=1 SV=1	1	0 of 12	1	0.9989	1	0	0	0	0	0	1	1	0	1	1	0	-0.214441	-0.28948	-0.0750383	0.618567	0.502888	0.861217	0.738426	0.725299	0.926334	TRUE	TRUE	TRUE	21.2786	19.8852	21.0655	21.08	20.7615	19.8839	20.3426	21.4634	21.0464	20.8726	20.7331	20.9573	47.9574	35.0175	9.12797
758	A0A8V0ZN45	tr|A0A8V0ZN45|A0A8V0ZN45_CHICK	PARVA	Parvin alpha	tr|A0A8V0ZN45|A0A8V0ZN45_CHICK Parvin alpha OS=Gallus gallus GN=PARVA PE=1 SV=1	1	0 of 6	1	0.999	0	0	0	0	0	0	1	0	1	2	2	0	-0.0716117	-2.749	-2.67739	0.925238	0.000550717	0.00331568	0.954262	0.0163926	0.0250666	FALSE	TRUE	TRUE	NA	NA	16.7588	NA	17.2186	16.1558	NA	NA	19.4127	19.3143	19.5816	NA	49.8557	NA	9.47173
759	A0A8V0ZNB6	tr|A0A8V0ZNB6|A0A8V0ZNB6_CHICK	LARP4	La ribonucleoprotein domain family member 4	tr|A0A8V0ZNB6|A0A8V0ZNB6_CHICK La ribonucleoprotein domain family member 4 OS=Gallus gallus GN=LARP4 PE=1 SV=1	5	0 of 12	1	0.999	2	2	2	2	3	2	5	2	3	4	4	3	1.05693	-0.48994	-1.54687	0.0202198	0.249761	0.0016542	0.15102	0.509352	0.0159745	TRUE	TRUE	TRUE	20.1543	18.7031	19.5448	19.3461	20.9155	19.9674	21.1009	19.9921	21.134	21.1901	20.8899	20.7216	40.2248	40.7846	14.8135
760	A0A8V0ZNB8	tr|A0A8V0ZNB8|A0A8V0ZNB8_CHICK	CSK	Tyrosine-protein kinase	tr|A0A8V0ZNB8|A0A8V0ZNB8_CHICK Tyrosine-protein kinase OS=Gallus gallus GN=CSK PE=3 SV=1	11	1 of 12	1	0.999	4	2	3	3	3	3	5	5	8	10	5	8	0.432406	-1.36311	-1.79552	0.356218	0.00851809	0.00114337	0.519553	0.0874708	0.0125755	TRUE	TRUE	TRUE	20.5349	19.6486	19.5953	20.5406	20.109	19.6521	21.4203	20.8677	22.3582	22.2554	21.6705	21.2175	53.122	35.4732	34.3542
761	A0A8V0ZNI1	tr|A0A8V0ZNI1|A0A8V0ZNI1_CHICK	TRRAP	Transformation/transcription domain associated protein	tr|A0A8V0ZNI1|A0A8V0ZNI1_CHICK Transformation/transcription domain associated protein OS=Gallus gallus GN=TRRAP PE=1 SV=1	12	4 of 12	1	0.999	0	0	1	1	0	0	2	11	5	7	3	5	0.715008	-0.0209635	-0.735972	0.131499	0.963418	0.121317	0.296586	0.988169	0.260134	TRUE	TRUE	TRUE	19.049	17.8859	18.4173	19.0923	18.6623	18.6819	19.5858	20.3745	19.736	19.5303	18.9277	19.1944	59.6679	36.2661	24.3169
762	A0A8V0ZNS2	tr|A0A8V0ZNS2|A0A8V0ZNS2_CHICK	NA	Nuclear pore complex protein Nup93	tr|A0A8V0ZNS2|A0A8V0ZNS2_CHICK Nuclear pore complex protein Nup93 OS=Gallus gallus GN=NA PE=1 SV=1	3	0 of 12	1	0.999	0	0	1	0	1	1	3	1	0	1	1	2	0.684472	-0.364898	-1.04937	0.191942	0.478219	0.0530045	0.354436	0.707219	0.147631	TRUE	TRUE	TRUE	21.8365	21.2017	21.6873	22.1947	21.1538	21.9746	24.0264	22.5033	23.0464	22.7833	22.5955	22.6925	90.1114	27.5408	13.9128
763	A0A8V0ZNU5	tr|A0A8V0ZNU5|A0A8V0ZNU5_CHICK	RPL23	Large ribosomal subunit protein uL14	tr|A0A8V0ZNU5|A0A8V0ZNU5_CHICK Large ribosomal subunit protein uL14 OS=Gallus gallus GN=RPL23 PE=1 SV=1	6	3 of 12	1	0.999	2	2	2	2	3	1	7	4	4	4	3	3	1.67369	0.0275281	-1.64616	0.00869261	0.961452	0.00963115	0.132431	0.988169	0.049435	TRUE	TRUE	TRUE	21.8897	20.8678	20.6625	21.5763	21.9225	21.6146	24.5081	23.6459	23.0251	23.2445	22.6556	22.6559	87.4697	39.4935	20.4762
764	A0A8V0ZNX9	tr|A0A8V0ZNX9|A0A8V0ZNX9_CHICK	PSMB3	Proteasome subunit beta type-3	tr|A0A8V0ZNX9|A0A8V0ZNX9_CHICK Proteasome subunit beta type-3 OS=Gallus gallus GN=PSMB3 PE=1 SV=1	1	7 of 11	1	0.999	1	1	1	1	1	1	1	1	1	1	1	1	0.60185	0.898932	0.297081	0.176098	0.0368112	0.494218	0.334809	0.190033	0.653851	TRUE	TRUE	TRUE	20.4128	20.623	NA	20.5214	20.6485	20.7827	21.5228	21.5298	20.8941	20.0805	20.2896	19.6238	31.6779	7.27353	37.5216
765	A0A8V0ZPC5	tr|A0A8V0ZPC5|A0A8V0ZPC5_CHICK	USP19	Ubiquitin specific peptidase 19	tr|A0A8V0ZPC5|A0A8V0ZPC5_CHICK Ubiquitin specific peptidase 19 OS=Gallus gallus GN=USP19 PE=1 SV=1	27	5 of 12	1	0.999	2	1	2	1	4	0	20	16	18	22	25	14	1.80007	-0.999442	-2.79951	0.00828969	0.114265	0.000246887	0.131465	0.335834	0.00544387	TRUE	TRUE	TRUE	19.261	17.9869	17.9091	18.0819	19.2492	18.4112	21.522	21.2568	21.2225	21.2853	21.2647	20.6645	82.1726	52.1413	18.514
766	A0A8V0ZPD1	tr|A0A8V0ZPD1|A0A8V0ZPD1_CHICK	SATB2	DNA-binding protein SATB	tr|A0A8V0ZPD1|A0A8V0ZPD1_CHICK DNA-binding protein SATB OS=Gallus gallus GN=SATB2 PE=3 SV=1	6	0 of 4	1	0.999	0	0	0	0	7	5	4	7	0	0	0	0	Inf	Inf	-Inf	NA	NA	NA	0	0	0	TRUE	TRUE	FALSE	NA	NA	NA	NA	21.4644	21.3735	22.0104	22.2799	NA	NA	NA	NA	30.264	NA	NA
767	A0A8V0ZPE4	tr|A0A8V0ZPE4|A0A8V0ZPE4_CHICK	FUBP1	Far upstream element binding protein 1	tr|A0A8V0ZPE4|A0A8V0ZPE4_CHICK Far upstream element binding protein 1 OS=Gallus gallus GN=FUBP1 PE=1 SV=1	33	0 of 12	1	0.999	35	26	25	26	30	23	38	40	31	33	33	30	0.594352	0.38569	-0.208662	0.160627	0.354007	0.612657	0.31959	0.610673	0.753294	TRUE	TRUE	TRUE	22.9009	22.0214	22.2715	22.7317	23.0364	22.0663	23.742	23.4583	22.6607	22.7879	22.7262	22.5854	42.9686	27.4226	6.00906
768	A0A8V0ZPJ9	tr|A0A8V0ZPJ9|A0A8V0ZPJ9_CHICK	IDH1	Isocitrate dehydrogenase [NADP]	tr|A0A8V0ZPJ9|A0A8V0ZPJ9_CHICK Isocitrate dehydrogenase [NADP] OS=Gallus gallus GN=IDH1 PE=1 SV=1	3	2 of 9	1	0.999	0	0	0	0	1	0	4	2	0	1	0	0	1.17052	2.26679	1.09627	0.064074	0.027645	0.25229	0.219196	0.162675	0.427923	TRUE	TRUE	TRUE	19.4526	17.9033	17.8965	18.9725	19.2447	18.4677	21.0953	20.0992	NA	NA	NA	17.46	76.4918	53.4307	NA
769	A0A8V0ZPN0	tr|A0A8V0ZPN0|A0A8V0ZPN0_CHICK	ZMYND8	Zinc finger MYND-type containing 8	tr|A0A8V0ZPN0|A0A8V0ZPN0_CHICK Zinc finger MYND-type containing 8 OS=Gallus gallus GN=ZMYND8 PE=1 SV=1	3	3 of 11	1	0.9985	1	1	0	1	1	2	3	3	0	1	0	1	0.889492	0.448449	-0.441042	0.104532	0.432703	0.440188	0.263874	0.672849	0.610449	TRUE	TRUE	TRUE	19.2191	18.5358	20.028	19.3889	19.591	18.9991	21.3958	20.7439	20.079	19.7127	NA	19.4103	69.7669	41.7259	23.3032
770	A0A8V0ZPQ9	tr|A0A8V0ZPQ9|A0A8V0ZPQ9_CHICK	PAPSS2	3'-phosphoadenosine 5'-phosphosulfate synthase 2	tr|A0A8V0ZPQ9|A0A8V0ZPQ9_CHICK 3'-phosphoadenosine 5'-phosphosulfate synthase 2 OS=Gallus gallus GN=PAPSS2 PE=1 SV=1	3	4 of 8	1	0.999	0	0	0	0	0	0	3	3	1	1	2	0	1.72468	0.768777	-0.955906	0.0403252	0.260123	0.167317	0.185524	0.518515	0.3241	TRUE	TRUE	TRUE	19.3104	NA	18.3847	NA	NA	NA	21.7269	19.4177	19.8431	19.5399	20.4261	19.4049	93.9331	43.8756	33.8586
771	A0A8V0ZPR0	tr|A0A8V0ZPR0|A0A8V0ZPR0_CHICK	FBRSL1	Fibrosin like 1	tr|A0A8V0ZPR0|A0A8V0ZPR0_CHICK Fibrosin like 1 OS=Gallus gallus GN=FBRSL1 PE=4 SV=1	10	3 of 12	1	0.999	4	3	6	3	1	2	2	2	8	6	7	6	-1.89039	-2.81379	-0.923399	0.000159445	1.75236898601864e-06	0.0294618	0.0214932	0.000339088	0.0960824	TRUE	TRUE	TRUE	21.74	20.8558	21.2168	21.5038	18.6075	19.8081	19.5859	19.7534	22.3682	22.5286	22.3103	21.803	31.9016	25.5611	19.9638
772	A0A8V0ZPU8	tr|A0A8V0ZPU8|A0A8V0ZPU8_CHICK	YBX3	Y-box binding protein 3	tr|A0A8V0ZPU8|A0A8V0ZPU8_CHICK Y-box binding protein 3 OS=Gallus gallus GN=YBX3 PE=1 SV=1	1	0 of 7	0.999	0.999	0	0	0	0	0	1	1	0	0	1	1	1	0.795821	-0.276506	-1.07233	0.322861	0.621166	0.190536	0.49057	0.80912	0.353124	TRUE	TRUE	TRUE	NA	18.5507	NA	NA	18.3697	19.6966	19.9733	NA	19.224	20.0373	19.6078	NA	48.47	NA	28.1379
773	A0A8V0ZQ22	tr|A0A8V0ZQ22|A0A8V0ZQ22_CHICK	EIF4B	Eukaryotic translation initiation factor 4B	tr|A0A8V0ZQ22|A0A8V0ZQ22_CHICK Eukaryotic translation initiation factor 4B OS=Gallus gallus GN=EIF4B PE=1 SV=1	3	6 of 12	1	0.999	2	1	1	1	1	1	6	5	0	2	3	1	0.516777	0.200997	-0.31578	0.374397	0.726951	0.584347	0.535193	0.863595	0.732094	TRUE	TRUE	TRUE	19.3232	18.3051	18.445	18.3749	17.6752	18.2321	20.9409	19.667	18.9456	18.9653	18.8367	18.9637	98.4965	37.7995	4.16884
774	A0A8V0ZQ38	tr|A0A8V0ZQ38|A0A8V0ZQ38_CHICK	RPS21	Small ribosomal subunit protein eS21	tr|A0A8V0ZQ38|A0A8V0ZQ38_CHICK Small ribosomal subunit protein eS21 OS=Gallus gallus GN=RPS21 PE=1 SV=1	5	1 of 12	1	0.999	3	2	2	2	2	1	2	4	3	3	3	2	0.734486	0.103225	-0.63126	0.101696	0.810374	0.155087	0.259807	0.913548	0.307617	TRUE	TRUE	TRUE	21.27	20.2807	20.4303	20.6446	21.0245	20.5007	22.2013	21.8371	21.5148	21.4175	21.3859	20.8325	49.8578	32.9006	19.2732
775	A0A8V0ZQ69	tr|A0A8V0ZQ69|A0A8V0ZQ69_CHICK	STAU1	Staufen double-stranded RNA binding protein 1	tr|A0A8V0ZQ69|A0A8V0ZQ69_CHICK Staufen double-stranded RNA binding protein 1 OS=Gallus gallus GN=STAU1 PE=1 SV=1	31	2 of 12	1	0.999	9	7	8	7	15	5	19	15	18	23	24	20	1.15489	-0.433822	-1.58871	0.0103301	0.291711	0.00103348	0.134258	0.552986	0.0118895	TRUE	TRUE	TRUE	21.0651	20.3407	20.368	21.0029	21.773	21.0107	22.6749	21.9376	22.3632	22.4711	22.2654	22.0317	46.5992	26.8123	12.6008
776	A0A8V0ZQC1	tr|A0A8V0ZQC1|A0A8V0ZQC1_CHICK	KRT8	IF rod domain-containing protein	tr|A0A8V0ZQC1|A0A8V0ZQC1_CHICK IF rod domain-containing protein OS=Gallus gallus GN=KRT8 PE=1 SV=1	4	6 of 10	1	0.999	0	0	0	0	2	1	5	4	0	1	0	0	1.74563	2.25235	0.506714	0.00219643	0.0014783	0.39123	0.0834653	0.0313356	0.569414	TRUE	TRUE	TRUE	20.2815	19.7442	19.4736	20.0272	20.7962	21.0159	22.6864	22.0106	18.9604	19.7895	NA	NA	61.1509	23.9851	39.5521
777	A0A8V0ZQD9	tr|A0A8V0ZQD9|A0A8V0ZQD9_CHICK	CORO1B	Coronin	tr|A0A8V0ZQD9|A0A8V0ZQD9_CHICK Coronin OS=Gallus gallus GN=CORO1B PE=1 SV=1	1	0 of 6	1	0.999	0	0	0	0	0	0	3	0	0	1	0	0	2.40247	1.17327	-1.22921	0.00896485	0.241345	0.246765	0.132798	0.499469	0.420708	TRUE	TRUE	FALSE	19.0138	NA	NA	17.4246	19.577	NA	21.7429	20.5451	19.4484	NA	NA	NA	72.6273	70.8657	NA
778	A0A8V0ZQF1	tr|A0A8V0ZQF1|A0A8V0ZQF1_CHICK	HERC4	HECT and RLD domain containing E3 ubiquitin protein ligase 4	tr|A0A8V0ZQF1|A0A8V0ZQF1_CHICK HECT and RLD domain containing E3 ubiquitin protein ligase 4 OS=Gallus gallus GN=HERC4 PE=1 SV=1	1	0 of 10	1	0.999	1	1	0	1	1	0	2	2	0	0	0	1	-0.346018	0.590975	0.936992	0.546414	0.340089	0.116205	0.672663	0.600737	0.252859	TRUE	TRUE	TRUE	20.5519	20.4853	20.2647	20.6953	18.4719	NA	21.2241	20.7639	NA	19.6328	19.5776	19.4766	69.5584	12.1827	5.4451
779	A0A8V0ZQF3	tr|A0A8V0ZQF3|A0A8V0ZQF3_CHICK	EMILIN3	Elastin microfibril interfacer 3	tr|A0A8V0ZQF3|A0A8V0ZQF3_CHICK Elastin microfibril interfacer 3 OS=Gallus gallus GN=EMILIN3 PE=1 SV=1	2	4 of 8	1	0.9987	1	0	0	0	0	0	0	0	2	2	0	0	0.507111	-1.16228	-1.66939	0.483583	0.079684	0.0175357	0.618472	0.278695	0.0708173	TRUE	TRUE	TRUE	17.5119	NA	NA	18.437	NA	NA	19.4241	17.539	20.0016	20.0378	19.0899	19.4459	81.1625	43.8497	29.9998
780	A0A8V0ZQM4	tr|A0A8V0ZQM4|A0A8V0ZQM4_CHICK	HNRNPA1	Heteroous nuclear ribonucleoprotein A1	tr|A0A8V0ZQM4|A0A8V0ZQM4_CHICK Heteroous nuclear ribonucleoprotein A1 OS=Gallus gallus GN=HNRNPA1 PE=1 SV=1	6	0 of 12	1	0.999	3	5	4	4	3	4	2	3	3	3	4	2	-0.292788	0.0487308	0.341519	0.430159	0.894528	0.359137	0.574114	0.964155	0.544775	TRUE	TRUE	TRUE	23.1116	22.5985	22.2161	22.8272	22.7391	22.6828	22.0229	22.1375	22.6802	22.0454	22.4766	22.1852	25.0211	25.514	19.8979
781	A0A8V0ZQN3	tr|A0A8V0ZQN3|A0A8V0ZQN3_CHICK	PPP1CA	Serine/threonine-protein phosphatase	tr|A0A8V0ZQN3|A0A8V0ZQN3_CHICK Serine/threonine-protein phosphatase OS=Gallus gallus GN=PPP1CA PE=3 SV=1	16	0 of 12	1	0.999	13	11	9	16	9	15	17	19	15	13	12	13	0.388346	0.0929077	-0.295438	0.346727	0.819546	0.471489	0.512052	0.92126	0.635861	TRUE	TRUE	TRUE	22.3931	21.669	21.9941	22.9297	21.984	22.3843	23.2923	22.8787	22.6711	22.8165	22.3405	22.3396	38.9134	38.6969	16.7908
782	A0A8V0ZQR1	tr|A0A8V0ZQR1|A0A8V0ZQR1_CHICK	SMARCE1	SWI/SNF related, matrix associated, actin dependent regulator of chromatin, subfamily e, member 1	tr|A0A8V0ZQR1|A0A8V0ZQR1_CHICK SWI/SNF related, matrix associated, actin dependent regulator of chromatin, subfamily e, member 1 OS=Gallus gallus GN=SMARCE1 PE=1 SV=1	18	0 of 12	1	0.999	16	12	13	10	18	8	16	18	18	9	17	16	0.386328	0.0288155	-0.357513	0.386388	0.947871	0.422013	0.543119	0.983003	0.597776	TRUE	TRUE	TRUE	22.6866	21.2294	21.4274	22.0002	22.2834	21.3418	22.2455	23.0182	22.5356	22.1853	22.2028	21.85	45.2905	47.9731	19.3719
783	A0A8V0ZQT1	tr|A0A8V0ZQT1|A0A8V0ZQT1_CHICK	HNRNPH3	Heteroous nuclear ribonucleoprotein H3	tr|A0A8V0ZQT1|A0A8V0ZQT1_CHICK Heteroous nuclear ribonucleoprotein H3 OS=Gallus gallus GN=HNRNPH3 PE=1 SV=1	37	0 of 12	1	0.999	221	222	209	251	233	244	194	200	198	205	199	174	-0.115107	0.418415	0.533521	0.728227	0.216828	0.120581	0.820647	0.466239	0.259818	TRUE	TRUE	TRUE	25.0078	24.6305	24.8722	25.2764	24.7457	24.8366	24.8386	24.9055	24.575	24.37	24.2851	24.4228	4.51808	18.7585	8.57611
784	A0A8V0ZQZ3	tr|A0A8V0ZQZ3|A0A8V0ZQZ3_CHICK	HNRNPA3	Heterogeneous nuclear ribonucleoprotein A3	tr|A0A8V0ZQZ3|A0A8V0ZQZ3_CHICK Heterogeneous nuclear ribonucleoprotein A3 OS=Gallus gallus GN=HNRNPA3 PE=1 SV=1	37	0 of 12	1	0.999	61	53	56	65	59	50	66	66	65	62	54	55	0.073871	0.127871	0.0540004	0.83726	0.722533	0.88061	0.893607	0.862478	0.940636	TRUE	TRUE	TRUE	24.6586	24.0716	24.4255	24.8789	24.3687	24.1703	25.0942	24.6969	24.577	24.5481	24.3146	24.379	28.8464	23.1225	8.81476
785	A0A8V0ZRL1	tr|A0A8V0ZRL1|A0A8V0ZRL1_CHICK	ZNF326	Zinc finger protein 326	tr|A0A8V0ZRL1|A0A8V0ZRL1_CHICK Zinc finger protein 326 OS=Gallus gallus GN=ZNF326 PE=1 SV=1	25	0 of 12	1	0.999	20	23	22	27	24	24	23	22	27	31	30	29	0.354325	-0.551505	-0.90583	0.335061	0.14134	0.0217236	0.500735	0.376636	0.0804244	TRUE	TRUE	TRUE	22.378	22.1235	21.8977	22.9141	22.6072	22.6824	22.9684	22.4726	23.4409	23.5007	23.118	22.877	15.0094	32.0457	19.5466
786	A0A8V0ZRM0	tr|A0A8V0ZRM0|A0A8V0ZRM0_CHICK	CCAR1	Cell division cycle and apoptosis regulator 1	tr|A0A8V0ZRM0|A0A8V0ZRM0_CHICK Cell division cycle and apoptosis regulator 1 OS=Gallus gallus GN=CCAR1 PE=1 SV=1	8	1 of 12	1	0.999	4	0	1	0	3	1	8	4	4	3	3	2	0.845083	-0.0895933	-0.934677	0.0951882	0.853289	0.0674456	0.25209	0.938404	0.174962	TRUE	TRUE	TRUE	20.3379	19.3231	19.8075	20.4597	20.1744	19.9241	22.2721	20.9378	20.9101	21.0662	20.8465	20.8442	81.5729	33.5378	7.42229
787	A0A8V0ZRQ2	tr|A0A8V0ZRQ2|A0A8V0ZRQ2_CHICK	HAT1	Histone acetyltransferase type B catalytic subunit	tr|A0A8V0ZRQ2|A0A8V0ZRQ2_CHICK Histone acetyltransferase type B catalytic subunit OS=Gallus gallus GN=HAT1 PE=1 SV=1	2	3 of 5	0.9999	0.999	0	0	0	0	0	0	2	1	0	0	0	0	0.828434	1.22938	0.400943	0.334935	0.164691	0.696771	0.500735	0.404215	0.820979	TRUE	TRUE	FALSE	19.3528	NA	NA	NA	19.2715	NA	20.9149	20.3574	NA	NA	NA	18.9519	51.033	NA	NA
788	A0A8V0ZRR8	tr|A0A8V0ZRR8|A0A8V0ZRR8_CHICK	TCF12	Transcription factor 12	tr|A0A8V0ZRR8|A0A8V0ZRR8_CHICK Transcription factor 12 OS=Gallus gallus GN=TCF12 PE=4 SV=1	17	0 of 12	0.9987	0.999	15	6	6	10	14	6	9	14	9	7	8	10	0.18309	0.356356	0.173266	0.669235	0.409433	0.685921	0.781257	0.657612	0.816073	TRUE	TRUE	TRUE	22.0039	20.4487	20.9467	20.78	21.4671	20.3476	21.4845	21.6123	20.9792	21.0656	20.9145	20.527	32.7965	52.9146	15.384
789	A0A8V0ZRT5	tr|A0A8V0ZRT5|A0A8V0ZRT5_CHICK	DYNC1I2	Dynein cytoplasmic 1 intermediate chain 2	tr|A0A8V0ZRT5|A0A8V0ZRT5_CHICK Dynein cytoplasmic 1 intermediate chain 2 OS=Gallus gallus GN=DYNC1I2 PE=1 SV=1	1	0 of 3	0.9985	0.999	0	0	0	0	0	0	1	0	0	2	0	0	-Inf	-Inf	-Inf	NA	NA	NA	0	0	0	FALSE	TRUE	TRUE	NA	NA	NA	NA	NA	NA	NA	NA	17.9284	17.9518	17.502	NA	NA	NA	16.5946
790	A0A8V0ZRZ8	tr|A0A8V0ZRZ8|A0A8V0ZRZ8_CHICK	NDUFA9	NADH:ubiquinone oxidoreductase subunit A9	tr|A0A8V0ZRZ8|A0A8V0ZRZ8_CHICK NADH:ubiquinone oxidoreductase subunit A9 OS=Gallus gallus GN=NDUFA9 PE=1 SV=1	5	3 of 9	1	0.999	0	0	0	0	0	0	4	0	2	3	3	4	1.8388	-1.45994	-3.29874	0.150474	0.0772495	0.0167398	0.308541	0.275694	0.0689931	TRUE	TRUE	TRUE	16.8559	NA	NA	NA	17.1803	16.8129	20.8451	19.9406	19.9404	20.2818	20.313	20.0834	106.369	NA	11.9325
791	A0A8V0ZSL0	tr|A0A8V0ZSL0|A0A8V0ZSL0_CHICK	RAVER2	Ribonucleoprotein, PTB binding 2	tr|A0A8V0ZSL0|A0A8V0ZSL0_CHICK Ribonucleoprotein, PTB binding 2 OS=Gallus gallus GN=RAVER2 PE=4 SV=1	8	2 of 12	1	0.999	3	2	3	4	2	1	9	3	1	1	1	1	0.699529	0.578652	-0.120878	0.157163	0.237316	0.800902	0.316203	0.495523	0.891164	TRUE	TRUE	TRUE	20.1314	19.4562	19.573	20.0715	20.3264	19.2036	21.6921	20.8081	19.3702	19.9786	20.2458	20.121	66.1784	23.3739	24.0412
792	A0A8V0ZSL6	tr|A0A8V0ZSL6|A0A8V0ZSL6_CHICK	SLTM	SAFB like transcription modulator	tr|A0A8V0ZSL6|A0A8V0ZSL6_CHICK SAFB like transcription modulator OS=Gallus gallus GN=SLTM PE=1 SV=1	7	1 of 12	1	0.999	2	2	2	1	4	3	5	2	3	4	2	5	0.274753	0.0518001	-0.222953	0.52536	0.904101	0.605512	0.652589	0.96562	0.747288	TRUE	TRUE	TRUE	19.6675	19.3585	19.3479	20.2045	19.6762	19.5654	20.7424	19.6933	20.1902	20.1096	18.9075	20.2628	44.4026	30.0558	34.8804
793	A0A8V0ZSZ1	tr|A0A8V0ZSZ1|A0A8V0ZSZ1_CHICK	SENP1	SUMO specific peptidase 1	tr|A0A8V0ZSZ1|A0A8V0ZSZ1_CHICK SUMO specific peptidase 1 OS=Gallus gallus GN=SENP1 PE=3 SV=1	1	0 of 5	0.9999	0.999	0	0	0	0	0	0	2	1	0	1	0	1	Inf	2.27918	-Inf	NA	0.0132123	NA	0	0.110683	0	FALSE	TRUE	TRUE	NA	NA	NA	NA	NA	NA	20.9628	NA	18.8691	19.1083	17.6215	19.1358	NA	NA	38.3563
794	A0A8V0ZT22	tr|A0A8V0ZT22|A0A8V0ZT22_CHICK	SUDS3	SDS3 homolog, SIN3A corepressor complex component	tr|A0A8V0ZT22|A0A8V0ZT22_CHICK SDS3 homolog, SIN3A corepressor complex component OS=Gallus gallus GN=SUDS3 PE=1 SV=1	2	5 of 9	0.9999	0.998	0	0	0	0	0	0	1	1	0	0	2	2	1.01682	-0.92855	-1.94537	0.0851552	0.0757827	0.00486885	0.243198	0.274663	0.0317315	TRUE	TRUE	TRUE	NA	18.5757	NA	20.1664	20.0848	20.0537	21.153	20.26	NA	21.2843	21.4028	21.2622	41.088	70.9189	5.30997
795	A0A8V0ZT95	tr|A0A8V0ZT95|A0A8V0ZT95_CHICK	TLN2	Talin 2	tr|A0A8V0ZT95|A0A8V0ZT95_CHICK Talin 2 OS=Gallus gallus GN=TLN2 PE=1 SV=1	34	5 of 12	1	0.999	6	2	2	6	4	8	18	6	22	29	22	17	1.02668	-1.33649	-2.36317	0.0398612	0.0101553	9.5036463495447e-05	0.184017	0.0949904	0.00330877	TRUE	TRUE	TRUE	18.8288	18.2062	18.4226	18.9388	18.7952	18.9526	21.0009	19.7544	21.1553	21.2677	20.7661	20.6599	77.639	23.2124	20.2587
796	A0A8V0ZTA0	tr|A0A8V0ZTA0|A0A8V0ZTA0_CHICK	PHB2	Prohibitin 2	tr|A0A8V0ZTA0|A0A8V0ZTA0_CHICK Prohibitin 2 OS=Gallus gallus GN=PHB2 PE=3 SV=1	11	4 of 12	1	0.999	5	2	1	2	4	4	12	8	9	8	10	6	2.28918	-1.00338	-3.29256	0.00653755	0.190157	0.000365024	0.123517	0.430784	0.00699894	TRUE	TRUE	TRUE	19.7154	18.26	18.0694	19.0209	19.4404	19.1868	23.1676	22.4277	22.0913	22.2733	21.9746	21.8968	104.092	54.2073	11.5755
797	A0A8V0ZTA5	tr|A0A8V0ZTA5|A0A8V0ZTA5_CHICK	PEBP1	Phosphatidylethanolamine binding protein 1	tr|A0A8V0ZTA5|A0A8V0ZTA5_CHICK Phosphatidylethanolamine binding protein 1 OS=Gallus gallus GN=PEBP1 PE=1 SV=1	6	8 of 12	1	0.999	4	1	3	4	3	2	5	3	0	1	2	0	0.635844	1.79856	1.16272	0.323808	0.0108345	0.0810431	0.49057	0.0984249	0.198871	TRUE	TRUE	TRUE	20.9979	18.9257	19.7224	20.3092	20.2437	18.9835	22.6568	20.6144	18.8815	19.1316	18.6943	18.5967	111.541	57.733	16.7581
798	A0A8V0ZTB3	tr|A0A8V0ZTB3|A0A8V0ZTB3_CHICK	SPATS2	Spermatogenesis associated serine rich 2	tr|A0A8V0ZTB3|A0A8V0ZTB3_CHICK Spermatogenesis associated serine rich 2 OS=Gallus gallus GN=SPATS2 PE=1 SV=1	2	1 of 5	1	0.9989	0	0	0	0	0	0	0	0	0	1	0	2	Inf	0.879968	-Inf	NA	0.216956	NA	0	0.466239	0	FALSE	TRUE	TRUE	NA	NA	NA	NA	NA	NA	20.8145	NA	19.9057	20.3233	20.1166	19.3924	NA	NA	25.6954
799	A0A8V0ZTK3	tr|A0A8V0ZTK3|A0A8V0ZTK3_CHICK	ESAM	Ig-like domain-containing protein	tr|A0A8V0ZTK3|A0A8V0ZTK3_CHICK Ig-like domain-containing protein OS=Gallus gallus GN=ESAM PE=1 SV=1	1	0 of 4	0.9955	0.9979	0	0	0	0	0	0	0	0	1	1	1	0	-Inf	-Inf	-Inf	NA	NA	NA	0	0	0	FALSE	TRUE	TRUE	NA	NA	NA	NA	NA	NA	NA	NA	20.1017	19.9346	18.8134	19.1653	NA	NA	40.2592
800	A0A8V0ZTM4	tr|A0A8V0ZTM4|A0A8V0ZTM4_CHICK	HNRNPH3	Heteroous nuclear ribonucleoprotein H3	tr|A0A8V0ZTM4|A0A8V0ZTM4_CHICK Heteroous nuclear ribonucleoprotein H3 OS=Gallus gallus GN=HNRNPH3 PE=1 SV=1	5	0 of 12	1	0.999	21	21	19	24	17	22	19	15	14	19	11	16	-0.0271253	0.910648	0.937773	0.959531	0.102673	0.093621	0.979885	0.316993	0.21654	TRUE	TRUE	TRUE	23.5684	23.1577	23.6739	24.0658	23.0857	23.0741	23.3481	24.8494	22.4518	22.1764	21.893	24.1935	71.0403	25.6792	86.2631
801	A0A8V0ZTP4	tr|A0A8V0ZTP4|A0A8V0ZTP4_CHICK	LOXL1	Lysyl oxidase homolog	tr|A0A8V0ZTP4|A0A8V0ZTP4_CHICK Lysyl oxidase homolog OS=Gallus gallus GN=LOXL1 PE=1 SV=1	1	0 of 8	0.998	0.999	0	1	0	0	1	1	0	0	1	1	1	0	0.995188	-0.510258	-1.50545	0.143808	0.372905	0.0181129	0.304796	0.629839	0.0719334	FALSE	TRUE	TRUE	19.2869	19.7491	NA	NA	19.7358	21.2906	NA	NA	21.4014	21.3238	20.7016	20.667	69.596	22.4629	26.8186
802	A0A8V0ZTR0	tr|A0A8V0ZTR0|A0A8V0ZTR0_CHICK	TCF12	Transcription factor 12	tr|A0A8V0ZTR0|A0A8V0ZTR0_CHICK Transcription factor 12 OS=Gallus gallus GN=TCF12 PE=4 SV=1	1	0 of 6	0.9999	0.999	1	0	1	1	1	0	0	1	0	0	0	0	-0.884514	0.317297	1.20181	0.220152	0.649156	0.105773	0.386917	0.821552	0.238802	FALSE	FALSE	FALSE	21.1162	NA	NA	21.1246	19.3848	NA	NA	21.087	NA	NA	19.7562	20.081	74.9321	0.411724	15.8552
803	A0A8V0ZTR2	tr|A0A8V0ZTR2|A0A8V0ZTR2_CHICK	TRA2B	Transformer 2 beta homolog	tr|A0A8V0ZTR2|A0A8V0ZTR2_CHICK Transformer 2 beta homolog OS=Gallus gallus GN=TRA2B PE=1 SV=1	10	0 of 12	1	0.999	8	6	6	6	7	9	12	8	11	9	8	9	0.587586	0.219097	-0.368489	0.161383	0.591666	0.370881	0.319919	0.787574	0.554436	TRUE	TRUE	TRUE	21.8922	21.3075	21.755	22.388	21.9684	21.9007	23.3912	22.4326	22.2192	22.3044	22.1645	22.1285	53.7151	31.0602	5.35995
804	A0A8V0ZTR5	tr|A0A8V0ZTR5|A0A8V0ZTR5_CHICK	LOC423693	RNA helicase	tr|A0A8V0ZTR5|A0A8V0ZTR5_CHICK RNA helicase OS=Gallus gallus GN=LOC423693 PE=1 SV=1	3	5 of 10	1	0.9989	0	1	0	0	0	0	0	2	1	0	3	1	0.61686	-1.39225	-2.00911	0.42866	0.0692272	0.0130702	0.573817	0.264711	0.0606732	TRUE	TRUE	TRUE	19.0221	16.9453	17.2126	NA	16.9674	NA	18.258	19.8051	18.4281	20.4406	20.1665	19.9078	91.0283	84.1962	46.5138
805	A0A8V0ZTY1	tr|A0A8V0ZTY1|A0A8V0ZTY1_CHICK	KMT2D	[histone H3]-lysine(4) N-methyltransferase	tr|A0A8V0ZTY1|A0A8V0ZTY1_CHICK [histone H3]-lysine(4) N-methyltransferase OS=Gallus gallus GN=KMT2D PE=4 SV=1	2	7 of 10	1	0.999	0	0	1	0	0	0	1	1	0	2	2	0	0.569312	0.416672	-0.15264	0.261179	0.375146	0.742196	0.429764	0.630205	0.848623	TRUE	TRUE	TRUE	18.6433	17.2946	18.3213	NA	NA	18.076	18.7988	19.0923	18.3836	17.9864	18.6421	17.9441	33.2304	42.3469	23.5504
806	A0A8V0ZU09	tr|A0A8V0ZU09|A0A8V0ZU09_CHICK	PPIG	Peptidylprolyl isomerase G	tr|A0A8V0ZU09|A0A8V0ZU09_CHICK Peptidylprolyl isomerase G OS=Gallus gallus GN=PPIG PE=1 SV=1	3	6 of 12	1	0.999	2	0	1	0	1	2	1	2	1	2	0	0	0.716666	0.845425	0.128759	0.175856	0.114172	0.802432	0.334809	0.335834	0.891367	TRUE	TRUE	TRUE	19.4174	18.7472	19.8478	19.0613	19.0401	19.9084	21.3114	19.6804	19.8826	19.5681	18.178	18.9299	74.5966	33.2126	46.6421
807	A0A8V0ZU56	tr|A0A8V0ZU56|A0A8V0ZU56_CHICK	IGF2BP1	Insulin-like growth factor 2 mRNA-binding protein 1	tr|A0A8V0ZU56|A0A8V0ZU56_CHICK Insulin-like growth factor 2 mRNA-binding protein 1 OS=Gallus gallus GN=IGF2BP1 PE=3 SV=1	16	0 of 12	1	0.999	12	10	11	13	12	11	14	13	11	13	9	11	0.451205	0.219784	-0.231422	0.265954	0.582291	0.562678	0.433501	0.781003	0.712367	TRUE	TRUE	TRUE	22.2304	21.8662	21.9504	22.4324	22.3833	21.9817	23.5555	22.3638	22.562	22.5937	22.1103	22.1391	54.3275	18.2603	18.0304
808	A0A8V0ZUD2	tr|A0A8V0ZUD2|A0A8V0ZUD2_CHICK	ZNF609	Zinc finger protein 609	tr|A0A8V0ZUD2|A0A8V0ZUD2_CHICK Zinc finger protein 609 OS=Gallus gallus GN=ZNF609 PE=1 SV=1	4	0 of 12	1	0.999	2	2	1	2	0	2	2	0	2	3	1	2	0.290106	-0.336653	-0.62676	0.482754	0.416607	0.140006	0.618472	0.662311	0.285405	TRUE	TRUE	TRUE	21.0575	20.3667	20.5355	19.869	20.7132	19.8628	21.2775	21.1355	20.8118	20.9416	21.3252	21.257	37.6462	33.9728	16.8728
809	A0A8V0ZUK6	tr|A0A8V0ZUK6|A0A8V0ZUK6_CHICK	SOX6	SRY-box 6	tr|A0A8V0ZUK6|A0A8V0ZUK6_CHICK SRY-box 6 OS=Gallus gallus GN=SOX6 PE=4 SV=1	14	2 of 12	1	0.999	10	4	3	6	5	2	6	10	11	13	10	11	0.192789	-1.01547	-1.20826	0.702387	0.0571027	0.0267058	0.805091	0.239182	0.091533	TRUE	TRUE	TRUE	21.7242	20.0731	20.3898	20.9416	20.885	19.6531	21.4041	21.9577	21.9779	21.9047	22.4258	21.6533	57.0637	53.0612	23.3139
810	A0A8V0ZUQ0	tr|A0A8V0ZUQ0|A0A8V0ZUQ0_CHICK	DDX21	RNA helicase	tr|A0A8V0ZUQ0|A0A8V0ZUQ0_CHICK RNA helicase OS=Gallus gallus GN=DDX21 PE=1 SV=1	3	2 of 12	1	0.9986	0	0	1	0	0	0	0	0	0	2	0	0	-0.150921	-0.620855	-0.469934	0.738535	0.18131	0.305879	0.82556	0.42346	0.486329	TRUE	TRUE	TRUE	19.7741	19.1386	19.5174	19.7677	19.5323	18.6902	20.6999	18.6718	20.0439	20.2998	20.0854	19.6485	73.467	19.3651	17.9552
811	A0A8V0ZUX0	tr|A0A8V0ZUX0|A0A8V0ZUX0_CHICK	TFCP2	Transcription factor CP2	tr|A0A8V0ZUX0|A0A8V0ZUX0_CHICK Transcription factor CP2 OS=Gallus gallus GN=TFCP2 PE=1 SV=1	6	1 of 12	1	0.999	4	1	4	3	4	1	4	2	6	5	2	3	0.582023	-0.348546	-0.930569	0.234635	0.4703	0.0657458	0.40446	0.702155	0.172376	TRUE	TRUE	TRUE	20.879	19.2425	20.1435	20.8588	20.3064	20.206	21.493	21.4465	21.3894	21.6287	21.3491	20.4789	45.9353	45.0571	29.8925
812	A0A8V0ZUX8	tr|A0A8V0ZUX8|A0A8V0ZUX8_CHICK	RPS26	40S ribosomal protein S26	tr|A0A8V0ZUX8|A0A8V0ZUX8_CHICK 40S ribosomal protein S26 OS=Gallus gallus GN=RPS26 PE=1 SV=1	4	0 of 12	1	0.999	3	3	2	3	4	4	5	4	4	4	3	4	1.0605	-0.0891112	-1.14961	0.040514	0.853887	0.0279937	0.185758	0.938404	0.0935243	TRUE	TRUE	TRUE	24.1784	23.5365	22.9737	23.3351	23.9334	23.4181	25.6718	25.2424	24.704	24.7119	24.6147	24.5915	66.2529	36.9802	4.24609
813	A0A8V0ZUX9	tr|A0A8V0ZUX9|A0A8V0ZUX9_CHICK	USP5	Ubiquitin carboxyl-terminal hydrolase	tr|A0A8V0ZUX9|A0A8V0ZUX9_CHICK Ubiquitin carboxyl-terminal hydrolase OS=Gallus gallus GN=USP5 PE=1 SV=1	3	3 of 9	1	0.9989	1	0	1	0	1	1	5	3	1	1	0	0	2.06352	1.03454	-1.02897	0.00286686	0.129934	0.151107	0.0898726	0.358535	0.301076	TRUE	TRUE	TRUE	17.0792	16.8411	17.2961	NA	18.7069	18.0612	20.7437	19.0308	18.1313	18.0709	NA	NA	90.9245	15.6691	2.96126
814	A0A8V0ZV59	tr|A0A8V0ZV59|A0A8V0ZV59_CHICK	ATN1	Atrophin 1	tr|A0A8V0ZV59|A0A8V0ZV59_CHICK Atrophin 1 OS=Gallus gallus GN=ATN1 PE=4 SV=1	3	2 of 11	1	0.999	0	0	1	1	0	0	1	0	0	0	1	1	-0.325102	-0.154359	0.170743	0.464289	0.726404	0.676169	0.60237	0.863595	0.806907	TRUE	TRUE	TRUE	21.4654	21.0184	21.0768	21.4609	20.2054	NA	20.9797	21.6058	20.6546	21.4952	21.4179	20.7711	46.1096	16.5653	29.3276
815	A0A8V0ZVA8	tr|A0A8V0ZVA8|A0A8V0ZVA8_CHICK	CSE1L	Exportin-2	tr|A0A8V0ZVA8|A0A8V0ZVA8_CHICK Exportin-2 OS=Gallus gallus GN=CSE1L PE=1 SV=1	15	8 of 12	1	0.999	4	2	1	3	1	2	20	6	2	1	3	1	1.60826	1.57973	-0.0285313	0.0219581	0.0240458	0.964682	0.155165	0.149512	0.987697	TRUE	TRUE	TRUE	18.8967	17.9343	18.038	18.7689	19.1253	18.3123	22.2473	20.386	18.0291	18.7081	18.6787	18.3361	119.122	33.3528	21.1887
816	A0A8V0ZVJ6	tr|A0A8V0ZVJ6|A0A8V0ZVJ6_CHICK	PHLDB1	Pleckstrin homology like domain family B member 1	tr|A0A8V0ZVJ6|A0A8V0ZVJ6_CHICK Pleckstrin homology like domain family B member 1 OS=Gallus gallus GN=PHLDB1 PE=1 SV=1	3	3 of 10	1	0.999	0	0	0	1	0	0	0	1	3	4	1	2	-0.167311	-1.9431	-1.77579	0.69534	0.000202282	0.000455028	0.801127	0.00764844	0.00803513	TRUE	TRUE	TRUE	19.3307	NA	18.6209	19.3259	18.7827	NA	19.0769	18.916	21.1581	21.0042	20.6753	20.6355	10.246	25.6952	17.734
817	A0A8V0ZVL2	tr|A0A8V0ZVL2|A0A8V0ZVL2_CHICK	CAT	Catalase	tr|A0A8V0ZVL2|A0A8V0ZVL2_CHICK Catalase OS=Gallus gallus GN=CAT PE=1 SV=1	13	0 of 12	1	0.999	9	8	5	9	8	8	9	5	8	9	8	4	0.492483	0.44442	-0.0480634	0.227994	0.274634	0.90417	0.395541	0.537021	0.953161	TRUE	TRUE	TRUE	21.3254	20.9659	20.2235	21.3773	21.1954	21.3018	21.8173	21.5476	21.6333	21.1257	20.9055	20.4198	19.6827	31.9642	34.8287
818	A0A8V0ZVR6	tr|A0A8V0ZVR6|A0A8V0ZVR6_CHICK	SERBP1	SERPINE1 mRNA binding protein 1	tr|A0A8V0ZVR6|A0A8V0ZVR6_CHICK SERPINE1 mRNA binding protein 1 OS=Gallus gallus GN=SERBP1 PE=1 SV=1	11	4 of 12	1	0.999	5	2	2	2	4	3	13	7	4	5	9	6	1.18253	-0.573206	-1.75574	0.0685743	0.358131	0.0104242	0.223821	0.616266	0.0521728	TRUE	TRUE	TRUE	19.8655	18.3932	18.8902	18.9032	19.0594	18.6822	22.005	21.0357	20.8063	20.7823	20.8071	20.6794	96.6315	46.8152	4.12637
819	A0A8V0ZVS5	tr|A0A8V0ZVS5|A0A8V0ZVS5_CHICK	CS	Citrate synthase	tr|A0A8V0ZVS5|A0A8V0ZVS5_CHICK Citrate synthase OS=Gallus gallus GN=CS PE=1 SV=1	4	4 of 12	1	0.999	1	0	0	0	0	0	6	3	4	2	3	2	1.34097	-0.569763	-1.91073	0.0830286	0.443745	0.0179879	0.2402	0.683174	0.0718204	TRUE	TRUE	TRUE	20.4493	18.7373	18.8851	19.2549	18.7569	19.3796	22.9655	21.5884	21.8367	21.2896	21.0812	20.7621	115.401	62.4518	32.7185
820	A0A8V0ZVV5	tr|A0A8V0ZVV5|A0A8V0ZVV5_CHICK	WDR33	WD repeat domain 33	tr|A0A8V0ZVV5|A0A8V0ZVV5_CHICK WD repeat domain 33 OS=Gallus gallus GN=WDR33 PE=1 SV=1	12	0 of 12	1	0.999	9	5	5	6	7	4	9	10	6	7	8	8	0.335017	-0.367166	-0.702183	0.393079	0.350374	0.0843448	0.545463	0.60891	0.203257	TRUE	TRUE	TRUE	20.8098	20.0328	20.1943	20.8597	20.1883	20.4641	21.2542	21.3299	21.357	21.17	21.1328	21.0456	37.5342	28.4609	9.30906
821	A0A8V0ZVZ7	tr|A0A8V0ZVZ7|A0A8V0ZVZ7_CHICK	DIDO1	Death inducer-obliterator 1	tr|A0A8V0ZVZ7|A0A8V0ZVZ7_CHICK Death inducer-obliterator 1 OS=Gallus gallus GN=DIDO1 PE=1 SV=1	4	8 of 9	1	0.9989	0	0	0	0	2	1	1	0	1	2	2	0	1.07827	0.0235704	-1.0547	0.132475	0.956624	0.140427	0.297131	0.988169	0.285823	TRUE	TRUE	TRUE	17.7792	NA	NA	NA	18.9187	18.4129	19.5765	18.522	18.088	19.1473	19.166	18.9344	39.5276	NA	29.6613
822	A0A8V0ZW05	tr|A0A8V0ZW05|A0A8V0ZW05_CHICK	KRT3	IF rod domain-containing protein	tr|A0A8V0ZW05|A0A8V0ZW05_CHICK IF rod domain-containing protein OS=Gallus gallus GN=KRT3 PE=1 SV=1	1	0 of 10	0.9981	0.9986	1	1	1	2	1	1	1	1	1	1	1	1	1.4406	0.203658	-1.23694	0.0513861	0.717988	0.0888389	0.197124	0.860499	0.209508	TRUE	TRUE	TRUE	23.9074	23.4078	NA	NA	24.2272	23.9525	26.8845	25.3286	24.9659	25.0257	24.7116	24.875	99.6049	24.2446	9.26682
823	A0A8V0ZW64	tr|A0A8V0ZW64|A0A8V0ZW64_CHICK	ZNF423	Zinc finger protein 423	tr|A0A8V0ZW64|A0A8V0ZW64_CHICK Zinc finger protein 423 OS=Gallus gallus GN=ZNF423 PE=4 SV=1	3	4 of 11	1	0.9973	0	0	0	0	0	0	0	0	2	2	2	1	-0.0186279	-1.58527	-1.56664	0.969355	0.00264365	0.00495962	0.985438	0.0456601	0.0318523	TRUE	TRUE	TRUE	17.1878	NA	16.9807	17.9063	16.7992	17.0226	18.3677	17.1691	19.2767	19.0448	19.218	18.1602	56.9088	35.593	30.082
824	A0A8V0ZW84	tr|A0A8V0ZW84|A0A8V0ZW84_CHICK	RBMS2	RNA binding motif single stranded interacting protein 2	tr|A0A8V0ZW84|A0A8V0ZW84_CHICK RNA binding motif single stranded interacting protein 2 OS=Gallus gallus GN=RBMS2 PE=4 SV=1	2	0 of 12	1	0.999	2	0	0	0	0	0	1	0	2	3	2	1	0.464387	-0.979519	-1.44391	0.215871	0.0151442	0.0010049	0.382041	0.115145	0.0118895	TRUE	TRUE	TRUE	21.0289	20.4143	20.7409	21.1439	21.1637	20.8816	21.8977	21.2425	22.3662	22.4881	22.3227	21.9267	32.2094	21.5915	15.7722
825	A0A8V0ZWB7	tr|A0A8V0ZWB7|A0A8V0ZWB7_CHICK	SMUG1	Single-strand-selective monofunctional uracil-DNA glycosylase 1	tr|A0A8V0ZWB7|A0A8V0ZWB7_CHICK Single-strand-selective monofunctional uracil-DNA glycosylase 1 OS=Gallus gallus GN=SMUG1 PE=3 SV=1	1	0 of 3	0.9974	0.9987	0	0	0	0	0	0	1	0	0	0	0	0	1.8817	1.74835	-0.133347	0.0841705	0.103915	0.890939	0.241408	0.318976	0.94297	FALSE	FALSE	FALSE	18.1191	NA	NA	NA	NA	NA	20.0008	NA	NA	18.2524	NA	NA	NA	NA	NA
826	A0A8V0ZWS6	tr|A0A8V0ZWS6|A0A8V0ZWS6_CHICK	WDR12	Ribosome biogenesis protein WDR12	tr|A0A8V0ZWS6|A0A8V0ZWS6_CHICK Ribosome biogenesis protein WDR12 OS=Gallus gallus GN=WDR12 PE=1 SV=1	1	0 of 3	0.883	0.9979	0	0	0	0	0	0	1	0	0	1	0	1	Inf	1.5652	-Inf	NA	0.0748132	NA	0	0.273837	0	FALSE	FALSE	FALSE	NA	NA	NA	NA	NA	NA	21.1804	NA	NA	19.7627	NA	19.4677	NA	NA	14.4083
827	A0A8V0ZWZ1	tr|A0A8V0ZWZ1|A0A8V0ZWZ1_CHICK	ZYX	Zyxin	tr|A0A8V0ZWZ1|A0A8V0ZWZ1_CHICK Zyxin OS=Gallus gallus GN=ZYX PE=1 SV=1	5	3 of 11	1	0.999	3	1	0	1	4	2	4	4	3	7	3	4	1.32043	-0.42347	-1.7439	0.0885989	0.537825	0.029482	0.246372	0.750167	0.0960824	TRUE	TRUE	TRUE	19.793	17.5355	NA	18.9413	20.4023	18.1843	21.2005	20.521	19.0915	21.2562	20.7794	20.8749	61.8191	67.4591	48.2461
828	A0A8V0ZX10	tr|A0A8V0ZX10|A0A8V0ZX10_CHICK	UBE2L3	Ubiquitin conjugating enzyme E2 L3	tr|A0A8V0ZX10|A0A8V0ZX10_CHICK Ubiquitin conjugating enzyme E2 L3 OS=Gallus gallus GN=UBE2L3 PE=1 SV=1	1	0 of 10	0.9352	0.9989	1	0	1	0	0	0	1	1	1	0	0	0	0.55841	1.15728	0.598869	0.321915	0.0662962	0.289357	0.489776	0.259799	0.467994	TRUE	TRUE	TRUE	21.0648	20.2497	19.2734	19.6826	NA	19.5238	20.8615	21.4927	19.6317	19.6719	NA	19.1026	58.7683	56.2851	20.4999
829	A0A8V0ZX19	tr|A0A8V0ZX19|A0A8V0ZX19_CHICK	NACAD	NAC-A/B domain-containing protein	tr|A0A8V0ZX19|A0A8V0ZX19_CHICK NAC-A/B domain-containing protein OS=Gallus gallus GN=NACAD PE=1 SV=1	6	4 of 9	1	0.9989	0	0	0	0	0	0	2	1	4	6	3	4	1.52729	-1.74192	-3.26921	0.160377	0.0186401	0.00708672	0.31959	0.130387	0.0393939	TRUE	TRUE	TRUE	17.2615	NA	NA	NA	17.9061	17.0813	20.6609	19.5067	20.6459	20.8325	20.2048	20.4395	99.4673	NA	18.4655
830	A0A8V0ZXG7	tr|A0A8V0ZXG7|A0A8V0ZXG7_CHICK	STAU1	Staufen double-stranded RNA binding protein 1	tr|A0A8V0ZXG7|A0A8V0ZXG7_CHICK Staufen double-stranded RNA binding protein 1 OS=Gallus gallus GN=STAU1 PE=1 SV=1	1	0 of 10	0.9999	0.9988	0	1	0	0	0	0	0	0	0	1	1	1	1.20504	-0.582551	-1.78759	0.0264361	0.220972	0.00148478	0.165136	0.470928	0.0146594	TRUE	TRUE	TRUE	20.7526	19.6069	NA	19.6791	20.9387	NA	21.886	20.829	22.2715	21.7288	21.7832	21.4185	43.4432	48.2467	25.4509
831	A0A8V0ZXR4	tr|A0A8V0ZXR4|A0A8V0ZXR4_CHICK	ABCF2	ATP binding cassette subfamily F member 2	tr|A0A8V0ZXR4|A0A8V0ZXR4_CHICK ATP binding cassette subfamily F member 2 OS=Gallus gallus GN=ABCF2 PE=1 SV=1	1	0 of 5	0.9999	0.9986	0	0	0	0	0	0	1	0	0	0	1	0	2.87679	1.70354	-1.17325	0.00775858	0.0356417	0.123656	0.128807	0.187077	0.263017	FALSE	TRUE	TRUE	NA	NA	17.3089	NA	NA	NA	20.1857	NA	NA	18.7341	18.2118	18.5004	NA	NA	17.8912
832	A0A8V0ZXZ1	tr|A0A8V0ZXZ1|A0A8V0ZXZ1_CHICK	RTCA	RNA 3'-terminal-phosphate cyclase (ATP)	tr|A0A8V0ZXZ1|A0A8V0ZXZ1_CHICK RNA 3'-terminal-phosphate cyclase (ATP) OS=Gallus gallus GN=RTCA PE=1 SV=1	1	0 of 11	0.9403	0.999	1	0	0	0	0	0	1	0	0	0	0	0	-0.0746185	0.507567	0.582185	0.88125	0.28172	0.254142	0.925175	0.543622	0.429681	TRUE	TRUE	TRUE	19.8837	NA	18.9608	19.6071	19.1294	18.6312	20.3041	19.5724	19.0124	19.4328	19.1537	18.0079	50.5174	30.4639	35.9283
833	A0A8V0ZY00	tr|A0A8V0ZY00|A0A8V0ZY00_CHICK	RBM45	RNA binding motif protein 45	tr|A0A8V0ZY00|A0A8V0ZY00_CHICK RNA binding motif protein 45 OS=Gallus gallus GN=RBM45 PE=1 SV=1	36	0 of 12	1	0.999	31	27	29	35	30	30	27	25	30	26	32	31	-0.00692563	0.0206788	0.0276045	0.984089	0.952518	0.936648	0.9911	0.98636	0.970388	TRUE	TRUE	TRUE	23.1251	22.7511	22.8661	23.497	23.0748	23.0156	23.3972	22.724	23.1334	23.1907	22.9391	22.8658	19.2543	23.9138	10.6718
834	A0A8V0ZY56	tr|A0A8V0ZY56|A0A8V0ZY56_CHICK	CSDE1	Cold shock domain containing E1	tr|A0A8V0ZY56|A0A8V0ZY56_CHICK Cold shock domain containing E1 OS=Gallus gallus GN=CSDE1 PE=1 SV=1	12	1 of 12	1	0.999	6	6	6	5	8	5	11	4	8	11	10	9	0.244885	-0.453154	-0.698039	0.589275	0.323071	0.135758	0.71498	0.586567	0.279763	TRUE	TRUE	TRUE	20.44	20.0773	20.3204	20.5603	20.2998	19.5447	21.8343	20.6988	21.3265	21.3721	20.7956	20.696	69.4257	13.8802	23.9342
835	A0A8V0ZY87	tr|A0A8V0ZY87|A0A8V0ZY87_CHICK	F2	Prothrombin	tr|A0A8V0ZY87|A0A8V0ZY87_CHICK Prothrombin OS=Gallus gallus GN=F2 PE=1 SV=1	2	6 of 11	1	0.9977	1	1	0	1	0	1	2	1	1	1	0	1	0.493627	0.094439	-0.399188	0.494578	0.895237	0.550015	0.626942	0.964155	0.701706	TRUE	TRUE	TRUE	18.9632	21.3558	20.2388	20.9383	NA	20.9261	21.0431	20.6338	19.9971	22.9276	19.7738	20.3943	14.1623	58.4596	121.83
836	A0A8V0ZYC6	tr|A0A8V0ZYC6|A0A8V0ZYC6_CHICK	TPM1	Tropomyosin 1	tr|A0A8V0ZYC6|A0A8V0ZYC6_CHICK Tropomyosin 1 OS=Gallus gallus GN=TPM1 PE=1 SV=1	9	1 of 12	0.9999	0.999	5	2	4	3	2	5	6	5	3	6	6	5	0.550515	-0.0112444	-0.561759	0.376431	0.985405	0.367003	0.535716	0.996255	0.552383	TRUE	TRUE	TRUE	22.1343	20.0994	20.1951	20.7252	20.0272	20.7464	23.123	21.4595	20.6656	21.3706	21.4815	21.8832	99.4795	76.1155	32.4066
837	A0A8V0ZYG0	tr|A0A8V0ZYG0|A0A8V0ZYG0_CHICK	NUP160	Nucleoporin 160	tr|A0A8V0ZYG0|A0A8V0ZYG0_CHICK Nucleoporin 160 OS=Gallus gallus GN=NUP160 PE=1 SV=1	16	6 of 12	1	0.999	1	0	3	2	0	2	17	4	5	4	4	8	1.49142	-0.532692	-2.02411	0.0443116	0.447258	0.00914889	0.192684	0.687598	0.0476535	TRUE	TRUE	TRUE	18.3425	17.719	18.6012	18.5754	17.88	18.6654	22.2502	20.4083	20.4213	20.3527	20.0729	20.4876	125.707	25.1878	12.0373
838	A0A8V0ZYK0	tr|A0A8V0ZYK0|A0A8V0ZYK0_CHICK	NCOA3	Nuclear receptor coactivator	tr|A0A8V0ZYK0|A0A8V0ZYK0_CHICK Nuclear receptor coactivator OS=Gallus gallus GN=NCOA3 PE=3 SV=1	1	0 of 5	1	0.9983	1	0	0	0	1	0	0	0	0	1	1	0	0.74768	0.532226	-0.215454	0.270756	0.512572	0.788836	0.438677	0.730127	0.882945	FALSE	FALSE	FALSE	20.1069	NA	NA	19.1409	20.1398	NA	NA	20.6034	NA	NA	19.8394	NA	22.5266	45.6514	NA
839	A0A8V0ZYK1	tr|A0A8V0ZYK1|A0A8V0ZYK1_CHICK	ALG6	Alpha-1,3-glucosyltransferase	tr|A0A8V0ZYK1|A0A8V0ZYK1_CHICK Alpha-1,3-glucosyltransferase OS=Gallus gallus GN=ALG6 PE=1 SV=1	1	0 of 5	0.9997	0.9946	0	0	0	0	0	0	1	0	0	0	0	1	Inf	0.169946	-Inf	NA	0.820723	NA	0	0.921503	0	FALSE	TRUE	TRUE	NA	NA	NA	NA	17.3697	NA	19.7925	NA	NA	18.6446	17.8838	18.7052	96.9629	NA	28.4748
840	A0A8V0ZYM1	tr|A0A8V0ZYM1|A0A8V0ZYM1_CHICK	PI4KA	1-phosphatidylinositol 4-kinase	tr|A0A8V0ZYM1|A0A8V0ZYM1_CHICK 1-phosphatidylinositol 4-kinase OS=Gallus gallus GN=PI4KA PE=1 SV=1	1	0 of 3	1	0.9989	0	0	0	1	0	0	1	0	1	1	1	0	Inf	1.81331	-Inf	NA	0.0516338	NA	0	0.230785	0	FALSE	FALSE	FALSE	NA	NA	NA	NA	NA	NA	16.2064	NA	14.7755	14.0106	NA	NA	NA	NA	36.6347
841	A0A8V0ZYU5	tr|A0A8V0ZYU5|A0A8V0ZYU5_CHICK	TNS2	Tensin 2	tr|A0A8V0ZYU5|A0A8V0ZYU5_CHICK Tensin 2 OS=Gallus gallus GN=TNS2 PE=3 SV=1	1	0 of 3	0.9958	0.9981	0	0	0	0	0	0	0	0	1	0	0	0	-Inf	-Inf	-Inf	NA	NA	NA	0	0	0	FALSE	TRUE	TRUE	NA	NA	NA	NA	NA	NA	NA	NA	19.7585	20.17	19.9379	NA	NA	NA	14.3935
842	A0A8V0ZYY4	tr|A0A8V0ZYY4|A0A8V0ZYY4_CHICK	NCOR2	Nuclear receptor corepressor 2	tr|A0A8V0ZYY4|A0A8V0ZYY4_CHICK Nuclear receptor corepressor 2 OS=Gallus gallus GN=NCOR2 PE=1 SV=1	16	4 of 12	1	0.999	6	5	4	2	3	2	9	5	6	5	9	5	0.189684	-1.32938	-1.51906	0.672217	0.00806688	0.00324979	0.781836	0.0868121	0.0248524	TRUE	TRUE	TRUE	19.4854	18.5224	18.6428	18.2936	18.5813	18.1043	19.4406	19.5768	19.661	20.4137	20.8868	20.059	44.7586	40.4199	36.2695
843	A0A8V0ZYZ5	tr|A0A8V0ZYZ5|A0A8V0ZYZ5_CHICK	RFLNA	Refilin A	tr|A0A8V0ZYZ5|A0A8V0ZYZ5_CHICK Refilin A OS=Gallus gallus GN=RFLNA PE=3 SV=1	1	0 of 12	0.9998	0.9957	0	0	0	0	0	0	1	1	1	1	0	0	0.535015	-0.513824	-1.04884	0.163304	0.17962	0.0111872	0.322777	0.421625	0.0550213	TRUE	TRUE	TRUE	20.5547	20.6877	20.3974	21.1287	20.6421	20.9707	21.7232	21.5727	21.7433	21.9738	21.7536	21.4931	33.6012	23.0854	13.5044
844	A0A8V0ZZ04	tr|A0A8V0ZZ04|A0A8V0ZZ04_CHICK	IGF2BP2	Insulin like growth factor 2 mRNA binding protein 2	tr|A0A8V0ZZ04|A0A8V0ZZ04_CHICK Insulin like growth factor 2 mRNA binding protein 2 OS=Gallus gallus GN=IGF2BP2 PE=1 SV=1	4	4 of 11	1	0.999	3	1	2	3	1	2	3	0	1	3	1	0	-0.128438	-0.0566792	0.0717591	0.791741	0.899751	0.882622	0.863563	0.96562	0.940636	TRUE	TRUE	TRUE	19.8621	NA	19.7476	20.2177	19.3468	19.5381	21.1705	19.2006	19.9925	20.0604	19.5528	19.8769	76.9059	17.5447	14.7396
845	A0A8V0ZZ05	tr|A0A8V0ZZ05|A0A8V0ZZ05_CHICK	NPEPPS	Aminopeptidase	tr|A0A8V0ZZ05|A0A8V0ZZ05_CHICK Aminopeptidase OS=Gallus gallus GN=NPEPPS PE=1 SV=1	1	0 of 11	0.9992	0.9989	1	1	0	0	0	1	1	0	0	1	0	0	0.522214	1.26527	0.743057	0.299493	0.0291151	0.177224	0.466725	0.166253	0.333999	TRUE	TRUE	TRUE	20.1355	19.3817	18.3173	19.6029	19.9193	19.6249	20.543	19.439	19.5445	18.5189	NA	17.7854	36.1007	45.986	61.0655
846	A0A8V0ZZ24	tr|A0A8V0ZZ24|A0A8V0ZZ24_CHICK	ETV6	ETS variant 6	tr|A0A8V0ZZ24|A0A8V0ZZ24_CHICK ETS variant 6 OS=Gallus gallus GN=ETV6 PE=1 SV=1	4	2 of 12	1	0.999	1	1	0	1	1	1	3	3	3	3	2	1	1.31217	-1.51898	-2.83116	0.0182667	0.00775007	3.39937285307072e-05	0.147171	0.0854287	0.0020467	TRUE	TRUE	TRUE	19.902	19.1894	17.8192	19.5321	19.5997	19.9994	20.8195	21.2728	22.2468	22.4111	21.7685	21.3409	50.8566	49.1278	31.611
847	A0A8V0ZZE7	tr|A0A8V0ZZE7|A0A8V0ZZE7_CHICK	DHX8	RNA helicase	tr|A0A8V0ZZE7|A0A8V0ZZE7_CHICK RNA helicase OS=Gallus gallus GN=DHX8 PE=1 SV=1	3	2 of 8	1	0.9989	0	0	0	1	0	3	2	0	0	0	0	1	0.800422	2.0664	1.26597	0.196874	0.00411231	0.0324216	0.359265	0.0590941	0.102994	TRUE	TRUE	TRUE	17.489	NA	18.1712	18.786	NA	18.6697	19.2285	NA	NA	17.5061	16.1966	16.9455	27.0521	43.3907	43.0357
848	A0A8V0ZZJ0	tr|A0A8V0ZZJ0|A0A8V0ZZJ0_CHICK	AHCY	Adenosylhomocysteinase	tr|A0A8V0ZZJ0|A0A8V0ZZJ0_CHICK Adenosylhomocysteinase OS=Gallus gallus GN=AHCY PE=1 SV=1	13	0 of 12	1	0.999	4	1	3	2	4	3	13	10	5	7	4	6	1.72169	0.782244	-0.939446	0.00447272	0.15306	0.0904485	0.103952	0.387919	0.2118	TRUE	TRUE	TRUE	21.4683	20.2285	20.1846	20.4778	21.922	20.7441	23.3486	23.2312	21.618	21.5716	21.5474	21.3798	66.7231	47.933	6.99718
849	A0A8V0ZZL5	tr|A0A8V0ZZL5|A0A8V0ZZL5_CHICK	NUDT21	Cleavage and polyadenylation specificity factor subunit 5	tr|A0A8V0ZZL5|A0A8V0ZZL5_CHICK Cleavage and polyadenylation specificity factor subunit 5 OS=Gallus gallus GN=NUDT21 PE=1 SV=1	11	1 of 12	1	0.999	8	8	6	8	6	7	7	8	6	6	7	7	0.328852	0.965974	0.637123	0.396587	0.0209491	0.110777	0.547745	0.138244	0.245818	TRUE	TRUE	TRUE	22.8058	22.0492	22.2332	22.9871	22.4172	22.5301	23.3425	23.1009	21.4754	22.1458	22.0358	21.8697	30.7408	30.4876	19.0774
850	A0A8V0ZZM1	tr|A0A8V0ZZM1|A0A8V0ZZM1_CHICK	TUBA1A	Tubulin alpha 1a	tr|A0A8V0ZZM1|A0A8V0ZZM1_CHICK Tubulin alpha 1a OS=Gallus gallus GN=TUBA1A PE=3 SV=1	20	0 of 12	1	0.999	27	13	17	18	18	15	27	16	21	23	19	18	0.438234	0.25849	-0.179744	0.385009	0.605568	0.71894	0.542312	0.800844	0.834349	TRUE	TRUE	TRUE	23.2829	21.8203	22.3841	22.9194	22.4624	22.06	24.3698	23.2674	22.9711	23.0696	22.7165	22.3685	74.9111	41.617	20.5701
851	A0A8V0ZZP2	tr|A0A8V0ZZP2|A0A8V0ZZP2_CHICK	CDK2	Cyclin dependent kinase 2	tr|A0A8V0ZZP2|A0A8V0ZZP2_CHICK Cyclin dependent kinase 2 OS=Gallus gallus GN=CDK2 PE=1 SV=1	1	0 of 4	1	0.9983	0	0	0	0	0	0	0	2	0	0	0	0	Inf	2.06696	-Inf	NA	0.00948793	NA	0	0.0925175	0	FALSE	FALSE	FALSE	NA	NA	NA	NA	NA	NA	21.0885	20.9287	NA	19.4395	NA	18.4439	7.82174	NA	46.9482
852	A0A8V0ZZR6	tr|A0A8V0ZZR6|A0A8V0ZZR6_CHICK	EEF1B2	Elongation factor 1-beta	tr|A0A8V0ZZR6|A0A8V0ZZR6_CHICK Elongation factor 1-beta OS=Gallus gallus GN=EEF1B2 PE=1 SV=1	1	0 of 3	0.9958	0.9989	0	0	0	1	0	0	0	0	0	0	0	0	1.92023	3.01991	1.09968	0.0791846	0.0142961	0.278898	0.23773	0.115145	0.458934	FALSE	FALSE	FALSE	NA	NA	NA	18.8857	NA	NA	20.8059	NA	NA	17.786	NA	NA	NA	NA	NA
853	A0A8V0ZZV1	tr|A0A8V0ZZV1|A0A8V0ZZV1_CHICK	PSMD11	Proteasome 26S subunit, non-ATPase 11	tr|A0A8V0ZZV1|A0A8V0ZZV1_CHICK Proteasome 26S subunit, non-ATPase 11 OS=Gallus gallus GN=PSMD11 PE=1 SV=1	1	0 of 8	0.7961	0.9959	1	0	0	0	0	0	1	1	0	0	0	0	1.37528	1.33197	-0.043317	0.0695692	0.212243	0.967602	0.225219	0.461069	0.987697	TRUE	TRUE	TRUE	19.0987	NA	17.4591	18.2303	18.5827	18.3939	21.0565	20.5189	NA	NA	18.306	NA	80.9626	55.5003	NA
854	A0A8V0ZZY8	tr|A0A8V0ZZY8|A0A8V0ZZY8_CHICK	YTHDF1	YTH domain-containing family protein	tr|A0A8V0ZZY8|A0A8V0ZZY8_CHICK YTH domain-containing family protein OS=Gallus gallus GN=YTHDF1 PE=1 SV=1	3	3 of 12	1	0.999	0	0	0	0	1	0	2	0	1	4	2	4	0.71658	-0.990313	-1.70689	0.127646	0.0411122	0.00146884	0.29263	0.196818	0.0146111	TRUE	TRUE	TRUE	19.9341	19.7739	19.9803	20.4006	20.9295	19.7601	22.0114	20.2542	21.627	22.1247	21.647	21.5177	71.6245	19.6125	20.1392
855	A0A8V1A0A0	tr|A0A8V1A0A0|A0A8V1A0A0_CHICK	ESYT1	Extended synaptotagmin 1	tr|A0A8V1A0A0|A0A8V1A0A0_CHICK Extended synaptotagmin 1 OS=Gallus gallus GN=ESYT1 PE=3 SV=1	12	0 of 12	1	0.999	6	5	6	5	9	5	8	10	14	13	14	11	0.777241	-1.37202	-2.14926	0.0607085	0.00258256	4.0432483914661e-05	0.212559	0.0451626	0.00213969	TRUE	TRUE	TRUE	20.8486	20.2451	19.9137	21.081	21.4463	20.7665	21.2624	21.7221	22.8427	22.8606	22.7819	22.2001	26.346	35.8344	19.5383
856	A0A8V1A0B4	tr|A0A8V1A0B4|A0A8V1A0B4_CHICK	TJP1	Tight junction protein 1	tr|A0A8V1A0B4|A0A8V1A0B4_CHICK Tight junction protein 1 OS=Gallus gallus GN=TJP1 PE=1 SV=1	1	0 of 7	1	0.9987	0	0	0	0	0	0	0	0	1	1	1	1	Inf	-1.70964	-Inf	NA	0.00184995	NA	0	0.0364519	0	TRUE	TRUE	TRUE	NA	NA	NA	NA	21.106	NA	21.9623	21.0268	23.2542	23.2824	23.0304	22.7316	38.65	NA	16.8119
857	A0A8V1A0E1	tr|A0A8V1A0E1|A0A8V1A0E1_CHICK	SEPTIN2	Septin	tr|A0A8V1A0E1|A0A8V1A0E1_CHICK Septin OS=Gallus gallus GN=SEPTIN2 PE=1 SV=1	7	7 of 12	1	0.999	4	1	1	1	3	2	7	5	2	3	5	4	1.68263	0.00436278	-1.67827	0.018108	0.994643	0.0183619	0.147171	0.997932	0.0720582	TRUE	TRUE	TRUE	19.0902	18.8076	18.2796	19.3691	19.0534	19.2339	22.5316	21.4582	19.9835	20.8425	21.0638	20.3697	102.745	30.2453	32.0646
858	A0A8V1A0G5	tr|A0A8V1A0G5|A0A8V1A0G5_CHICK	PTBP2	Polypyrimidine tract binding protein 2	tr|A0A8V1A0G5|A0A8V1A0G5_CHICK Polypyrimidine tract binding protein 2 OS=Gallus gallus GN=PTBP2 PE=1 SV=1	1	0 of 3	0.9997	0.999	0	0	0	0	0	0	0	0	1	0	0	0	-0.0808851	-1.17803	-1.09715	0.933686	0.248902	0.279917	0.960233	0.508342	0.459466	FALSE	FALSE	FALSE	NA	NA	NA	18.6128	NA	18.5319	NA	NA	19.71	NA	NA	NA	NA	NA	NA
859	A0A8V1A0L6	tr|A0A8V1A0L6|A0A8V1A0L6_CHICK	HMGA1	High mobility group AT-hook 1	tr|A0A8V1A0L6|A0A8V1A0L6_CHICK High mobility group AT-hook 1 OS=Gallus gallus GN=HMGA1 PE=1 SV=1	3	9 of 12	1	0.999	1	0	0	0	0	1	2	1	1	0	0	1	1.14572	0.461042	-0.684674	0.0525641	0.412124	0.229002	0.199035	0.657766	0.399366	TRUE	TRUE	TRUE	19.1097	18.8918	19.9718	18.908	19.0326	19.3612	21.8372	21.233	19.9173	19.896	19.746	20.0606	82.8351	40.3284	8.90646
860	A0A8V1A118	tr|A0A8V1A118|A0A8V1A118_CHICK	PCBP2	Poly(rC) binding protein 2	tr|A0A8V1A118|A0A8V1A118_CHICK Poly(rC) binding protein 2 OS=Gallus gallus GN=PCBP2 PE=1 SV=1	1	0 of 6	1	0.9988	0	0	0	0	0	0	0	1	2	0	0	1	4.17582	1.09608	-3.07974	0.000907884	0.133964	0.00459602	0.0611914	0.363993	0.0309753	FALSE	TRUE	TRUE	NA	NA	18.5663	NA	NA	NA	23.2283	22.2559	NA	22.2562	20.5241	22.1578	45.9371	NA	51.8017
861	A0A8V1A138	tr|A0A8V1A138|A0A8V1A138_CHICK	PCBP2	Poly(rC) binding protein 2	tr|A0A8V1A138|A0A8V1A138_CHICK Poly(rC) binding protein 2 OS=Gallus gallus GN=PCBP2 PE=1 SV=1	23	0 of 12	1	0.999	18	19	24	22	22	25	41	32	26	27	25	29	0.830834	0.110926	-0.719908	0.0813128	0.807084	0.126548	0.238466	0.910572	0.267876	TRUE	TRUE	TRUE	23.4941	23.3759	23.7056	24.2612	23.778	23.7422	25.7557	24.8842	24.4626	24.5434	24.3421	24.3683	69.1249	29.4267	6.43906
862	A0A8V1A183	tr|A0A8V1A183|A0A8V1A183_CHICK	PSMA1	Proteasome subunit alpha type	tr|A0A8V1A183|A0A8V1A183_CHICK Proteasome subunit alpha type OS=Gallus gallus GN=PSMA1 PE=1 SV=1	5	2 of 12	1	0.999	2	2	0	3	3	1	1	2	1	0	2	1	0.275	0.742793	0.467793	0.522143	0.0960797	0.282017	0.649907	0.303421	0.459788	TRUE	TRUE	TRUE	20.6314	19.9764	19.7957	20.8722	20.5733	19.9894	21.003	20.81	20.5426	19.0787	20.1204	19.6629	27.7465	35.0356	41.3114
863	A0A8V1A1E1	tr|A0A8V1A1E1|A0A8V1A1E1_CHICK	AAAS	Aladin WD repeat nucleoporin	tr|A0A8V1A1E1|A0A8V1A1E1_CHICK Aladin WD repeat nucleoporin OS=Gallus gallus GN=AAAS PE=1 SV=1	1	0 of 9	0.9971	0.998	0	0	0	0	0	0	3	2	0	0	0	0	1.04371	0.538062	-0.505653	0.200274	0.499043	0.524817	0.360921	0.724234	0.682056	TRUE	TRUE	TRUE	18.6444	NA	18.243	18.6928	17.9626	NA	21.7846	18.9642	18.4265	19.5972	NA	19.0735	128.011	16.2322	39.0212
864	A0A8V1A1H3	tr|A0A8V1A1H3|A0A8V1A1H3_CHICK	SRSF11	Serine and arginine rich splicing factor 11	tr|A0A8V1A1H3|A0A8V1A1H3_CHICK Serine and arginine rich splicing factor 11 OS=Gallus gallus GN=SRSF11 PE=1 SV=1	5	2 of 12	1	0.999	3	2	1	1	2	2	6	1	0	3	4	2	0.913002	1.26186	0.348863	0.0676705	0.0154583	0.464995	0.221946	0.116898	0.631562	TRUE	TRUE	TRUE	20.1952	19.7952	19.9922	20.1506	20.2553	20.3229	22.5022	20.7047	19.3821	20.1493	19.3732	19.8331	88.8038	12.1886	26.7971
865	A0A8V1A1I6	tr|A0A8V1A1I6|A0A8V1A1I6_CHICK	GSK3A	[tau protein] kinase	tr|A0A8V1A1I6|A0A8V1A1I6_CHICK [tau protein] kinase OS=Gallus gallus GN=GSK3A PE=1 SV=1	7	4 of 12	1	0.999	3	0	0	1	2	2	4	2	2	4	1	4	0.169017	-0.76978	-0.938797	0.670382	0.0656981	0.0283478	0.781257	0.258939	0.0942317	TRUE	TRUE	TRUE	20.9663	19.9793	20.6777	20.43	20.5667	20.0753	20.8477	21.2395	21.7214	21.8717	21.2341	20.9812	32.9022	27.7535	27.9665
866	A0A8V1A1N9	tr|A0A8V1A1N9|A0A8V1A1N9_CHICK	SEC61A1	SEC61 translocon subunit alpha 1	tr|A0A8V1A1N9|A0A8V1A1N9_CHICK SEC61 translocon subunit alpha 1 OS=Gallus gallus GN=SEC61A1 PE=1 SV=1	5	6 of 11	1	0.999	0	0	0	0	1	0	3	2	5	3	1	1	1.76074	-0.570096	-2.33083	0.0229473	0.389999	0.00433728	0.15863	0.64115	0.030361	TRUE	TRUE	TRUE	16.9012	16.8431	17.3351	NA	17.3121	17.5283	20.4271	19.8814	20.4326	18.9102	18.8464	19.24	89.728	19.4688	59.8334
867	A0A8V1A2D8	tr|A0A8V1A2D8|A0A8V1A2D8_CHICK	RBM33	RNA binding motif protein 33	tr|A0A8V1A2D8|A0A8V1A2D8_CHICK RNA binding motif protein 33 OS=Gallus gallus GN=RBM33 PE=1 SV=1	4	5 of 10	1	0.999	1	0	0	0	0	1	2	0	0	1	3	4	0.357591	-0.597222	-0.954813	0.499353	0.177812	0.0851355	0.631098	0.420913	0.204545	TRUE	TRUE	TRUE	20.5903	NA	19.3017	NA	20.1338	19.9733	21.0584	20.0489	20.5782	20.963	21.2821	20.7801	40.3832	59.2712	21.1716
868	A0A8V1A2G4	tr|A0A8V1A2G4|A0A8V1A2G4_CHICK	KMT2C	[histone H3]-lysine(4) N-methyltransferase	tr|A0A8V1A2G4|A0A8V1A2G4_CHICK [histone H3]-lysine(4) N-methyltransferase OS=Gallus gallus GN=KMT2C PE=4 SV=1	3	3 of 9	1	0.999	1	0	0	0	1	1	1	0	0	1	2	1	-0.11198	-0.782288	-0.670308	0.861146	0.159975	0.280501	0.91018	0.395416	0.459582	TRUE	TRUE	TRUE	NA	17.6148	NA	19.8112	NA	18.7924	18.8922	18.1185	19.0548	19.8079	19.4083	19.2623	26.5538	90.7625	22.9387
869	A0A8V1A2K3	tr|A0A8V1A2K3|A0A8V1A2K3_CHICK	CREB1	cAMP responsive element binding protein 1	tr|A0A8V1A2K3|A0A8V1A2K3_CHICK cAMP responsive element binding protein 1 OS=Gallus gallus GN=CREB1 PE=1 SV=1	2	1 of 12	0.9999	0.999	1	1	0	2	1	2	2	1	1	2	1	2	0.433274	-0.0594858	-0.49276	0.396383	0.906261	0.336364	0.547745	0.96562	0.521699	TRUE	TRUE	TRUE	22.646	21.294	21.4389	22.1858	21.5954	21.2284	23.0059	23.4681	22.2562	22.6287	22.4531	22.1977	68.0652	44.4786	13.8375
870	A0A8V1A2K5	tr|A0A8V1A2K5|A0A8V1A2K5_CHICK	FASTK	Fas activated serine/threonine kinase	tr|A0A8V1A2K5|A0A8V1A2K5_CHICK Fas activated serine/threonine kinase OS=Gallus gallus GN=FASTK PE=4 SV=1	12	1 of 12	1	0.999	4	6	6	8	5	5	8	4	2	5	5	4	0.134642	0.664331	0.529689	0.717176	0.0875167	0.166127	0.812398	0.290953	0.322739	TRUE	TRUE	TRUE	21.2935	21.0601	21.1381	21.9421	21.5087	21.4879	21.9786	20.9972	20.6464	21.1546	20.9095	20.6045	27.5646	30.7345	18.1988
871	A0A8V1A2M6	tr|A0A8V1A2M6|A0A8V1A2M6_CHICK	SSBP4	Single stranded DNA binding protein 4	tr|A0A8V1A2M6|A0A8V1A2M6_CHICK Single stranded DNA binding protein 4 OS=Gallus gallus GN=SSBP4 PE=4 SV=1	1	0 of 5	1	0.999	0	1	0	0	1	1	0	0	0	0	0	0	1.0689	0.471255	-0.597643	0.344967	0.670833	0.5122	0.510657	0.833923	0.670932	FALSE	FALSE	FALSE	20.4849	17.8672	NA	NA	20.245	NA	NA	NA	NA	19.2986	20.2489	NA	NA	101.795	44.9626
872	A0A8V1A2R1	tr|A0A8V1A2R1|A0A8V1A2R1_CHICK	BCL7A	BAF chromatin remodeling complex subunit BCL7A	tr|A0A8V1A2R1|A0A8V1A2R1_CHICK BAF chromatin remodeling complex subunit BCL7A OS=Gallus gallus GN=BCL7A PE=1 SV=1	2	3 of 12	1	0.999	1	1	0	1	1	2	0	2	0	2	1	0	0.310009	0.646442	0.336433	0.424872	0.106939	0.38732	0.569311	0.322431	0.566841	TRUE	TRUE	TRUE	22.7257	21.8911	22.1251	22.4163	22.3478	21.944	22.8933	23.2132	21.7838	22.1921	22.0711	21.7655	37.7305	25.2528	14.7781
873	A0A8V1A2V3	tr|A0A8V1A2V3|A0A8V1A2V3_CHICK	SMARCC2	SWI/SNF related, matrix associated, actin dependent regulator of chromatin subfamily c member 2	tr|A0A8V1A2V3|A0A8V1A2V3_CHICK SWI/SNF related, matrix associated, actin dependent regulator of chromatin subfamily c member 2 OS=Gallus gallus GN=SMARCC2 PE=4 SV=1	17	0 of 12	1	0.999	9	6	4	4	10	6	9	10	6	11	9	7	0.521014	0.0953569	-0.425657	0.23827	0.82546	0.331816	0.407004	0.922869	0.517672	TRUE	TRUE	TRUE	21.996	20.7314	20.9888	21.613	21.819	20.8249	22.2775	22.4917	21.7433	21.9084	21.7921	21.5879	42.7749	39.7085	9.11616
874	A0A8V1A2W3	tr|A0A8V1A2W3|A0A8V1A2W3_CHICK	PRMT1	Protein arginine methyltransferase 8	tr|A0A8V1A2W3|A0A8V1A2W3_CHICK Protein arginine methyltransferase 8 OS=Gallus gallus GN=PRMT1 PE=4 SV=1	1	0 of 10	0.8955	0.9981	1	0	0	0	2	0	1	1	1	0	1	1	0.580377	1.29289	0.712514	0.339781	0.0448469	0.275431	0.505654	0.206923	0.454926	TRUE	TRUE	TRUE	22.9006	NA	22.0258	22.5461	22.7075	21.5825	23.9446	24.0501	22.4384	NA	21.684	21.2125	64.1398	29.3103	43.7495
875	A0A8V1A2Z5	tr|A0A8V1A2Z5|A0A8V1A2Z5_CHICK	LOC101749138	C2H2-type domain-containing protein	tr|A0A8V1A2Z5|A0A8V1A2Z5_CHICK C2H2-type domain-containing protein OS=Gallus gallus GN=LOC101749138 PE=4 SV=1	3	1 of 12	1	0.9988	1	0	1	0	1	0	1	1	1	1	0	1	0.647458	0.404102	-0.243355	0.192306	0.408155	0.615971	0.354507	0.657612	0.755965	TRUE	TRUE	TRUE	20.4723	18.5235	19.5591	19.0294	19.8368	19.0375	20.5823	20.7176	19.7926	19.9686	19.2644	19.5321	46.4281	60.566	20.8328
876	A0A8V1A305	tr|A0A8V1A305|A0A8V1A305_CHICK	TRIM33	RING-type E3 ubiquitin transferase	tr|A0A8V1A305|A0A8V1A305_CHICK RING-type E3 ubiquitin transferase OS=Gallus gallus GN=TRIM33 PE=1 SV=1	6	2 of 12	1	0.999	3	1	1	3	2	2	3	7	4	4	5	3	0.697006	-0.275274	-0.97228	0.125682	0.532531	0.0385241	0.289218	0.746504	0.11798	TRUE	TRUE	TRUE	20.4027	19.1324	19.3509	19.6759	20.2727	19.3042	20.7704	21.0026	20.8502	20.7699	20.619	20.2118	43.8832	41.8737	18.3064
877	A0A8V1A328	tr|A0A8V1A328|A0A8V1A328_CHICK	UBTF	Upstream binding transcription factor	tr|A0A8V1A328|A0A8V1A328_CHICK Upstream binding transcription factor OS=Gallus gallus GN=UBTF PE=1 SV=1	1	0 of 6	1	0.999	0	0	0	0	0	1	1	0	0	1	1	1	1.0215	0.834527	-0.186974	0.10702	0.178733	0.752767	0.265051	0.42134	0.856329	FALSE	FALSE	FALSE	20.6647	NA	20.3937	NA	NA	NA	21.7535	21.3479	20.4714	NA	NA	20.961	19.7514	13.2417	23.7687
878	A0A8V1A394	tr|A0A8V1A394|A0A8V1A394_CHICK	LEMD2	LEM domain nuclear envelope protein 2	tr|A0A8V1A394|A0A8V1A394_CHICK LEM domain nuclear envelope protein 2 OS=Gallus gallus GN=LEMD2 PE=1 SV=1	3	4 of 11	1	0.999	0	0	0	0	0	0	0	1	1	1	3	2	1.3618	-1.0479	-2.40969	0.0313785	0.0672569	0.000763152	0.172646	0.261696	0.0101985	TRUE	TRUE	TRUE	NA	17.8422	17.6908	18.5527	18.1018	18.5975	20.9083	19.9539	20.6421	20.4368	20.4287	20.2455	84.3654	33.8712	11.293
879	A0A8V1A3B4	tr|A0A8V1A3B4|A0A8V1A3B4_CHICK	UQCRC1	Ubiquinol-cytochrome c reductase core protein 1	tr|A0A8V1A3B4|A0A8V1A3B4_CHICK Ubiquinol-cytochrome c reductase core protein 1 OS=Gallus gallus GN=UQCRC1 PE=1 SV=1	2	7 of 10	0.9999	0.9958	0	0	0	0	0	0	2	0	0	1	0	0	1.98865	-0.735783	-2.72443	0.0647642	0.379343	0.0157233	0.219352	0.631787	0.067192	TRUE	TRUE	TRUE	17.4584	NA	16.7594	NA	16.6379	18.0065	21.7442	20.0016	19.8471	20.1115	19.5807	19.794	127.92	33.6054	15.3076
880	A0A8V1A3D8	tr|A0A8V1A3D8|A0A8V1A3D8_CHICK	COPG1	Coatomer subunit gamma	tr|A0A8V1A3D8|A0A8V1A3D8_CHICK Coatomer subunit gamma OS=Gallus gallus GN=COPG1 PE=1 SV=1	7	6 of 11	1	0.9989	1	0	0	0	0	0	8	1	0	0	3	2	0.959397	-0.547989	-1.50739	0.201743	0.423089	0.0532033	0.362453	0.667124	0.147725	TRUE	TRUE	TRUE	17.4682	NA	16.6068	17.0781	16.5008	16.4961	20.1108	18.9341	18.6106	18.4403	18.7373	18.4456	108.033	29.1637	10.0542
881	A0A8V1A3F3	tr|A0A8V1A3F3|A0A8V1A3F3_CHICK	MAP4	Microtubule-associated protein	tr|A0A8V1A3F3|A0A8V1A3F3_CHICK Microtubule-associated protein OS=Gallus gallus GN=MAP4 PE=1 SV=1	2	5 of 7	1	0.9989	0	0	0	0	0	0	2	0	1	0	0	1	1.38206	0.383902	-0.998153	0.213464	0.61435	0.360812	0.378669	0.805507	0.544926	TRUE	TRUE	TRUE	NA	NA	NA	17.9841	NA	18.07	21.2318	18.7966	18.8114	NA	18.5707	19.5647	114.083	NA	37.9568
882	A0A8V1A3P1	tr|A0A8V1A3P1|A0A8V1A3P1_CHICK	NA	Cellular retinoic acid binding protein 2	tr|A0A8V1A3P1|A0A8V1A3P1_CHICK Cellular retinoic acid binding protein 2 OS=Gallus gallus GN=NA PE=3 SV=1	3	0 of 12	1	0.999	4	2	2	3	5	2	4	4	2	0	1	0	1.23757	1.90321	0.665641	0.00790273	0.000255759	0.122519	0.128807	0.00917453	0.261961	TRUE	TRUE	TRUE	22.017	20.7354	21.0961	21.5208	22.5513	21.707	23.1841	22.8773	20.63	20.877	20.7639	20.4359	38.5909	38.7203	12.897
883	A0A8V1A3P7	tr|A0A8V1A3P7|A0A8V1A3P7_CHICK	CCDC12	Coiled-coil domain containing 12	tr|A0A8V1A3P7|A0A8V1A3P7_CHICK Coiled-coil domain containing 12 OS=Gallus gallus GN=CCDC12 PE=1 SV=1	1	0 of 7	0.9873	0.9955	0	0	1	0	0	0	0	0	0	0	0	0	0.227464	0.76838	0.540917	0.705434	0.373851	0.489659	0.805569	0.629839	0.649117	TRUE	FALSE	TRUE	19.3537	19.5949	20.2961	21.1553	NA	NA	20.3374	20.3175	NA	NA	NA	19.559	0.975498	59.6383	NA
884	A0A8V1A3S0	tr|A0A8V1A3S0|A0A8V1A3S0_CHICK	HDGF	Heparin binding growth factor	tr|A0A8V1A3S0|A0A8V1A3S0_CHICK Heparin binding growth factor OS=Gallus gallus GN=HDGF PE=1 SV=1	3	4 of 9	1	0.999	0	0	0	0	0	0	3	2	0	0	0	0	1.6517	1.66883	0.0171357	0.0750722	0.238375	0.990071	0.232638	0.495523	0.993827	TRUE	TRUE	TRUE	19.2453	17.4097	18.0069	17.7562	18.9788	17.0697	21.8828	21.0937	NA	NA	18.0874	NA	101.509	63.7941	NA
885	A0A8V1A3V8	tr|A0A8V1A3V8|A0A8V1A3V8_CHICK	SIN3B	SIN3 transcription regulator family member B	tr|A0A8V1A3V8|A0A8V1A3V8_CHICK SIN3 transcription regulator family member B OS=Gallus gallus GN=SIN3B PE=1 SV=1	1	0 of 5	0.9977	0.999	2	0	0	0	0	0	0	0	1	0	0	0	2.06134	1.21629	-0.845047	0.0258917	0.151046	0.214686	0.165136	0.385269	0.38244	FALSE	FALSE	FALSE	17.9904	19.0079	NA	NA	NA	NA	20.5605	NA	19.4119	NA	19.2765	NA	NA	47.8977	6.63571
886	A0A8V1A3Y3	tr|A0A8V1A3Y3|A0A8V1A3Y3_CHICK	RPS27	40S ribosomal protein S27	tr|A0A8V1A3Y3|A0A8V1A3Y3_CHICK 40S ribosomal protein S27 OS=Gallus gallus GN=RPS27 PE=3 SV=1	4	0 of 12	1	0.999	1	1	1	0	2	1	3	2	5	3	3	2	1.18707	-0.558977	-1.74605	0.0297102	0.277957	0.00288562	0.172003	0.539528	0.0231374	TRUE	TRUE	TRUE	22.0133	20.8154	20.9704	21.551	22.3243	21.0393	23.6124	23.1224	23.3525	23.0815	23.1112	22.789	63.1853	39.0789	15.7768
887	A0A8V1A442	tr|A0A8V1A442|A0A8V1A442_CHICK	GPX1	Glutathione peroxidase 1	tr|A0A8V1A442|A0A8V1A442_CHICK Glutathione peroxidase 1 OS=Gallus gallus GN=GPX1 PE=1 SV=1	3	5 of 9	1	0.9987	1	1	0	0	1	0	0	0	0	0	0	0	0.353906	0.669809	0.315903	0.482544	0.402533	0.689859	0.618472	0.654058	0.81855	TRUE	TRUE	TRUE	18.7873	18.1591	16.6837	17.3382	18.0288	18.0488	17.6076	18.6987	NA	NA	17.4262	NA	32.8259	60.472	NA
888	A0A8V1A446	tr|A0A8V1A446|A0A8V1A446_CHICK	COL1A1	Collagen type I alpha 1 chain	tr|A0A8V1A446|A0A8V1A446_CHICK Collagen type I alpha 1 chain OS=Gallus gallus GN=COL1A1 PE=4 SV=1	6	2 of 12	1	0.999	3	4	1	2	4	3	7	1	4	5	5	4	0.605113	-1.21036	-1.81548	0.227573	0.0231399	0.00167593	0.395541	0.144828	0.0160671	TRUE	TRUE	TRUE	20.4686	21.1532	20.2565	20.9759	21.1643	20.4595	22.9205	20.7302	22.8553	22.4319	22.5158	22.313	91.189	28.5655	16.9217
889	A0A8V1A487	tr|A0A8V1A487|A0A8V1A487_CHICK	FIGN	Fidgetin, microtubule severing factor	tr|A0A8V1A487|A0A8V1A487_CHICK Fidgetin, microtubule severing factor OS=Gallus gallus GN=FIGN PE=3 SV=1	3	3 of 12	1	0.9968	1	0	0	0	0	0	0	0	1	2	2	1	1.0539	-1.30819	-2.36209	0.0909788	0.0401828	0.000955714	0.247306	0.196559	0.0117075	TRUE	TRUE	TRUE	19.4996	17.78	18.016	19.3051	19.8572	17.7866	20.1984	20.9742	20.8541	20.9362	21.2456	21.0132	68.1939	55.9362	12.0668
890	A0A8V1A499	tr|A0A8V1A499|A0A8V1A499_CHICK	ATXN2	Ataxin 2	tr|A0A8V1A499|A0A8V1A499_CHICK Ataxin 2 OS=Gallus gallus GN=ATXN2 PE=1 SV=1	18	0 of 12	1	0.999	6	4	4	5	4	3	12	6	12	18	10	19	0.956081	-0.899881	-1.85596	0.0502674	0.0636556	0.000810746	0.19536	0.256372	0.0104138	TRUE	TRUE	TRUE	20.1352	19.749	19.8942	19.9347	20.7192	19.8361	22.3332	20.6489	21.648	22.0352	21.6882	21.7656	81.6115	11.1919	12.6307
891	A0A8V1A4D4	tr|A0A8V1A4D4|A0A8V1A4D4_CHICK	MED16	Mediator of RNA polymerase II transcription subunit 16	tr|A0A8V1A4D4|A0A8V1A4D4_CHICK Mediator of RNA polymerase II transcription subunit 16 OS=Gallus gallus GN=MED16 PE=1 SV=1	2	3 of 11	1	0.999	2	1	0	0	0	0	1	1	1	1	1	1	0.6321	0.24849	-0.383611	0.326298	0.717076	0.577044	0.490904	0.860499	0.725005	TRUE	TRUE	TRUE	19.7621	18.4353	17.9149	19.8045	18.7726	18.3045	20.3385	21.0297	18.5789	19.6634	19.8462	NA	80.0018	58.2212	40.357
892	A0A8V1A4I4	tr|A0A8V1A4I4|A0A8V1A4I4_CHICK	NUP93	Nuclear pore complex protein Nup93	tr|A0A8V1A4I4|A0A8V1A4I4_CHICK Nuclear pore complex protein Nup93 OS=Gallus gallus GN=NUP93 PE=1 SV=1	22	1 of 12	1	0.999	7	5	6	6	3	10	24	8	14	12	12	13	1.09184	-0.33675	-1.42859	0.053926	0.530408	0.0150481	0.200807	0.744274	0.065061	TRUE	TRUE	TRUE	20.2948	19.4678	19.9799	20.7275	20.108	20.4975	22.9169	21.315	21.6319	21.9325	21.2883	21.3317	96.0053	35.7507	21.4626
893	A0A8V1A4Q9	tr|A0A8V1A4Q9|A0A8V1A4Q9_CHICK	CAPRIN1	Cell cycle associated protein 1	tr|A0A8V1A4Q9|A0A8V1A4Q9_CHICK Cell cycle associated protein 1 OS=Gallus gallus GN=CAPRIN1 PE=1 SV=1	10	3 of 12	1	0.999	2	0	3	2	2	5	10	8	2	8	7	8	1.32582	0.371314	-0.954507	0.0160449	0.462267	0.0706066	0.143235	0.698393	0.180333	TRUE	TRUE	TRUE	21.3728	20.7254	20.743	21.7507	21.6223	21.6017	23.7683	22.9029	21.4818	22.4803	22.0744	22.3733	73.5172	35.4287	27.9216
894	A0A8V1A4Y0	tr|A0A8V1A4Y0|A0A8V1A4Y0_CHICK	NAT10	RNA cytidine acetyltransferase	tr|A0A8V1A4Y0|A0A8V1A4Y0_CHICK RNA cytidine acetyltransferase OS=Gallus gallus GN=NAT10 PE=1 SV=1	1	0 of 5	0.9982	0.9987	1	0	0	0	0	0	0	0	1	0	0	0	-1.1783	-1.48895	-0.310652	0.197549	0.0595064	0.664092	0.359265	0.247031	0.799381	FALSE	TRUE	TRUE	17.4266	NA	NA	NA	16.2483	NA	NA	NA	18.0438	17.5877	NA	17.5804	NA	NA	19.2585
895	A0A8V1A545	tr|A0A8V1A545|A0A8V1A545_CHICK	FAM120C	Family with sequence similarity 120A	tr|A0A8V1A545|A0A8V1A545_CHICK Family with sequence similarity 120A OS=Gallus gallus GN=FAM120C PE=1 SV=1	2	3 of 12	1	0.9971	0	0	0	0	0	0	0	0	1	1	1	0	0.676909	-0.765115	-1.44202	0.149182	0.106023	0.00522346	0.306552	0.321748	0.0328902	TRUE	TRUE	TRUE	19.3899	19.9055	18.4587	20.7718	20.5587	20.6871	20.0088	19.9789	21.0936	21.3072	20.9204	20.9726	25.2306	64.1014	12.2775
896	A0A8V1A577	tr|A0A8V1A577|A0A8V1A577_CHICK	PSMA5	Proteasome subunit alpha type	tr|A0A8V1A577|A0A8V1A577_CHICK Proteasome subunit alpha type OS=Gallus gallus GN=PSMA5 PE=1 SV=1	3	2 of 12	1	0.999	1	0	1	1	2	1	3	3	1	1	1	1	0.340897	0.6216	0.280703	0.48809	0.21392	0.567107	0.623054	0.463701	0.713875	TRUE	TRUE	TRUE	20.8478	20.3306	20.1428	19.7576	20.6106	19.4668	21.5554	20.8096	20.2339	20.4793	20.2843	18.9586	53.7174	32.2006	37.4111
897	A0A8V1A5A0	tr|A0A8V1A5A0|A0A8V1A5A0_CHICK	EXOSC6	Exosome component 6	tr|A0A8V1A5A0|A0A8V1A5A0_CHICK Exosome component 6 OS=Gallus gallus GN=EXOSC6 PE=4 SV=1	1	0 of 11	0.9971	0.9989	1	1	0	1	1	0	1	1	0	1	1	0	0.423291	0.230557	-0.192733	0.491617	0.727173	0.770414	0.624599	0.863595	0.868932	TRUE	TRUE	TRUE	17.8444	16.5036	17.5441	17.9898	17.5602	15.9647	19.0953	18.9548	17.7323	17.5312	17.7261	NA	72.709	37.8492	7.73957
898	A0A8V1A5L5	tr|A0A8V1A5L5|A0A8V1A5L5_CHICK	PSMC5	Proteasome 26S subunit, ATPase 5	tr|A0A8V1A5L5|A0A8V1A5L5_CHICK Proteasome 26S subunit, ATPase 5 OS=Gallus gallus GN=PSMC5 PE=1 SV=1	2	3 of 11	1	0.999	0	0	0	0	0	0	2	0	0	0	0	0	1.13895	1.17398	0.0350372	0.0891911	0.0612071	0.956176	0.246372	0.25111	0.982774	TRUE	TRUE	TRUE	19.7333	18.3581	NA	19.4266	19.2815	19.0347	21.6835	21.2466	18.5935	19.4417	19.537	18.9783	79.6007	42.9945	28.5813
899	A0A8V1A5P7	tr|A0A8V1A5P7|A0A8V1A5P7_CHICK	SMARCD2	SWI/SNF related, matrix associated, actin dependent regulator of chromatin, subfamily d, member 2	tr|A0A8V1A5P7|A0A8V1A5P7_CHICK SWI/SNF related, matrix associated, actin dependent regulator of chromatin, subfamily d, member 2 OS=Gallus gallus GN=SMARCD2 PE=1 SV=1	12	0 of 12	1	0.999	10	5	8	5	9	3	1	9	10	5	6	6	-0.0151881	-0.193689	-0.178501	0.97169	0.651906	0.677451	0.985592	0.821552	0.807449	TRUE	TRUE	TRUE	22.8075	21.5252	21.9827	22.2361	22.3339	21.1932	22.0322	22.9313	22.4635	22.4277	22.4011	21.9731	46.758	37.6831	14.7117
900	A0A8V1A5R8	tr|A0A8V1A5R8|A0A8V1A5R8_CHICK	NASP	Nuclear autoantigenic sperm protein	tr|A0A8V1A5R8|A0A8V1A5R8_CHICK Nuclear autoantigenic sperm protein OS=Gallus gallus GN=NASP PE=1 SV=1	2	4 of 5	1	0.9989	0	0	0	0	0	0	3	0	0	0	0	0	1.56753	-0.00322313	-1.57075	0.106228	0.997139	0.176156	0.264688	0.998567	0.332897	TRUE	TRUE	FALSE	NA	17.1144	NA	NA	17.6056	NA	19.6469	18.7935	NA	NA	NA	18.6852	63.5519	NA	NA
901	A0A8V1A5V3	tr|A0A8V1A5V3|A0A8V1A5V3_CHICK	UBAP2L	Ubiquitin associated protein 2 like	tr|A0A8V1A5V3|A0A8V1A5V3_CHICK Ubiquitin associated protein 2 like OS=Gallus gallus GN=UBAP2L PE=1 SV=1	7	3 of 12	1	0.999	2	2	3	3	2	2	10	4	6	4	4	3	1.10325	-0.218259	-1.32151	0.0390643	0.662742	0.0160064	0.180963	0.829317	0.0676566	TRUE	TRUE	TRUE	19.2063	19.02	19.3529	19.6086	20.1266	19.0828	21.917	20.4744	20.1414	20.9397	20.668	20.7248	84.3709	17.4475	21.7043
902	A0A8V1A601	tr|A0A8V1A601|A0A8V1A601_CHICK	SRSF6	Serine and arginine rich splicing factor 6	tr|A0A8V1A601|A0A8V1A601_CHICK Serine and arginine rich splicing factor 6 OS=Gallus gallus GN=SRSF6 PE=1 SV=1	17	0 of 12	1	0.999	16	14	13	16	16	14	18	14	13	15	14	14	0.103766	0.658748	0.554982	0.791813	0.107601	0.170277	0.863563	0.323628	0.326487	TRUE	TRUE	TRUE	23.8429	23.3651	23.665	23.8744	23.3585	23.3488	24.8123	23.643	23.2342	23.1406	22.9138	23.2389	56.5283	15.3603	10.1231
903	A0A8V1A624	tr|A0A8V1A624|A0A8V1A624_CHICK	ATP5B	ATP synthase subunit beta	tr|A0A8V1A624|A0A8V1A624_CHICK ATP synthase subunit beta OS=Gallus gallus GN=ATP5B PE=1 SV=1	20	2 of 12	1	0.999	13	6	6	6	10	7	26	18	21	16	21	14	1.78338	-0.517257	-2.30063	0.0126047	0.427583	0.00227262	0.138501	0.670616	0.0199117	TRUE	TRUE	TRUE	20.8609	19.8156	19.5618	20.3892	21.0055	20.0571	23.7686	22.9298	22.6734	22.5256	22.463	22.168	95.6819	40.9249	14.1704
904	A0A8V1A632	tr|A0A8V1A632|A0A8V1A632_CHICK	ARPC3	Actin-related protein 2/3 complex subunit 3	tr|A0A8V1A632|A0A8V1A632_CHICK Actin-related protein 2/3 complex subunit 3 OS=Gallus gallus GN=ARPC3 PE=1 SV=1	1	0 of 4	0.7293	0.994	0	0	0	0	0	0	1	0	0	0	0	0	1.89543	1.39716	-0.498266	0.037557	0.104183	0.587427	0.179397	0.318976	0.733868	FALSE	FALSE	FALSE	NA	NA	NA	18.3701	NA	NA	20.3724	20.1586	NA	NA	18.8683	NA	10.4593	NA	NA
905	A0A8V1A640	tr|A0A8V1A640|A0A8V1A640_CHICK	PPP1CC	Serine/threonine-protein phosphatase	tr|A0A8V1A640|A0A8V1A640_CHICK Serine/threonine-protein phosphatase OS=Gallus gallus GN=PPP1CC PE=1 SV=1	1	0 of 9	1	0.999	0	0	0	0	1	0	0	0	1	1	1	1	0.969562	0.0963745	-0.873188	0.108105	0.840837	0.125388	0.265921	0.934268	0.265847	TRUE	TRUE	TRUE	NA	NA	20.4739	21.3132	20.8725	NA	22.4058	22.311	21.8571	21.7021	21.7609	21.7468	47.4523	40.0155	4.58116
906	A0A8V1A685	tr|A0A8V1A685|A0A8V1A685_CHICK	YWHAH	Tyrosine 3-monooxygenase/tryptophan 5-monooxygenase activation protein eta	tr|A0A8V1A685|A0A8V1A685_CHICK Tyrosine 3-monooxygenase/tryptophan 5-monooxygenase activation protein eta OS=Gallus gallus GN=YWHAH PE=1 SV=1	2	5 of 7	1	0.999	1	0	0	0	2	0	3	0	1	2	2	0	1.02617	0.560165	-0.466006	0.11236	0.32452	0.409247	0.27095	0.586567	0.585967	TRUE	TRUE	TRUE	19.9871	NA	NA	19.7716	20.3357	NA	21.4753	NA	NA	20.5671	20.0657	20.4032	53.1249	10.5424	17.1464
907	A0A8V1A6A3	tr|A0A8V1A6A3|A0A8V1A6A3_CHICK	NOP58	NOP58 ribonucleoprotein	tr|A0A8V1A6A3|A0A8V1A6A3_CHICK NOP58 ribonucleoprotein OS=Gallus gallus GN=NOP58 PE=1 SV=1	4	8 of 12	1	0.999	1	1	1	1	0	0	0	0	3	1	2	0	1.07661	-1.65974	-2.73635	0.0743963	0.00952289	0.000173568	0.232232	0.0925175	0.00441596	TRUE	TRUE	TRUE	17.7527	16.7466	16.8611	17.3982	17.947	16.4439	19.8087	18.8654	20.1949	20.1809	19.526	19.8022	82.8125	33.1191	21.4651
908	A0A8V1A6H8	tr|A0A8V1A6H8|A0A8V1A6H8_CHICK	ACAD9	Acyl-CoA dehydrogenase family member 9	tr|A0A8V1A6H8|A0A8V1A6H8_CHICK Acyl-CoA dehydrogenase family member 9 OS=Gallus gallus GN=ACAD9 PE=1 SV=1	1	0 of 3	1	0.999	0	0	0	0	0	0	1	0	2	0	0	0	Inf	0.923872	-Inf	NA	0.259774	NA	0	0.518515	0	FALSE	FALSE	FALSE	NA	NA	NA	NA	NA	NA	19.6946	19.5372	NA	NA	18.692	NA	7.70547	NA	NA
909	A0A8V1A753	tr|A0A8V1A753|A0A8V1A753_CHICK	MEX3A	Mex-3 RNA binding family member A	tr|A0A8V1A753|A0A8V1A753_CHICK Mex-3 RNA binding family member A OS=Gallus gallus GN=MEX3A PE=4 SV=1	7	1 of 12	1	0.999	0	0	1	1	1	3	2	2	4	2	2	5	0.593894	-0.539706	-1.1336	0.14165	0.179175	0.00934916	0.302886	0.42134	0.0485056	TRUE	TRUE	TRUE	20.2515	19.8128	19.3224	20.5374	20.6984	20.1444	20.7701	20.6868	21.2878	21.5988	20.9378	20.6341	18.1111	34.7934	28.7907
910	A0A8V1A7E7	tr|A0A8V1A7E7|A0A8V1A7E7_CHICK	CACTIN	Splicing factor Cactin	tr|A0A8V1A7E7|A0A8V1A7E7_CHICK Splicing factor Cactin OS=Gallus gallus GN=CACTIN PE=1 SV=1	2	6 of 9	1	0.999	1	2	1	1	0	1	1	0	0	0	0	0	0.182172	1.16203	0.979862	0.733683	0.0861881	0.122906	0.823983	0.290953	0.262266	TRUE	TRUE	TRUE	19.2499	19.4635	19.6768	20.4437	18.8009	19.9841	20.8869	NA	18.5802	NA	NA	18.877	65.2778	39.8634	14.4936
[truncated: 565 more rows]

## Sheet: FOXP1_RIME_Limma
	Protein.ID	Protein	Gene	Description	fasta_header	uniquePeptideCount	SmplWithMore50missing	Protein.Probability	Top.Peptide.Probability	Spectral.Count_..001	Spectral.Count_..002	Spectral.Count_..003	Spectral.Count_..004	Spectral.Count_..005	Spectral.Count_..006	Spectral.Count_..007	Spectral.Count_..008	Spectral.Count_..009	Spectral.Count_..010	Spectral.Count_..011	Spectral.Count_..012	log2FC_jaw vs limb	log2FC_jaw vs somite	log2FC_limb vs somite	pvalue_jaw vs limb	pvalue_jaw vs somite	pvalue_limb vs somite	qvalue_jaw vs limb	qvalue_jaw vs somite	qvalue_limb vs somite	PCF_QC_filter_passed_jaw vs limb	PCF_QC_filter_passed_jaw vs somite	PCF_QC_filter_passed_limb vs somite	Log2Int_001_FxP1-set_APMS_D24	Log2Int_002_FxP1-set_APMS_D24	Log2Int_003_FxP1-set_APMS_D24	Log2Int_004_FxP1-set_APMS_D24	Log2Int_005_FxP1-set_APMS_20240910012231_D24	Log2Int_006_FxP1-set_APMS_20240910030331_D24	Log2Int_007_FxP1-set_APMS_20240910052809_D24	Log2Int_008_FxP1-set_APMS_20240910070905_D24	Log2Int_009_FxP1-set_APMS_20240910093344_D24	Log2Int_010_FxP1-set_APMS_20240910111443_D24	Log2Int_011_FxP1-set_APMS_20240910133928_D24	Log2Int_012_FxP1-set_APMS_20240910152034_D24	CV_jaw	CV_limb	CV_somite
[truncated: 960 more rows]

[truncated: 1 more sheets: testRun_RIME_Limma]
